# Supplementary material for: The global genomic landscape of hypervirulent Klebsiella pneumoniae from 1932 to 2021
Source: mLife. 2025 Aug 24;4(4):378–96. doi: 10.1002/mlf2.70029 (PMC12395583; doi:10.1002/mlf2.70029)
Supplement: Supplementary file 2 — Table S1. [file MLF2-4-378-s002.xlsx]

## Sheet: Table S1
Table S1. Information of the 2097 hvKp isolates charaterized in this study.
Strain_ID	Source	Level	Year	Continent	Country	Province	Hospital	CG	ST	KL	Inc Groups of the Virulence Plasmid	ICEKp_Chromosome	Tn7399_Chromosome	all _island_Chromosome	String_Test	Virulence genes										Drug-resistance genes
																peg-344_pSGH10	iucA_pSGH10	iroN_pSGH10	rmpA-p_pSGH10	rmpA2-p_pSGH10	ybtP_SGH10	clbH_SGH10	mceG_SGH10	allS_SGH10	VGP	aac(3)-IIa_1	aac(3)-IId_1	aac(3)-IVa_1	aac(6')-IIa_1	aac(6')-IIc_1	aac(6')-Ia_1	aac(6')-Iaf_1	aac(6')-Ib-cr_1	aac(6')-Ib_1	aac(6')-Il_1	aac(6')-Im_1	aadA11_1	aadA16_1	aadA1_3	aadA1_4	aadA24_1	aadA2_1	aadA2_2	aadA5_1	aadA8b_2	ant(2'')-Ia_1	ant(2'')-Ia_13	ant(2'')-Ia_6	ant(3'')-Ia_1
ERR025115	NCBI	Contig	2003	Asia	Singapore	—	—	CG23	ST23	KL1	IncFIB-4.2+ΔIncHI3	ICEKp10	Tn7399	all_island	—	1	1	1	1	1	1	1	1	1	VGP-01	0	0	0	0	0	0	0	0	0	0	0	0	0	0	0	0	0	0	0	0	0	0	0	0
ERR025571	NCBI	Contig	2008	Asia	Laos	—	—	CG23	ST23	KL1	IncFIB-4.2+ΔIncHI3	ICEKp10	Tn7399	all_island	—	1	1	1	1	1	1	1	1	1	VGP-01	0	0	0	0	0	0	0	0	0	0	0	0	0	0	0	0	0	0	0	0	0	0	0	0
ERR1008638	NCBI	Contig	2013	Oceania	Australia	—	—	CG23	ST23	KL1	IncFIB-4.2+ΔIncHI3	ICEKp10	Tn7399	all_island	—	1	1	1	1	1	1	1	1	1	VGP-01	0	0	0	0	0	0	0	0	0	0	0	0	0	0	0	0	0	0	0	0	0	0	0	0
ERR1015301	NCBI	Contig	2013	Oceania	Australia	—	—	CG23	ST23	KL1	IncFIB-4.2+IncHI3	None	Tn7399	all_island	—	1	1	1	1	1	0	0	1	1	VGP-22	0	0	0	0	0	0	0	0	0	0	0	0	0	0	0	0	0	0	0	0	0	0	0	0
ERR1015341	NCBI	Contig	2014	Oceania	Australia	—	—	CG23	ST23	KL1	IncFIB-4.2+IncHI3	None	Tn7399	all_island	—	1	1	1	1	1	0	0	1	1	VGP-22	0	0	0	0	0	0	0	0	0	0	0	0	0	0	0	0	0	0	0	0	0	0	0	0
ERR230425	NCBI	Contig	1932	—	—	—	—	CG23	ST3765	KL1	IncFIB-4.2+IncHI3	None	Tn7399	all_island	—	1	1	1	1	1	0	0	1	1	VGP-22	0	0	0	0	0	0	0	0	0	0	0	0	0	0	0	0	0	0	0	0	0	0	0	0
ERR257665	NCBI	Contig	2008	Europe	United Kingdom	—	—	CG23	ST23	KL1	IncFIB-4.2+ΔIncHI3	ICEKp10	Tn7399	all_island	—	1	1	1	1	1	1	1	1	1	VGP-01	0	0	0	0	0	0	0	0	0	0	0	0	0	0	0	0	0	0	0	0	0	0	0	0
ERR276927	NCBI	Contig	2011	Europe	United Kingdom	—	—	CG23	ST23	KL1	IncFIB-4.2+ΔIncHI3	ICEKp10	Tn7399	all_island	—	1	1	1	1	1	1	1	1	1	VGP-01	0	0	0	0	0	0	0	0	0	0	0	0	0	0	0	0	0	0	0	0	0	0	0	0
ERR560505	NCBI	Contig	2008	Europe	France	—	—	CG23	ST23	KL1	IncFIB-4.2+ΔIncHI3	ICEKp10	Tn7399	all_island	—	1	1	1	1	1	1	1	1	1	VGP-01	0	0	0	0	0	0	0	0	0	0	0	0	0	0	0	0	0	0	0	0	0	0	0	0
ERR560510	NCBI	Contig	2010	Europe	France	—	—	CG23	ST23	KL1	IncFIB-4.2+IncHI3	None	None	all_island	—	1	1	1	1	1	0	0	0	1	VGP-08	0	0	0	0	0	0	0	0	0	0	0	0	0	0	0	0	0	0	0	0	0	0	0	0
ERR560521	NCBI	Contig	2007	Africa	Madagascar	—	—	CG23	ST23	KL1	IncFIB-4.2+ΔIncHI3	ICEKp10	Tn7399	all_island	—	1	1	1	1	1	1	1	1	1	VGP-01	0	0	0	0	0	0	0	0	0	0	0	0	0	0	0	0	0	0	0	0	0	0	0	0
ERR560522	NCBI	Contig	2008	Asia	Vietnam	—	—	CG23	ST23	KL1	IncFIB-4.2+ΔIncHI3	None	Tn7399	all_island	—	1	1	1	1	1	0	1	1	1	VGP-34	1	0	0	0	0	0	0	0	0	0	0	0	0	0	0	0	0	0	0	0	1	0	0	0
ERR560523	NCBI	Contig	2007	Africa	Madagascar	—	—	CG23	ST23	KL1	IncFIB-4.2+ΔIncHI3	ICEKp10	Tn7399	all_island	—	1	1	1	1	1	1	1	1	1	VGP-01	1	0	0	0	0	0	0	1	0	0	0	0	0	0	0	0	0	0	0	0	0	0	0	0
ERR562351	NCBI	Contig	1988	Europe	France	—	—	CG23	ST23	KL1	IncFIB-4.2+ΔIncHI3	ICEKp10	Tn7399	all_island	—	1	1	1	1	1	1	1	1	1	VGP-01	0	0	0	0	0	0	0	0	0	0	0	0	0	0	0	0	0	0	0	0	0	0	0	0
ERR562352	NCBI	Contig	2004	Europe	France	—	—	CG23	ST23	KL1	IncFIB-4.2+ΔIncHI3	ICEKp10	Tn7399	all_island	—	1	1	1	1	1	1	1	1	1	VGP-01	0	0	0	0	0	0	0	0	0	0	0	0	0	0	0	0	0	0	0	0	0	0	0	1
ERR562353	NCBI	Contig	2009	Asia	China	—	—	CG23	ST23	KL1	IncFIB-4.2+IncHI3	ICEKp1	None	all_island	—	1	1	1	1	1	1	0	0	1	VGP-12	0	0	0	0	0	0	0	0	0	0	0	0	0	0	0	0	0	0	0	0	0	0	0	0
ERR562354	NCBI	Contig	2009	Asia	China	—	—	CG23	ST23	KL1	IncFIB-4.2	ICEKp10	Tn7399	all_island	—	1	0	1	1	0	1	1	1	1	VGP-25	0	0	0	0	0	0	0	0	0	0	0	0	0	0	0	0	0	0	0	0	0	0	0	0
ERR562357	NCBI	Contig	2011	Europe	France	—	—	CG23	ST23	KL1	IncFIB-4.2+ΔIncHI3	ICEKp10	Tn7399	all_island	—	1	1	1	1	1	1	1	1	1	VGP-01	0	0	0	0	0	0	0	0	0	0	0	0	0	0	0	0	0	0	0	0	0	0	0	0
ERR562359	NCBI	Contig	2011	Europe	France	—	—	CG23	ST57	KL1	IncFIB-4.2+ΔIncHI3	ICEKp10	Tn7399	all_island	—	1	1	1	1	1	1	1	1	1	VGP-01	0	0	0	0	0	0	0	0	0	0	0	0	0	0	0	0	0	0	0	0	0	0	0	0
ERR562360	NCBI	Contig	2012	Europe	France	—	—	CG23	ST23	KL1	IncFIB-4.2+ΔIncHI3	ICEKp10	Tn7399	all_island	—	1	1	1	1	1	1	1	1	1	VGP-01	0	0	0	0	0	0	0	0	0	0	0	0	0	0	0	0	0	0	0	0	0	0	0	0
ERR699266	NCBI	Contig	2005	America	United States Of America	—	—	CG23	ST23	KL1	IncFIB-4.2+ΔIncHI3	ICEKp10	Tn7399	all_island	—	1	1	1	1	1	1	1	1	1	VGP-01	0	0	0	0	0	0	0	0	0	0	0	0	0	0	0	0	0	0	0	0	0	0	0	0
ERR699269	NCBI	Contig	2005	America	United States Of America	—	—	CG23	ST23	KL1	IncFIB-4.2+ΔIncHI3	ICEKp10	Tn7399	all_island	—	1	1	1	1	1	1	1	1	1	VGP-01	0	0	0	0	0	0	0	0	0	0	0	0	0	0	0	0	0	0	0	0	0	0	0	0
ERR706870	NCBI	Contig	2006	America	Canada	—	—	CG23	ST23	KL1	IncFIB-4.2+IncHI3	None	Tn7399	all_island	—	1	1	1	1	1	0	0	1	1	VGP-22	0	0	0	0	0	0	0	0	0	0	0	0	0	0	0	0	0	0	0	0	0	0	0	0
ERR712623	NCBI	Contig	2006	America	Canada	—	—	CG23	ST23	KL1	IncFIB-4.2	ICEKp10	Tn7399	all_island	—	1	1	1	1	1	1	1	1	1	VGP-01	0	0	0	0	0	0	0	0	0	0	0	0	0	0	0	0	0	0	0	0	0	0	0	0
ERR712624	NCBI	Contig	2006	America	Canada	—	—	CG23	ST23	KL1	IncFIB-4.2+ΔIncHI3	ICEKp10	Tn7399	all_island	—	1	1	1	1	1	1	1	1	1	VGP-01	0	0	0	0	0	0	0	0	0	0	0	0	0	0	0	0	0	0	0	0	0	0	0	0
ERR712625	NCBI	Contig	2007	America	United States Of America	—	—	CG23	ST23	KL1	IncFIB-4.2+ΔIncHI3	ICEKp10	Tn7399	all_island	—	1	1	1	1	1	1	1	1	1	VGP-01	0	0	0	0	0	0	0	0	0	0	0	0	0	0	0	0	0	0	0	0	0	0	0	0
ERR712626	NCBI	Contig	2007	America	United States Of America	—	—	CG23	ST23	KL1	IncFIB-4.2+ΔIncHI3	ICEKp10	Tn7399	all_island	—	1	1	1	1	1	1	1	1	1	VGP-01	0	0	0	0	0	0	0	0	0	0	0	0	0	0	0	0	0	0	0	0	0	0	0	0
ERR712789	NCBI	Contig	2010	Europe	Norway	—	—	CG23	ST23	KL1	IncFIB-4.2	None	Tn7399	all_island	—	1	1	1	1	1	0	0	1	1	VGP-22	0	0	0	0	0	0	0	0	0	0	0	0	0	0	0	0	0	0	0	0	0	0	0	0
ERR712790	NCBI	Contig	2010	Europe	Norway	—	—	CG23	ST23	KL1	IncFIB-4.2+IncHI3	None	Tn7399	all_island	—	1	1	1	1	1	0	0	1	1	VGP-22	0	0	0	0	0	0	0	0	0	0	0	0	0	0	0	0	0	0	0	0	0	0	0	0
ERR712791	NCBI	Contig	1996	Asia	China	—	—	CG23	ST23	KL1	IncFIB-4.2+ΔIncHI3	ICEKp10	Tn7399	all_island	—	1	1	1	1	1	1	1	1	1	VGP-01	0	0	0	0	0	0	0	0	0	0	0	0	0	0	0	0	0	0	0	0	0	0	0	0
ERR712792	NCBI	Contig	1996	Asia	China	—	—	CG23	ST23	KL1	IncFIB-4.2+ΔIncHI3	ICEKp10	Tn7399	all_island	—	1	1	1	1	1	1	1	1	1	VGP-01	0	0	0	0	0	0	0	0	0	0	0	0	0	0	0	0	0	0	0	0	0	0	0	0
ERR712793	NCBI	Contig	1996	Asia	China	—	—	CG23	ST23	KL1	IncFIB-4.2+IncFIB-5.5+ΔIncHI3	ICEKp10	Tn7399	all_island	—	1	1	1	1	1	1	1	1	1	VGP-01	0	0	0	0	0	0	0	0	0	0	0	0	0	0	0	0	0	0	0	0	0	0	0	0
ERR712794	NCBI	Contig	1996	Asia	China	—	—	CG23	ST23	KL1	IncFIB-4.2+ΔIncHI3	ICEKp10	Tn7399	all_island	—	1	1	1	1	1	1	1	1	1	VGP-01	0	0	0	0	0	0	0	0	0	0	0	0	0	0	0	0	0	0	0	0	0	0	0	0
ERR712899	NCBI	Contig	1996	Asia	China	—	—	CG23	ST23	KL1	IncFIB-4.2+ΔIncHI3	ICEKp10	Tn7399	all_island	—	1	1	1	1	1	1	1	1	1	VGP-01	0	0	0	0	0	0	0	0	0	0	0	0	0	0	0	0	0	0	0	0	0	0	0	0
ERR712900	NCBI	Contig	1997	Asia	China	—	—	CG23	ST23	KL1	IncFIB-4.2+ΔIncHI3	ICEKp10	Tn7399	all_island	—	1	1	1	1	1	1	1	1	1	VGP-01	0	0	0	0	0	0	0	0	0	0	0	0	0	0	0	0	0	0	0	0	0	0	0	0
ERR712901	NCBI	Contig	1996	Africa	South Africa	—	—	CG23	ST23	KL1	IncFIB-4.2+ΔIncHI3	ICEKp10	Tn7399	all_island	—	1	1	1	1	1	1	1	1	1	VGP-01	0	0	0	0	0	0	0	0	0	0	0	0	0	0	0	0	0	0	0	0	0	0	0	0
ERR712903	NCBI	Contig	1997	Africa	South Africa	—	—	CG23	ST23	KL1	IncFIB-4.2+ΔIncHI3	ICEKp10	Tn7399	all_island	—	1	1	1	1	1	1	1	1	1	VGP-01	0	0	0	0	0	0	0	0	0	0	0	0	0	0	0	0	0	0	0	0	0	0	0	0
ERR712904	NCBI	Contig	1997	Africa	South Africa	—	—	CG23	ST23	KL1	IncFIB-4.2+ΔIncHI3	ICEKp10	Tn7399	all_island	—	1	1	1	1	1	1	1	1	1	VGP-01	0	0	0	0	0	0	0	0	0	0	0	0	0	0	0	0	0	0	0	0	0	0	0	0
ERR713521	NCBI	Contig	2004	America	United States Of America	—	—	CG23	ST23	KL1	IncFIB-4.2+ΔIncHI3	ICEKp10	Tn7399	all_island	—	1	1	1	1	1	1	1	1	1	VGP-01	0	0	0	0	0	0	0	0	0	0	0	0	0	0	0	0	0	0	0	0	0	0	0	0
ERR713522	NCBI	Contig	2005	America	Canada	—	—	CG23	ST23	KL1	IncFIB-4.2+ΔIncHI3	ICEKp10	Tn7399	all_island	—	1	1	1	1	1	1	1	1	1	VGP-01	0	0	0	0	0	0	0	0	0	0	0	0	0	0	0	0	0	0	0	0	0	0	0	0
ERR713524	NCBI	Contig	2005	America	Canada	—	—	CG23	ST23	KL1	IncFIB-4.2+ΔIncHI3	ICEKp10	Tn7399	all_island	—	1	1	1	1	1	1	1	1	1	VGP-01	0	0	0	0	0	0	0	0	0	0	0	0	0	0	0	0	0	0	0	0	0	0	0	0
ERR713641	NCBI	Contig	2006	America	United States Of America	—	—	CG23	ST23	KL1	IncFIB-4.2+ΔIncHI3	ICEKp10	Tn7399	all_island	—	1	1	1	1	1	1	1	1	1	VGP-01	0	0	0	0	0	0	0	0	0	0	0	0	0	0	0	0	0	0	0	0	0	0	0	0
ERR713642	NCBI	Contig	2008	Europe	Sweden	—	—	CG23	ST2848	KL1	IncFIB-4.2+ΔIncHI3	ICEKp10	Tn7399	all_island	—	1	1	1	1	1	1	1	1	1	VGP-01	0	0	0	0	0	0	0	0	0	0	0	0	0	0	0	0	0	0	0	0	0	0	0	0
ERR713643	NCBI	Contig	2008	Europe	Norway	—	—	CG23	ST23	KL1	IncFIB-4.2+ΔIncHI3	ICEKp10	Tn7399	all_island	—	1	1	1	1	1	1	1	1	1	VGP-01	0	0	0	0	0	0	0	0	0	0	0	0	0	0	0	0	0	0	0	0	0	0	0	0
ERR713644	NCBI	Contig	2008	Europe	Denmark	—	—	CG23	ST23	KL1	IncFIB-4.2	ICEKp10	Tn7399	all_island	—	1	1	1	1	0	1	1	1	1	VGP-24	1	0	0	0	0	0	0	0	0	0	0	1	0	0	0	0	0	0	0	0	0	0	0	0
ERR718793	NCBI	Contig	2012	Europe	Norway	—	—	CG23	ST23	KL1	IncFIB-4.2+ΔIncHI3	ICEKp10	Tn7399	all_island	—	1	1	1	1	1	1	1	1	1	VGP-01	0	0	0	0	0	0	0	0	0	0	0	0	0	0	0	0	0	0	0	0	0	0	0	0
GCA_000009885.1	NCBI	Complete	1996	Asia	China	—	—	CG23	ST23	KL1	IncFIB-4.2+IncHI3	ICEKp1	None	all_island	—	1	1	1	1	1	1	0	0	1	VGP-12	0	0	0	0	0	0	0	0	0	0	0	0	0	0	0	0	0	0	0	0	0	0	0	0
GCA_000220485.1	NCBI	Complete	—	—	—	—	—	CG375	ST375	KL2	IncFIB-4.2+IncHI3	None	None	None	—	1	1	1	1	1	0	0	0	0	VGP-05	0	0	0	0	0	0	0	0	0	0	0	0	0	0	0	0	0	0	0	0	0	0	0	0
GCA_000315385.1	NCBI	Scaffold	—	—	—	—	—	CG375	ST375	KL2	IncFIB-4.2+IncHI3	None	None	None	—	1	1	1	1	1	0	0	0	0	VGP-05	0	0	0	0	0	0	0	0	0	0	0	0	0	0	0	0	0	0	0	0	0	0	0	0
GCA_000492555.1	NCBI	Scaffold	—	—	—	—	—	CG86	ST86	KL2	IncFIB-4.2+IncHI3	ICEKp3	None	None	—	1	1	1	1	1	1	0	0	0	VGP-03	0	0	0	0	0	0	0	0	0	0	0	0	0	0	0	0	0	0	0	0	0	0	0	0
GCA_000566765.1	NCBI	Scaffold	—	America	United States Of America	—	—	CG86	ST86	KL2	IncFIB-4.2+IncHI3	None	None	None	—	1	1	1	1	1	0	0	0	0	VGP-05	0	0	0	0	0	0	0	0	0	0	0	0	0	0	0	0	0	0	0	0	0	0	0	0
GCA_000693075.1	NCBI	Scaffold	2013	America	United States Of America	—	—	CG592	ST592	KL57	IncFIB-4.2+IncHI3	None	None	None	—	1	1	1	1	1	0	0	0	0	VGP-05	0	0	0	0	0	0	0	0	0	0	0	0	0	0	0	0	0	0	0	0	0	0	0	0
GCA_000693815.1	NCBI	Scaffold	2013	America	United States Of America	—	—	CG25	ST25	KL2	IncFIB-4.1+IncFIIK	ICEKp1	None	None	—	1	1	1	0	0	1	0	0	0	VGP-10	0	1	0	0	0	0	0	0	0	0	0	0	0	0	0	0	0	0	0	0	0	0	0	0
GCA_000693895.1	NCBI	Scaffold	2013	America	United States Of America	—	—	CG25	ST25	KL2	IncFIB-4.1+IncFIIK	ICEKp1	None	None	—	1	1	1	0	0	1	0	0	0	VGP-10	0	1	0	0	0	0	0	0	0	0	0	0	0	0	0	0	0	0	0	0	0	0	0	0
GCA_000747055.1	NCBI	Contig	2013	Asia	Malaysia	—	—	CG2039	ST3583	KL2	IncFIB-4.1+ΔIncFIIpKDO1	ICEKp10	None	None	—	1	1	1	1	0	1	1	0	0	VGP-17	0	0	0	0	0	0	0	0	0	0	0	0	0	0	0	0	0	0	0	0	0	0	0	0
GCA_000949515.1	NCBI	Contig	2014	Europe	Germany	—	—	CG375	ST375	KL2	IncFIB-4.2+IncHI3	None	None	None	—	1	1	1	1	1	0	0	0	0	VGP-05	0	0	0	0	0	0	0	0	0	0	0	0	0	0	0	0	0	0	0	0	0	0	0	0
GCA_000968155.1	NCBI	Complete	—	—	—	—	—	CG66	ST66	KL2	IncFIB-4.1	ICEKp10	None	None	—	1	1	1	1	0	1	1	0	0	VGP-17	0	0	0	0	0	0	0	0	0	0	0	0	0	0	0	0	0	0	0	0	0	0	0	0
GCA_001033445.1	NCBI	Scaffold	2014	America	United States Of America	—	—	CG25	ST25	KL2	IncFIB-4.2+IncFIB-8.1	None	None	all_island	—	1	1	1	1	1	0	0	0	1	VGP-08	0	0	0	0	0	0	0	0	0	0	0	0	0	0	0	0	0	0	0	0	0	0	0	0
GCA_001068335.1	NCBI	Contig	—	America	United States Of America	—	—	CG380	ST380	KL2	IncFIB-4.1+ΔIncFIIpKDO1	ICEKp12	Tn7399	None	—	1	1	1	1	0	1	0	1	0	VGP-23	0	0	0	0	0	0	0	0	0	0	0	0	0	0	0	0	0	0	0	0	0	0	0	0
GCA_001529935.1	NCBI	Complete	2015	Asia	China	—	—	CG23	ST23	KL1	IncFIB-4.2+ΔIncHI3	ICEKp10	Tn7399	all_island	—	1	1	1	1	1	1	1	1	1	VGP-01	0	0	0	0	0	0	0	0	0	0	0	0	0	0	0	0	0	0	0	0	0	0	0	0
GCA_001530015.1	NCBI	Complete	2014	Asia	China	—	—	Singleton	ST374	KL2	IncFIB-4.2+IncHI3	ICEKp4	None	None	—	1	1	1	1	1	1	0	0	0	VGP-03	0	0	0	0	0	0	0	0	0	0	0	0	0	0	0	0	0	0	0	0	0	0	0	0
GCA_001630805.1	NCBI	Scaffold	2014	Asia	China	—	—	CG29	ST29	KL54	IncFIB-4.2+IncFIB-8.1	ICEKp3	None	None	—	1	1	1	1	1	1	0	0	0	VGP-03	0	0	0	0	0	0	0	0	0	0	0	0	0	0	0	0	0	0	0	0	0	0	0	0
GCA_001708225.1	NCBI	Complete	2006	Asia	China	—	—	CG23	ST23	KL1	IncFIB-4.2+IncHI3	ICEKp3	None	all_island	—	1	1	1	1	1	1	0	0	1	VGP-12	0	0	0	0	0	0	0	0	0	0	0	0	0	0	0	0	0	0	0	0	0	0	0	0
GCA_001720645.1	NCBI	Contig	2011	—	—	—	—	CG420	ST1544	KL20	IncFIB-4.2+IncHI3	ICEKp3	None	None	—	1	1	1	1	1	1	0	0	0	VGP-03	0	0	0	0	0	0	0	0	0	0	0	0	0	0	0	0	0	0	0	0	0	0	0	0
GCA_001721585.1	NCBI	Scaffold	2016	Asia	India	—	—	CG23	ST23	KL1	IncFIB-4.2+IncHI3	ICEKp3	None	all_island	—	1	1	1	1	1	1	0	0	1	VGP-12	0	0	0	0	0	0	0	0	0	0	0	0	0	0	0	0	0	0	0	0	0	0	0	0
GCA_001756905.1	NCBI	Scaffold	2015	Asia	India	—	—	CG23	ST23	KL1	IncFIB-4.2+ΔIncHI3	ICEKp10	Tn7399	all_island	—	1	1	1	1	1	1	1	1	1	VGP-01	0	0	0	0	0	0	0	0	0	0	0	0	0	0	0	0	0	0	0	0	0	0	0	0
GCA_001758485.1	NCBI	Scaffold	2015	Asia	India	—	—	CG43	ST43	KL30	IncFIB-4.2+IncHI3	ICEKp3	None	None	—	0	1	0	0	1	1	0	0	0	VGP-04	0	0	0	0	0	0	0	0	0	0	0	0	0	0	0	0	0	0	0	0	0	0	0	0
GCA_001766695.1	NCBI	Scaffold	2015	Asia	India	—	—	CG23	ST3605	KL1	IncFIB-4.2+IncHI3	ICEKp3	None	all_island	—	1	1	1	1	1	1	0	0	1	VGP-12	0	0	0	0	0	0	0	0	0	0	0	0	0	0	0	0	0	0	0	0	0	0	0	0
GCA_001939855.1	NCBI	Contig	2015	Asia	China	—	—	CG23	ST23	KL1	IncFIB-4.2+ΔIncHI3	ICEKp10	Tn7399	all_island	—	1	1	1	1	1	1	1	1	1	VGP-01	0	0	0	0	0	0	0	0	0	0	0	0	0	0	0	0	0	0	0	0	0	0	0	0
GCA_001939885.2	NCBI	Complete	2015	Asia	China	—	—	CG163	ST485	KL5	IncFIB-4.2+IncHI3	None	None	None	—	1	1	1	1	1	1	0	0	0	VGP-03	0	0	0	0	0	0	0	0	0	0	0	0	0	0	0	0	0	0	0	0	0	0	0	0
GCA_002087215.1	NCBI	Contig	2016	Europe	United Kingdom	—	—	CG147	ST147	KL35	IncHI3+IncFIB-6.1	None	None	None	—	1	1	0	1	1	0	0	0	0	VGP-15	0	0	0	0	0	0	0	0	1	0	0	0	0	0	0	0	0	0	0	0	0	0	0	0
GCA_002114225.1	NCBI	Scaffold	2003	Europe	Russia	—	—	CG23	ST23	KL1	IncFIB-4.2+ΔIncHI3	ICEKp10	Tn7399	all_island	—	0	1	1	0	0	1	1	1	1	VGP-35	0	0	0	0	0	0	0	0	0	0	0	0	0	0	0	0	0	0	0	0	0	0	0	0
GCA_002153255.1	NCBI	Scaffold	2015	America	United States Of America	—	—	CG23	ST23	KL1	IncFIB-4.2+ΔIncHI3	ICEKp10	Tn7399	all_island	—	0	1	1	0	0	1	1	1	1	VGP-35	0	0	0	0	0	0	0	0	0	0	0	0	0	0	0	0	0	0	0	0	0	0	0	0
GCA_002163895.1	NCBI	Complete	2015	Asia	China	—	—	CG23	ST23	KL1	IncFIB-4.2+IncHI3	ICEKp1	None	all_island	—	1	1	1	1	1	1	0	0	1	VGP-12	0	0	0	0	0	0	0	0	0	0	0	0	0	0	0	0	0	0	0	0	0	0	0	0
GCA_002205995.1	NCBI	Contig	2012	Asia	China	—	—	CG660	ST660	KL16	IncFIB-4.2+IncHI3	ICEKp6	None	None	—	0	1	1	0	0	1	0	0	0	VGP-47	0	0	0	0	0	0	0	0	0	0	0	0	0	0	0	0	0	0	0	0	0	0	0	0
GCA_002210445.1	NCBI	Contig	2016	Europe	United Kingdom	—	—	CG23	ST23	KL1	IncFIB-4.2+ΔIncHI3	ICEKp10	Tn7399	all_island	—	1	1	1	1	1	1	1	1	1	VGP-01	0	0	0	0	0	0	0	0	0	0	0	0	0	0	0	0	0	0	0	0	0	0	0	0
GCA_002211125.1	NCBI	Scaffold	2014	—	—	—	—	CG2096	ST2174	KL2	IncHI3+IncFIB-6.1	None	None	None	—	0	1	0	0	1	0	0	0	0	VGP-18	0	0	0	0	0	0	0	0	0	0	0	0	0	0	0	0	0	0	0	0	0	0	0	0
GCA_002246075.1	NCBI	Contig	2016	Asia	Thailand	—	—	CG35	ST35	KL108	IncFIB-4.1+IncFIIK	None	None	None	—	0	1	0	0	0	0	0	0	0	VGP-07	0	1	0	0	0	0	0	0	0	0	0	0	0	0	0	0	1	0	0	0	0	0	0	0
GCA_002248135.1	NCBI	Contig	2016	Asia	Thailand	—	—	CG5405	ST1867	KL123	IncFIB-4.1+ΔIncFIIpKDO1	None	None	None	—	0	1	0	0	0	0	0	0	0	VGP-07	0	1	0	0	0	0	0	0	0	0	0	0	0	0	0	0	0	0	0	0	0	0	0	0
GCA_002251875.3	NCBI	Complete	2016	Asia	Thailand	—	—	Singleton	ST3541	KL123	IncFIB-4.1+IncFIIpKDO1	None	None	None	—	0	1	0	0	0	0	0	0	0	VGP-07	0	0	1	0	0	0	0	0	0	0	0	0	0	0	0	0	1	0	0	0	0	0	0	0
GCA_002257935.4	NCBI	Complete	2015	Asia	China	—	—	CG36	ST36	KL62	IncFIB-4.2+IncHI3	ICEKp3	None	None	—	1	1	1	1	1	1	1	0	0	VGP-06	0	1	0	0	0	0	0	1	0	0	0	0	1	0	0	0	0	0	0	0	0	0	0	0
GCA_002260725.1	NCBI	Contig	—	Asia	Japan	—	—	CG375	ST375	KL2	IncFIB-4.2+IncHI3	None	None	None	—	1	1	1	1	1	0	0	0	0	VGP-05	0	0	0	0	0	0	0	0	0	0	0	0	0	0	0	0	0	0	0	0	0	0	0	0
GCA_002261675.1	NCBI	Scaffold	2016	Asia	China	—	—	CG258	ST11	KL47	IncFIB-4.2+ΔIncHI3	None	None	None	—	0	1	0	0	1	1	1	0	0	VGP-31	0	0	0	0	0	0	0	0	0	0	0	0	1	0	0	0	1	0	0	0	0	0	0	0
GCA_002261735.1	NCBI	Contig	2016	Asia	China	—	—	CG258	ST11	KL47	IncFIB-4.2+IncHI3	ICEKp3	None	None	—	0	1	0	0	1	1	0	0	0	VGP-04	0	0	0	0	0	0	0	0	0	0	0	0	0	0	0	0	0	0	0	0	0	0	0	0
GCA_002261825.1	NCBI	Contig	2017	Asia	China	—	—	CG258	ST11	KL64	IncFIB-4.2+ΔIncHI3	ICEKp3	None	None	—	1	1	0	1	1	1	0	0	0	VGP-02	0	0	0	0	0	0	0	0	0	0	0	0	0	0	0	0	1	0	0	0	0	0	0	0
GCA_002261875.1	NCBI	Contig	2017	Asia	China	—	—	CG258	ST11	KL64	IncFIB-4.2+ΔIncHI3	ICEKp3	None	None	—	1	1	0	1	1	1	0	0	0	VGP-02	0	0	0	0	0	0	0	0	0	0	0	0	0	0	0	0	1	0	0	0	0	0	0	0
GCA_002261975.1	NCBI	Contig	2017	Asia	China	—	—	CG258	ST11	KL64	IncFIB-4.2+ΔIncHI3	ICEKp3	None	None	—	1	1	0	1	1	1	0	0	0	VGP-02	0	0	0	0	0	0	0	0	0	0	0	0	0	0	0	0	1	0	0	0	0	0	0	0
GCA_002262035.1	NCBI	Contig	2017	Asia	China	—	—	CG258	ST11	KL64	IncFIB-4.2+ΔIncHI3	ICEKp3	None	None	—	1	1	0	1	1	1	0	0	0	VGP-02	0	0	0	0	0	0	0	0	0	0	0	0	0	0	0	0	1	0	0	0	0	0	0	0
GCA_002262065.1	NCBI	Contig	2016	Asia	China	—	—	CG258	ST11	KL47	IncFIB-4.2+ΔIncHI3	ICEKp3	None	None	—	0	1	0	0	1	1	0	0	0	VGP-04	0	0	0	0	0	0	0	0	0	0	0	0	0	0	0	0	1	0	0	0	0	0	0	0
GCA_002262075.1	NCBI	Contig	2016	Asia	China	—	—	CG258	ST11	KL47	IncFIB-4.2+ΔIncHI3	ICEKp3	None	None	—	0	1	0	0	1	1	0	0	0	VGP-04	0	0	0	0	0	0	0	0	0	0	0	0	1	0	0	0	1	0	0	0	0	0	0	0
GCA_002262185.1	NCBI	Contig	2016	Asia	China	—	—	CG258	ST11	KL64	IncFIB-4.2+ΔIncHI3	ICEKp3	None	None	—	1	1	0	1	1	1	0	0	0	VGP-02	0	0	0	0	0	0	0	0	0	0	0	0	0	0	0	0	1	0	0	0	0	0	0	0
GCA_002262215.1	NCBI	Contig	2016	Asia	China	—	—	CG258	ST11	KL64	IncFIB-4.2+ΔIncHI3	ICEKp3	None	None	—	1	1	0	1	1	1	0	0	0	VGP-02	0	0	0	0	0	0	0	0	0	0	0	0	0	0	0	0	1	0	0	0	0	0	0	0
GCA_002262225.1	NCBI	Contig	2016	Asia	China	—	—	CG258	ST11	KL64	IncFIB-4.2+ΔIncHI3	ICEKp3	None	None	—	1	1	0	1	1	1	0	0	0	VGP-02	0	0	0	0	0	0	0	0	0	0	0	0	0	0	0	0	0	0	0	0	0	0	0	0
GCA_002262235.1	NCBI	Contig	2016	Asia	China	—	—	CG258	ST11	KL64	IncFIB-4.2+ΔIncHI3	ICEKp3	None	None	—	1	1	0	1	1	1	0	0	0	VGP-02	0	0	0	0	0	0	0	0	0	0	0	0	0	0	0	0	1	0	0	0	0	0	0	0
GCA_002262375.1	NCBI	Contig	2016	Asia	China	—	—	CG258	ST11	KL64	IncFIB-4.2+ΔIncHI3	ICEKp3	None	None	—	1	1	0	1	1	1	0	0	0	VGP-02	0	0	0	0	0	0	0	0	0	0	0	0	0	0	0	0	1	0	0	0	0	0	0	0
GCA_002262425.1	NCBI	Contig	2016	Asia	China	—	—	CG258	ST11	KL64	IncFIB-4.2+ΔIncHI3	ICEKp3	None	None	—	1	1	0	1	1	1	0	0	0	VGP-02	0	0	0	0	0	0	0	0	0	0	0	0	0	0	0	0	1	0	0	0	0	0	0	0
GCA_002262465.1	NCBI	Contig	2016	Asia	China	—	—	CG258	ST11	KL47	IncFIB-4.2+ΔIncHI3	ICEKp3	None	None	—	0	1	0	0	1	1	0	0	0	VGP-04	0	0	0	0	0	0	0	0	0	0	0	0	1	0	0	0	1	0	0	0	0	0	0	0
GCA_002262475.1	NCBI	Contig	2016	Asia	China	—	—	CG258	ST11	KL64	IncFIB-4.2+ΔIncHI3	ICEKp3	None	None	—	1	1	0	1	1	1	0	0	0	VGP-02	0	0	0	0	0	0	0	0	0	0	0	0	0	0	0	0	1	0	0	0	0	0	0	0
GCA_002262485.1	NCBI	Contig	2016	Asia	China	—	—	CG258	ST11	KL64	IncFIB-4.2+ΔIncHI3	ICEKp3	None	None	—	1	1	0	1	1	1	0	0	0	VGP-02	0	0	0	0	0	0	0	0	0	0	0	0	0	0	0	0	1	0	0	0	0	0	0	0
GCA_002262625.1	NCBI	Contig	2016	Asia	China	—	—	CG258	ST11	KL64	IncFIB-4.2+ΔIncHI3	ICEKp3	None	None	—	0	1	0	0	1	1	0	0	0	VGP-04	0	0	0	0	0	0	0	0	0	0	0	0	0	0	0	0	1	0	0	0	0	0	0	0
GCA_002262675.1	NCBI	Contig	2016	Asia	China	—	—	CG258	ST11	KL47	IncFIB-4.2+ΔIncHI3	ICEKp3	None	None	—	0	1	0	0	1	1	0	0	0	VGP-04	0	0	0	0	0	0	0	0	0	0	0	0	1	0	0	0	1	0	0	0	0	0	0	0
GCA_002264195.1	NCBI	Contig	2014	Asia	China	—	—	CG23	ST23	KL1	IncFIB-4.2+ΔIncHI3	ICEKp10	Tn7399	all_island	—	1	1	1	1	1	1	1	1	1	VGP-01	0	0	0	0	0	0	0	0	0	0	0	0	0	0	0	0	0	0	0	0	0	0	0	0
GCA_002264435.1	NCBI	Contig	2015	Asia	China	—	—	CG23	ST23	KL1	IncFIB-4.2+ΔIncHI3	ICEKp10	Tn7399	all_island	—	0	1	0	0	1	1	1	1	1	VGP-20	0	0	0	0	0	0	0	0	0	0	0	0	0	0	0	0	0	0	0	0	0	0	0	0
GCA_002264785.1	NCBI	Contig	2015	Asia	China	—	—	CG258	ST11	KL47	IncFIB-4.2+ΔIncHI3	ICEKp3	None	None	—	1	1	1	1	1	1	0	0	0	VGP-03	0	0	0	0	0	0	0	0	0	0	0	0	0	0	0	0	1	0	0	0	0	0	0	0
GCA_002264795.1	NCBI	Contig	2015	Asia	China	—	—	CG258	ST11	KL47	IncFIB-4.2+IncHI3	ICEKp3	None	None	—	0	1	0	0	1	1	0	0	0	VGP-04	0	0	0	0	0	0	0	0	0	0	0	0	0	0	0	0	0	0	0	0	0	0	0	0
GCA_002264845.1	NCBI	Contig	2014	Asia	China	—	—	CG36	ST268	KL20	IncHI3+IncFIB-6.1	ICEKp10	None	None	—	0	1	0	0	1	1	1	0	0	VGP-31	0	0	0	0	0	0	0	0	0	0	0	0	0	0	0	0	0	0	0	0	0	0	0	0
GCA_002264925.1	NCBI	Contig	2014	Asia	China	—	—	CG258	ST11	KL47	IncFIB-4.2+IncHI3	ICEKp3	None	None	—	0	1	0	0	1	1	0	0	0	VGP-04	0	0	0	0	0	0	0	0	0	0	0	0	0	0	0	0	0	0	0	0	0	0	0	0
GCA_002265425.1	NCBI	Scaffold	2016	—	—	—	—	CG258	ST11	KL64	IncFIB-4.2+ΔIncHI3	ICEKp3	None	None	—	1	1	0	1	1	1	0	0	0	VGP-02	0	0	0	0	0	0	0	0	0	0	0	0	0	0	0	0	0	0	0	0	0	0	0	0
GCA_002265525.1	NCBI	Scaffold	2016	—	—	—	—	CG258	ST11	KL64	IncFIB-4.2+ΔIncHI3	ICEKp3	None	None	—	1	1	0	1	1	1	0	0	0	VGP-02	0	0	0	0	0	0	0	0	0	0	0	0	0	0	0	0	0	0	0	0	0	0	0	0
GCA_002265565.1	NCBI	Scaffold	2016	—	—	—	—	CG258	ST11	KL64	IncFIB-4.2+ΔIncHI3	ICEKp3	None	None	—	0	1	0	0	1	1	0	0	0	VGP-04	0	0	0	0	0	0	0	0	0	0	0	0	0	0	0	0	0	0	0	0	0	0	0	0
GCA_002265605.1	NCBI	Scaffold	2016	—	—	—	—	CG258	ST11	KL64	IncFIB-4.2+ΔIncHI3	ICEKp3	None	None	—	1	1	0	1	1	1	0	0	0	VGP-02	0	0	0	0	0	0	0	0	0	0	0	0	0	0	0	0	0	0	0	0	0	0	0	0
GCA_002269805.1	NCBI	Scaffold	2015	Asia	China	—	—	CG305	ST305	KL35	IncFIB-4.1+IncFIIpKDO1	None	None	None	—	0	1	0	0	0	0	0	0	0	VGP-07	0	0	0	0	0	0	0	0	0	0	0	0	0	0	0	0	0	0	0	0	0	0	0	0
GCA_002269865.1	NCBI	Contig	2016	Asia	China	—	—	CG3712	ST3712	KL16	IncFIB-4.1+IncFIIK	None	Tn7399	None	—	0	1	0	0	0	0	0	1	0	VGP-36	0	1	0	0	0	0	0	0	0	0	0	0	0	0	0	0	1	0	0	0	0	0	0	0
GCA_002369865.1	NCBI	Contig	—	Asia	China	—	—	CG258	ST11	KL47	IncFIB-4.2+ΔIncHI3	ICEKp3	None	None	—	1	1	1	1	1	1	0	0	0	VGP-03	0	0	0	0	0	0	0	0	0	0	0	0	0	0	0	0	0	0	0	0	0	0	0	0
GCA_002369925.1	NCBI	Contig	2013	Asia	China	—	—	CG23	ST23	KL1	IncFIB-4.2+ΔIncHI3	ICEKp10	Tn7399	all_island	—	1	1	1	1	1	1	1	1	1	VGP-01	0	0	0	0	0	0	0	0	0	0	0	0	0	0	0	0	0	0	0	0	0	0	0	0
GCA_002369985.1	NCBI	Contig	2016	Asia	China	—	—	CG258	ST11	KL47	IncFIB-4.2+ΔIncHI3	ICEKp3	None	None	—	0	1	0	0	1	1	0	0	0	VGP-04	0	0	0	0	0	0	0	0	0	0	0	0	0	0	0	0	1	0	0	0	0	0	0	0
GCA_002370005.1	NCBI	Contig	2016	Asia	China	—	—	CG258	ST11	KL47	IncFIB-4.2+ΔIncHI3	ICEKp3	None	None	—	0	1	0	0	1	1	0	0	0	VGP-04	0	0	0	0	0	0	0	0	0	0	0	0	0	0	0	0	1	0	0	0	0	0	0	0
GCA_002370055.1	NCBI	Scaffold	2016	Asia	China	—	—	CG258	ST11	KL47	IncFIB-4.2+ΔIncHI3	ICEKp3	None	None	—	0	1	0	0	1	1	0	0	0	VGP-04	0	0	0	0	0	0	0	0	0	0	0	0	0	0	0	0	1	0	0	0	0	0	0	0
GCA_002370065.1	NCBI	Scaffold	2016	Asia	China	—	—	CG258	ST11	KL47	IncFIB-4.2+ΔIncHI3	ICEKp3	None	None	—	0	1	0	0	1	1	0	0	0	VGP-04	0	0	0	0	0	0	0	0	0	0	0	0	0	0	0	0	1	0	0	0	0	0	0	0
GCA_002738115.1	NCBI	Scaffold	2013	Europe	Romania	—	—	CG307	ST3579	KL102	IncHI3+ΔIncFIB-6.1	None	None	None	—	0	1	0	0	1	0	0	0	0	VGP-18	0	0	0	0	0	0	0	0	0	0	0	0	0	0	0	0	0	0	0	0	0	0	0	1
GCA_002740615.1	NCBI	Scaffold	2016	Asia	China	—	—	CG258	ST11	KL64	IncFIB-4.2+ΔIncHI3	ICEKp3	None	None	—	1	1	0	0	1	1	0	0	0	VGP-28	0	0	0	0	0	0	0	0	0	0	0	0	0	0	0	0	1	0	0	0	0	0	0	0
GCA_002740625.1	NCBI	Scaffold	2016	Asia	China	—	—	CG258	ST11	KL64	IncFIB-4.2+ΔIncHI3	ICEKp3	None	None	—	1	1	0	1	1	1	0	0	0	VGP-02	0	0	0	0	0	0	0	0	0	0	0	0	0	0	0	0	1	0	0	0	0	0	0	0
GCA_002740645.1	NCBI	Scaffold	2016	Asia	China	—	—	CG258	ST11	KL64	IncFIB-4.2+ΔIncHI3	ICEKp3	None	None	—	1	1	0	1	1	1	0	0	0	VGP-02	0	0	0	0	0	0	0	0	0	0	0	0	0	0	0	0	1	0	0	0	0	0	0	0
GCA_002752955.1	NCBI	Complete	2017	Asia	Thailand	—	—	CG163	ST45	KL7	IncFIB-4.1+IncFIIK	ICEKp4	None	None	—	0	1	0	0	0	1	0	0	0	VGP-09	1	0	0	0	0	0	0	0	0	0	0	0	0	0	0	0	0	0	0	0	0	0	0	0
GCA_002813595.1	NCBI	Complete	2014	Asia	Singapore	—	—	CG23	ST23	KL1	IncFIB-4.2+ΔIncHI3	ICEKp10	Tn7399	all_island	—	1	1	1	1	1	1	1	1	1	VGP-01	0	0	0	0	0	0	0	0	0	0	0	0	0	0	0	0	0	0	0	0	0	0	0	0
GCA_002844975.1	NCBI	Scaffold	2015	Asia	China	—	—	CG258	ST11	KL47	IncFIB-4.2+ΔIncHI3	ICEKp3	None	None	—	1	1	1	1	1	1	0	0	0	VGP-03	0	0	0	0	0	0	0	0	0	0	0	0	0	0	0	0	0	0	0	0	0	0	0	0
GCA_002844995.1	NCBI	Scaffold	2015	Asia	China	—	—	CG258	ST11	KL64	IncFIB-4.2+ΔIncHI3	ICEKp3	None	None	—	1	1	0	1	1	1	0	0	0	VGP-02	0	0	0	0	0	0	0	0	0	0	0	0	0	0	0	0	1	0	0	0	0	0	0	0
GCA_002845075.1	NCBI	Scaffold	2015	Asia	China	—	—	CG258	ST11	KL47	IncFIB-4.2+ΔIncHI3	ICEKp3	None	None	—	1	1	1	1	1	1	0	0	0	VGP-03	0	0	0	0	0	0	0	0	0	0	0	0	0	0	0	0	0	0	0	0	0	0	0	0
GCA_002845185.1	NCBI	Scaffold	2015	Asia	China	—	—	CG258	ST11	KL64	IncFIB-4.2+ΔIncHI3	ICEKp3	None	None	—	1	1	0	1	1	1	0	0	0	VGP-02	0	1	0	0	0	0	0	0	0	0	0	0	0	0	0	0	1	0	1	0	0	0	0	0
GCA_002848585.1	NCBI	Complete	2016	Asia	China	—	—	CG258	ST11	KL47	IncHI3+IncFIB-6.1	ICEKp3	None	None	—	0	1	0	0	1	1	0	0	0	VGP-04	0	1	0	0	0	0	0	0	0	0	0	0	0	0	0	0	1	0	0	0	0	0	0	0
GCA_002851855.1	NCBI	Scaffold	2017	Asia	China	—	—	CG23	ST23	KL1	IncFIB-4.2+ΔIncHI3	ICEKp10	Tn7399	all_island	—	1	1	1	1	1	1	1	1	1	VGP-01	0	0	0	0	0	0	0	0	0	0	0	0	0	0	0	0	0	0	0	0	0	0	0	0
GCA_002852035.1	NCBI	Scaffold	2017	Asia	China	—	—	CG700	ST700	KL1	IncFIB-4.1+IncFIIK	ICEKp1	None	None	—	1	1	1	0	0	1	0	0	0	VGP-10	0	0	1	0	0	0	0	0	0	0	0	0	0	0	0	0	0	0	0	0	0	0	0	0
GCA_002852065.1	NCBI	Scaffold	2017	Asia	China	—	—	CG700	ST700	KL1	IncFIB-4.1+IncFIIK	ICEKp1	None	None	—	1	1	1	0	0	1	0	0	0	VGP-10	0	0	1	0	0	0	0	0	0	0	0	0	0	0	0	0	0	0	0	0	0	0	0	0
GCA_002852615.1	NCBI	Scaffold	2017	Asia	China	—	—	CG412	ST412	KL57	IncFIB-4.2+IncFIB-8.1	None	None	None	—	1	0	1	1	1	0	0	0	0	VGP-26	0	0	0	0	0	0	0	0	0	0	0	0	0	0	0	0	0	0	0	0	0	0	0	0
GCA_002852975.3	NCBI	Complete	2016	Asia	China	—	—	CG258	ST11	KL64	IncFIB-4.2+ΔIncHI3	ICEKp3	None	None	—	1	1	0	1	1	1	0	0	0	VGP-02	0	0	0	0	0	0	0	0	0	0	0	0	0	0	0	0	1	0	0	0	0	0	0	0
GCA_002853115.2	NCBI	Complete	2016	Asia	China	—	—	CG23	ST23	KL1	IncFIB-4.2+ΔIncHI3	ICEKp10	Tn7399	all_island	—	1	1	1	1	1	1	1	1	1	VGP-01	0	0	0	0	0	0	0	0	0	0	0	0	0	0	0	0	0	0	0	0	0	0	0	0
GCA_002853165.1	NCBI	Scaffold	2015	Asia	China	—	—	CG660	ST660	KL16	IncFIB-4.2+IncHI3	ICEKp6	None	None	—	1	1	1	1	1	1	0	0	0	VGP-03	0	0	0	0	0	0	0	0	0	0	0	0	0	0	0	0	0	0	0	0	0	0	0	0
GCA_002853735.1	NCBI	Contig	2002	America	Colombia	—	—	CG35	ST35	KL22	IncFIB-4.1+IncFIIpKDO1	None	Tn7399	None	—	0	1	0	0	0	0	0	1	0	VGP-36	0	0	0	0	0	0	0	0	0	0	0	0	0	0	0	0	0	0	1	0	0	1	0	0
GCA_002861655.1	NCBI	Scaffold	2015	Asia	China	—	—	CG258	ST11	KL47	IncFIB-4.2+ΔIncHI3	ICEKp3	None	None	—	1	1	1	1	1	1	0	0	0	VGP-03	0	0	0	0	0	0	0	0	0	0	0	0	0	0	0	0	0	0	0	0	0	0	0	0
GCA_002861705.1	NCBI	Scaffold	2015	Asia	China	—	—	CG258	ST11	KL64	IncFIB-4.2+ΔIncHI3	ICEKp3	None	None	—	1	1	0	1	1	1	0	0	0	VGP-02	0	1	0	0	0	0	0	0	0	0	0	0	0	0	0	0	1	0	1	0	0	0	0	0
GCA_002870865.1	NCBI	Chromosome	2011	Asia	China	—	—	CG163	ST485	KL5	IncFIB-4.2+IncHI3	None	None	None	—	1	1	1	1	1	1	0	0	0	VGP-03	0	0	0	0	0	0	0	0	0	0	0	0	0	0	0	0	0	0	0	0	0	0	0	0
GCA_002870885.1	NCBI	Chromosome	2012	Asia	China	—	—	CG23	ST23	KL1	IncFIB-4.2+ΔIncHI3	ICEKp10	Tn7399	all_island	—	0	1	0	0	1	1	0	1	1	VGP-48	0	0	0	0	0	0	0	0	0	0	0	0	0	0	0	0	0	0	0	0	0	0	0	0
GCA_002870905.1	NCBI	Chromosome	2009	Asia	China	—	—	CG23	ST23	KL1	IncFIB-4.2+ΔIncHI3	ICEKp10	Tn7399	all_island	—	1	1	1	0	1	1	1	1	1	VGP-37	0	0	0	0	0	0	0	0	0	0	0	0	0	0	0	0	0	0	0	0	0	0	0	0
GCA_002870925.1	NCBI	Chromosome	2010	Asia	China	—	—	CG23	ST23	KL1	IncFIB-4.2+ΔIncHI3	ICEKp10	Tn7399	all_island	—	1	1	1	1	1	1	1	1	1	VGP-01	0	0	0	0	0	0	0	0	0	0	0	0	0	0	0	0	0	0	0	0	0	0	0	0
GCA_002870945.1	NCBI	Chromosome	2011	Asia	China	—	—	CG23	ST1941	KL1	IncFIB-4.2+ΔIncHI3	ICEKp10	Tn7399	all_island	—	1	1	1	1	1	1	1	1	1	VGP-01	0	0	0	0	0	0	0	0	0	0	0	0	0	0	0	0	0	0	0	0	0	0	0	0
GCA_002890815.1	NCBI	Scaffold	2016	—	—	—	—	CG258	ST11	KL64	IncFIB-4.2+ΔIncHI3	ICEKp3	None	None	—	1	1	0	1	1	1	0	0	0	VGP-02	0	0	0	0	0	0	0	0	0	0	0	0	0	0	0	0	0	0	0	0	0	0	0	0
GCA_002890965.1	NCBI	Scaffold	2016	—	—	—	—	CG258	ST11	KL64	IncFIB-4.2+ΔIncHI3	ICEKp3	None	None	—	1	1	0	1	1	1	0	0	0	VGP-02	0	0	0	0	0	0	0	0	0	0	0	0	0	0	0	0	0	0	0	0	0	0	0	0
GCA_002894885.1	NCBI	Scaffold	2016	—	—	—	—	CG258	ST11	KL64	IncFIB-4.2+ΔIncHI3	ICEKp3	None	None	—	1	1	0	1	1	1	0	0	0	VGP-02	0	0	0	0	0	0	0	0	0	0	0	0	0	0	0	0	0	0	0	0	0	0	0	0
GCA_002894935.1	NCBI	Scaffold	2016	—	—	—	—	CG258	ST11	KL64	IncFIB-4.2+ΔIncHI3	ICEKp3	None	None	—	0	1	0	0	1	1	0	0	0	VGP-04	0	0	0	0	0	0	0	0	0	0	0	0	0	0	0	0	0	0	0	0	0	0	0	0
GCA_002934725.1	NCBI	Contig	2011	Asia	China	—	—	CG420	ST420	KL20	IncFIB-4.2+IncHI3	ICEKp3	None	None	—	1	1	1	1	1	1	0	0	0	VGP-03	0	0	0	0	0	0	0	0	0	0	0	0	0	0	0	0	0	0	0	0	0	0	0	0
GCA_002944845.1	NCBI	Complete	2016	Asia	China	—	—	CG86	ST86	KL2	IncFIB-4.2+IncHI3	None	None	None	—	1	1	1	1	1	0	0	0	0	VGP-05	0	0	0	0	0	0	0	1	0	0	0	0	1	0	0	0	0	0	0	0	0	0	0	0
GCA_002991725.1	NCBI	Contig	2017	Asia	China	—	—	CG37	ST37	KL25	IncFIB-4.1	None	None	None	—	0	1	0	0	0	0	0	0	0	VGP-07	0	1	0	0	0	0	0	1	0	0	0	0	1	0	0	0	0	0	0	0	0	0	0	0
GCA_002992025.1	NCBI	Contig	2017	Asia	China	—	—	CG37	ST37	KL25	IncFIB-4.1	None	None	None	—	0	1	0	0	0	0	0	0	0	VGP-07	0	1	0	0	0	0	0	1	0	0	0	0	1	0	0	0	0	0	0	0	0	0	0	0
GCA_003006495.1	NCBI	Scaffold	2017	Asia	India	—	—	CG43	ST43	KL30	IncFIB-4.2+IncHI3	ICEKp3	None	None	—	0	1	0	0	1	1	0	0	0	VGP-04	0	0	0	0	0	0	0	0	0	0	0	0	0	0	0	0	0	0	0	0	0	0	0	0
GCA_003036545.1	NCBI	Scaffold	—	Asia	China	—	—	CG258	ST11	KL47	IncFIB-6.1+IncFIB-8.1	ICEKp3	None	None	—	0	1	0	0	1	1	0	0	0	VGP-04	0	1	0	0	0	0	0	1	0	0	0	0	0	0	0	0	0	0	0	0	0	0	0	0
GCA_003037185.1	NCBI	Contig	2016	Asia	China	—	—	CG23	ST23	KL1	IncFIB-4.2+ΔIncHI3	ICEKp10	Tn7399	all_island	—	1	1	1	1	1	1	1	1	1	VGP-01	0	0	0	0	0	0	0	0	0	0	0	0	0	0	0	0	0	0	0	0	0	0	0	0
GCA_003038215.3	NCBI	Complete	2016	Asia	China	—	—	CG258	ST11	KL47	IncFIB-8.1+ΔIncFIB-6.1	ICEKp3	None	None	—	0	1	0	0	1	1	0	0	0	VGP-04	0	1	0	0	0	0	0	1	0	0	0	0	0	0	0	0	0	0	0	0	0	0	0	0
GCA_003065165.1	NCBI	Contig	2012	America	United States Of America	—	—	CG3690	ST3690	KL2	IncFIB-4.1+ΔIncFIIpKDO1	None	None	None	—	1	1	1	1	0	0	0	0	0	VGP-13	0	0	0	0	0	0	0	0	0	0	0	0	0	0	0	0	0	0	0	0	0	0	0	0
GCA_003112125.1	NCBI	Chromosome	2017	Asia	China	—	—	CG258	ST11	KL64	IncFIB-4.2+ΔIncHI3	ICEKp3	None	None	—	1	1	0	1	1	1	0	0	0	VGP-02	0	0	0	0	0	0	0	0	0	0	0	0	0	0	0	0	1	0	0	0	0	0	0	0
GCA_003194935.1	NCBI	Contig	2014	—	—	—	—	CG86	ST86	KL2	IncFIB-4.2+IncHI3	None	None	None	—	1	1	1	1	1	0	0	0	0	VGP-05	0	0	0	0	0	0	0	0	0	0	0	0	0	0	0	0	0	0	0	0	0	0	0	0
GCA_003194955.1	NCBI	Contig	2015	—	—	—	—	CG2096	ST2174	KL2	IncHI3+IncFIB-6.1	None	None	None	—	0	1	0	0	1	0	0	0	0	VGP-18	0	0	0	0	0	0	0	0	0	0	0	0	0	0	0	0	0	0	0	0	0	0	0	0
GCA_003194965.1	NCBI	Contig	2014	—	—	—	—	CG65	ST65	KL2	IncFIB-4.2+IncHI3	ICEKp10	None	None	—	1	1	1	1	1	1	1	0	0	VGP-06	0	0	0	0	0	0	0	0	0	0	0	0	0	0	0	0	0	0	0	0	0	0	0	0
GCA_003195015.1	NCBI	Contig	2016	—	—	—	—	CG86	ST86	KL2	IncFIB-4.2+IncHI3	ICEKp3	None	None	—	1	1	1	1	1	1	0	0	0	VGP-03	0	0	0	0	0	0	0	0	0	0	0	0	0	0	0	0	0	0	0	0	0	0	0	0
GCA_003203435.1	NCBI	Complete	2014	Asia	China	—	—	CG258	ST11	KL47	IncHI3+IncFIB-6.1	ICEKp3	None	None	—	1	1	1	1	1	1	0	0	0	VGP-03	0	1	0	0	0	0	0	0	0	0	0	0	0	0	0	0	1	0	0	0	0	0	0	0
GCA_003286995.1	NCBI	Complete	2015	Asia	China	—	—	CG23	ST1660	KL1	IncFIB-4.2+IncFIB-8.1	ICEKp10	Tn7399	all_island	—	1	1	1	1	1	1	1	1	1	VGP-01	0	0	0	0	0	0	0	0	0	0	0	0	0	0	0	0	1	0	0	0	0	0	0	0
GCA_003312135.1	NCBI	Scaffold	2017	Asia	China	—	—	CG258	ST11	KL64	IncFIB-4.2+ΔIncHI3	ICEKp3	None	None	—	1	1	0	1	1	1	0	0	0	VGP-02	0	0	0	0	0	0	0	0	0	0	0	0	0	0	0	0	1	0	0	0	0	0	0	0
GCA_003312185.1	NCBI	Scaffold	2017	Asia	China	—	—	CG258	ST11	KL64	IncFIB-4.2+IncFIB-8.1	ICEKp3	None	None	—	0	1	0	0	1	1	0	0	0	VGP-04	0	0	0	0	0	0	0	0	0	0	0	0	0	0	0	0	1	0	0	0	0	0	0	0
GCA_003312205.1	NCBI	Scaffold	2017	Asia	China	—	—	CG258	ST11	KL107	IncFIB-4.2+IncFIB-8.1	ICEKp3	None	None	—	0	1	0	0	1	1	0	0	0	VGP-04	0	0	0	0	0	0	0	0	0	0	0	0	0	0	0	0	1	0	0	0	0	0	0	0
GCA_003330945.1	NCBI	Complete	2017	Asia	South Korea	—	—	CG375	ST375	KL2	IncFIB-4.2+IncHI3	None	None	None	—	1	1	1	1	1	0	0	0	0	VGP-05	0	0	0	0	0	0	0	0	0	0	0	0	0	0	0	0	0	0	0	0	0	0	0	0
GCA_003334885.1	NCBI	Contig	2015	America	United States Of America	—	—	CG23	ST23	KL1	IncFIB-4.2+IncHI3	ICEKp3	None	all_island	—	1	1	1	1	1	1	0	0	1	VGP-12	0	0	0	0	0	0	0	0	0	0	0	0	0	0	0	0	0	0	0	0	0	0	0	0
GCA_003334925.1	NCBI	Contig	2015	America	United States Of America	—	—	CG23	ST23	KL1	IncFIB-4.2+IncHI3	ICEKp3	None	all_island	—	1	1	1	1	1	1	0	0	1	VGP-12	0	0	0	0	0	0	0	0	0	0	0	0	0	0	0	0	0	0	0	0	0	0	0	0
GCA_003335005.1	NCBI	Contig	2015	America	United States Of America	—	—	CG23	ST23	KL1	IncFIB-4.2+IncHI3	ICEKp3	None	all_island	—	1	1	1	1	1	1	0	0	1	VGP-12	0	0	0	0	0	0	0	0	0	0	0	0	0	0	0	0	0	0	0	0	0	0	0	0
GCA_003345685.1	NCBI	Contig	2015	America	United States Of America	—	—	CG23	ST23	KL1	IncFIB-4.2+IncHI3	ICEKp3	None	all_island	—	1	1	1	1	1	1	0	0	1	VGP-12	0	0	0	0	0	0	0	0	0	0	0	0	0	0	0	0	0	0	0	0	0	0	0	0
GCA_003363315.1	NCBI	Scaffold	2016	—	—	—	—	CG258	ST11	KL64	IncFIB-4.2+ΔIncHI3	ICEKp3	None	None	—	1	1	0	1	1	1	0	0	0	VGP-02	0	0	0	0	0	0	0	0	0	0	0	0	0	0	0	0	1	0	0	0	0	0	0	0
GCA_003363395.1	NCBI	Scaffold	2017	—	—	—	—	CG258	ST11	KL64	IncFIB-4.2+ΔIncHI3	ICEKp3	None	None	—	1	1	0	1	1	1	0	0	0	VGP-02	0	0	0	0	0	0	0	0	0	0	0	0	0	0	0	0	1	0	0	0	0	0	0	0
GCA_003363415.1	NCBI	Scaffold	2016	—	—	—	—	CG258	ST11	KL64	IncFIB-4.2+ΔIncHI3	ICEKp3	None	None	—	1	1	0	1	1	1	0	0	0	VGP-02	0	0	0	0	0	0	0	0	0	0	0	0	0	0	0	0	1	0	0	0	0	0	0	0
GCA_003363445.1	NCBI	Scaffold	2016	—	—	—	—	CG258	ST11	KL64	IncFIB-4.2+ΔIncHI3	ICEKp3	None	None	—	1	1	0	1	1	1	0	0	0	VGP-02	0	0	0	0	0	0	0	0	0	0	0	0	0	0	0	0	1	0	0	0	0	0	0	0
GCA_003363735.2	NCBI	Complete	2018	Europe	United Kingdom	—	—	CG101	ST101	KL62	IncFIB-4.1+IncFIIK	ICEKp3	None	None	—	1	1	0	1	1	1	0	0	0	VGP-02	0	0	0	0	0	0	0	0	0	0	0	0	0	0	0	0	0	0	0	0	0	0	0	0
GCA_003400925.1	NCBI	Contig	2014	America	United States Of America	—	—	CG395	ST395	KL108	IncFIB-4.2+IncHI3	None	None	None	—	0	1	0	0	1	0	0	0	0	VGP-18	0	0	0	0	0	0	0	0	0	0	0	0	0	0	0	0	0	0	0	0	0	0	0	0
GCA_003402995.1	NCBI	Scaffold	2017	Asia	China	—	—	CG258	ST11	KL64	IncFIB-4.2+ΔIncHI3	ICEKp3	None	None	—	1	1	0	1	1	1	0	0	0	VGP-02	0	0	0	0	0	0	0	0	0	0	0	0	0	0	0	0	1	0	0	0	0	0	0	0
GCA_003410395.1	NCBI	Contig	2014	Asia	China	—	—	CG258	ST11	KL47	IncFIB-4.2+ΔIncHI3	ICEKp3	None	None	—	0	1	0	0	1	1	0	0	0	VGP-04	0	0	0	0	0	0	0	1	0	0	0	0	1	0	0	0	1	0	0	0	0	0	0	0
GCA_003437255.1	NCBI	Scaffold	2013	Asia	China	—	—	CG23	ST23	KL1	IncFIB-4.2+ΔIncHI3	ICEKp10	Tn7399	all_island	—	1	1	1	1	1	1	1	1	1	VGP-01	0	0	0	0	0	0	0	0	0	0	0	0	0	0	0	0	0	0	0	0	0	0	0	0
GCA_003466135.1	NCBI	Scaffold	2014	Asia	China	—	—	CG36	ST268	KL20	IncFIB-4.2+IncFIB-8.1	ICEKp10	None	None	—	1	1	1	1	1	1	1	0	0	VGP-06	0	0	0	0	0	0	0	0	0	0	0	0	0	0	0	0	0	0	0	0	0	0	0	0
GCA_003475175.1	NCBI	Scaffold	2014	Asia	China	—	—	CG29	ST29	KL54	IncFIB-4.2+IncFIB-8.1	ICEKp3	None	None	—	1	0	1	1	0	1	0	0	0	VGP-11	0	0	0	0	0	0	0	0	0	0	0	0	0	0	0	0	0	0	0	0	0	0	0	0
GCA_003571065.1	NCBI	Contig	2013	Oceania	New Zealand	—	—	CG86	ST86	KL2	IncFIB-4.2+IncHI3	ICEKp4	None	None	—	1	1	1	1	0	1	0	0	0	VGP-27	0	0	0	0	0	0	0	0	0	0	0	0	0	0	0	0	0	0	0	0	0	0	0	0
GCA_003571125.1	NCBI	Contig	2014	Oceania	New Zealand	—	—	CG86	ST86	KL2	IncFIB-4.2+IncHI3	ICEKp4	None	None	—	1	0	1	1	0	1	0	0	0	VGP-11	0	0	0	0	0	0	0	0	0	0	0	0	0	0	0	0	0	0	0	0	0	0	0	0
GCA_003571145.1	NCBI	Contig	2015	Oceania	New Zealand	—	—	CG86	ST86	KL2	IncFIB-4.2+IncHI3	ICEKp4	None	None	—	1	0	1	1	0	1	0	0	0	VGP-11	0	0	0	0	0	0	0	0	0	0	0	0	0	0	0	0	0	0	0	0	0	0	0	0
GCA_003571155.1	NCBI	Contig	2003	Oceania	New Zealand	—	—	CG86	ST86	KL2	IncFIB-4.2+IncHI3	ICEKp4	None	None	—	1	1	1	1	0	1	0	0	0	VGP-27	0	0	0	0	0	0	0	0	0	0	0	0	0	0	0	0	0	0	0	0	0	0	0	0
GCA_003573715.1	NCBI	Contig	2015	Oceania	New Zealand	—	—	CG86	ST86	KL2	IncFIB-4.2+IncHI3	ICEKp4	None	None	—	1	0	1	1	0	1	0	0	0	VGP-11	0	0	0	0	0	0	0	0	0	0	0	0	0	0	0	0	0	0	0	0	0	0	0	0
GCA_003573725.1	NCBI	Contig	2014	Oceania	New Zealand	—	—	CG86	ST86	KL2	IncFIB-4.2+IncHI3	ICEKp4	None	None	—	1	0	1	1	0	1	0	0	0	VGP-11	0	0	0	0	0	0	0	0	0	0	0	0	0	0	0	0	0	0	0	0	0	0	0	0
GCA_003573755.1	NCBI	Contig	2015	Oceania	New Zealand	—	—	CG86	ST86	KL2	IncFIB-4.2+IncHI3	ICEKp4	None	None	—	1	0	1	1	0	1	0	0	0	VGP-11	0	0	0	0	0	0	0	0	0	0	0	0	0	0	0	0	0	0	0	0	0	0	0	0
GCA_003573775.1	NCBI	Contig	2015	Oceania	New Zealand	—	—	CG86	ST86	KL2	IncFIB-4.2+IncHI3	ICEKp4	None	None	—	1	0	1	1	0	1	0	0	0	VGP-11	0	0	0	0	0	0	0	0	0	0	0	0	0	0	0	0	0	0	0	0	0	0	0	0
GCA_003666705.1	NCBI	Scaffold	2015	Asia	China	—	—	CG258	ST11	KL64	IncFIB-4.2+ΔIncHI3	ICEKp3	None	None	—	0	1	0	0	1	1	0	0	0	VGP-04	0	0	0	0	0	0	0	0	0	0	0	0	0	0	0	0	1	0	0	0	0	0	0	0
GCA_003666725.1	NCBI	Contig	2015	Asia	China	—	—	CG258	ST11	KL64	IncFIB-4.2+ΔIncHI3	ICEKp3	None	None	—	1	1	1	0	1	1	0	0	0	VGP-30	0	0	0	0	0	0	0	0	0	0	0	0	0	0	0	0	1	0	0	0	0	0	0	0
GCA_003666735.1	NCBI	Scaffold	2014	Asia	China	—	—	CG258	ST11	KL47	IncFIB-4.2+ΔIncHI3	ICEKp3	None	None	—	0	1	0	0	1	1	0	0	0	VGP-04	0	0	0	0	0	0	0	1	0	0	0	0	1	0	0	0	0	0	0	0	0	0	0	0
GCA_003666765.1	NCBI	Scaffold	2014	Asia	China	—	—	CG258	ST11	KL47	IncFIB-4.2+ΔIncHI3	ICEKp3	None	None	—	0	1	0	0	1	1	0	0	0	VGP-04	0	0	0	0	0	0	0	1	0	0	0	0	1	0	0	0	1	0	0	0	0	0	0	0
GCA_003666785.1	NCBI	Scaffold	2013	Asia	China	—	—	CG258	ST11	KL47	IncFIB-4.2+ΔIncHI3	ICEKp3	None	None	—	0	1	0	0	1	1	0	0	0	VGP-04	0	0	0	0	0	0	0	1	0	0	0	0	1	0	0	0	1	0	0	0	0	0	0	0
GCA_003666795.1	NCBI	Contig	2013	Asia	China	—	—	CG258	ST11	KL47	IncFIB-4.2+ΔIncHI3	ICEKp3	None	None	—	0	1	0	0	1	1	0	0	0	VGP-04	0	0	0	0	0	0	0	1	0	0	0	0	1	0	0	0	1	0	0	0	0	0	0	0
GCA_003666825.1	NCBI	Scaffold	2014	Asia	China	—	—	CG258	ST11	KL47	IncFIB-4.2+ΔIncHI3	ICEKp3	None	None	—	0	1	0	0	1	1	0	0	0	VGP-04	0	0	0	0	0	0	0	1	0	0	0	0	1	0	0	0	1	0	0	0	0	0	0	0
GCA_003666835.1	NCBI	Scaffold	2013	Asia	China	—	—	CG258	ST11	KL47	IncFIB-4.2+ΔIncHI3	ICEKp3	None	None	—	0	1	0	0	1	1	0	0	0	VGP-04	0	0	0	0	0	0	0	1	0	0	0	0	1	0	0	0	1	0	0	0	0	0	0	0
GCA_003666845.1	NCBI	Scaffold	2015	Asia	China	—	—	CG258	ST11	KL64	IncFIB-4.2+ΔIncHI3	ICEKp3	None	None	—	1	1	0	1	1	1	0	0	0	VGP-02	0	0	0	0	0	0	0	0	0	0	0	0	0	0	0	0	1	0	0	0	0	0	0	0
GCA_003830175.1	NCBI	Contig	2015	Asia	Thailand	—	—	CG43	ST43	KL61	IncFIB-4.1+IncFIIpKDO1	None	None	None	—	0	1	0	0	0	0	0	0	0	VGP-07	0	0	0	0	0	0	0	0	0	0	0	0	0	0	0	0	0	0	0	0	0	0	0	0
GCA_003830195.1	NCBI	Contig	2015	Asia	Thailand	—	—	CG43	ST43	KL61	IncFIB-4.1+IncFIIpKDO1	None	None	None	—	0	1	0	0	0	0	0	0	0	VGP-07	0	0	0	0	0	0	0	0	0	0	0	0	0	0	0	0	0	0	0	0	0	0	0	0
GCA_003830235.1	NCBI	Contig	2015	Asia	Thailand	—	—	CG43	ST43	KL61	IncFIB-4.1+IncFIIpKDO1	None	None	None	—	0	1	0	0	0	0	0	0	0	VGP-07	0	0	0	0	0	0	0	0	0	0	0	0	0	0	0	0	0	0	0	0	0	0	0	0
GCA_003830245.1	NCBI	Contig	2015	Asia	Thailand	—	—	CG43	ST43	KL61	IncFIB-4.1+IncFIIpKDO1	None	None	None	—	0	1	0	0	0	0	0	0	0	VGP-07	0	0	0	0	0	0	0	0	0	0	0	0	0	0	0	0	0	0	0	0	0	0	0	0
GCA_003830255.1	NCBI	Contig	2015	Asia	Thailand	—	—	CG43	ST43	KL61	IncFIB-4.1+IncFIIpKDO1	None	None	None	—	0	1	0	0	0	0	0	0	0	VGP-07	0	0	0	0	0	0	0	0	0	0	0	0	0	0	0	0	0	0	0	0	0	0	0	0
GCA_003830495.1	NCBI	Contig	2015	Asia	Thailand	—	—	CG43	ST43	KL61	IncFIB-4.1+IncFIIpKDO1	None	None	None	—	0	1	0	0	0	0	0	0	0	VGP-07	0	0	0	0	0	0	0	0	0	0	0	0	0	0	0	0	0	0	0	0	0	0	0	0
GCA_003830535.1	NCBI	Contig	2015	Asia	Thailand	—	—	CG43	ST43	KL61	IncFIB-4.1+IncFIIpKDO1	None	None	None	—	0	1	0	0	0	0	0	0	0	VGP-07	0	0	0	0	0	0	0	0	0	0	0	0	0	0	0	0	0	0	0	0	0	0	0	0
GCA_003830545.1	NCBI	Contig	2015	Asia	Thailand	—	—	CG43	ST43	KL61	IncFIB-4.1+IncFIIpKDO1	None	None	None	—	0	1	0	0	0	0	0	0	0	VGP-07	0	0	0	0	0	0	0	0	0	0	0	0	0	0	0	0	0	0	0	0	0	0	0	0
GCA_003830585.1	NCBI	Contig	2015	Asia	Thailand	—	—	CG43	ST43	KL61	IncFIB-4.1+ΔIncFIIpKDO1	None	None	None	—	0	1	0	0	0	0	0	0	0	VGP-07	0	0	0	0	0	0	0	0	0	0	0	0	0	0	0	0	0	0	0	0	0	0	0	0
GCA_003830605.1	NCBI	Contig	2015	Asia	Thailand	—	—	CG43	ST43	KL61	IncFIB-4.1+IncFIIpKDO1	None	None	None	—	0	1	0	0	0	0	0	0	0	VGP-07	0	0	0	0	0	0	0	0	0	0	0	0	0	0	0	0	0	0	0	0	0	0	0	0
GCA_003830645.1	NCBI	Contig	2015	Asia	Thailand	—	—	CG43	ST43	KL61	IncFIB-4.1+ΔIncFIIpKDO1	None	None	None	—	0	1	0	0	0	0	0	0	0	VGP-07	0	0	0	0	0	0	0	0	0	0	0	0	0	0	0	0	0	0	0	0	0	0	0	0
GCA_003830675.1	NCBI	Contig	2015	Asia	Thailand	—	—	CG43	ST43	KL61	IncFIB-4.1+IncFIIpKDO1	None	None	None	—	0	1	0	0	0	0	0	0	0	VGP-07	0	0	0	0	0	0	0	0	0	0	0	0	0	0	0	0	0	0	0	0	0	0	0	0
GCA_003830695.1	NCBI	Contig	2015	Asia	Thailand	—	—	CG43	ST43	KL61	IncFIB-4.1+IncFIIpKDO1	None	None	None	—	0	1	0	0	0	0	0	0	0	VGP-07	0	0	0	0	0	0	0	0	0	0	0	0	0	0	0	0	0	0	0	0	0	0	0	0
GCA_003830715.1	NCBI	Contig	2015	Asia	Thailand	—	—	CG43	ST43	KL61	IncFIB-4.1+IncFIIpKDO1	None	None	None	—	0	1	0	0	0	0	0	0	0	VGP-07	0	0	0	0	0	0	0	0	0	0	0	0	0	0	0	0	0	0	0	0	0	0	0	0
GCA_003855315.1	NCBI	Complete	2014	Europe	Norway	—	—	CG15	ST15	KL24	IncHI3+ΔIncFIB-6.1	ICEKp4	None	None	—	0	1	0	0	1	1	0	0	0	VGP-04	1	0	0	0	0	0	0	1	0	0	0	0	0	0	0	0	0	0	0	0	0	0	0	1
GCA_003855335.1	NCBI	Complete	2015	Europe	Norway	—	—	CG15	ST15	KL24	IncHI3+ΔIncFIB-6.1	ICEKp4	None	None	—	0	1	0	0	1	1	0	0	0	VGP-04	1	0	0	0	0	0	0	1	0	0	0	0	0	0	0	0	0	0	0	0	0	0	0	0
GCA_003855515.1	NCBI	Complete	2015	Asia	China	—	—	CG23	ST23	KL1	IncFIB-4.2+ΔIncHI3	ICEKp10	Tn7399	all_island	—	1	1	1	1	1	1	1	1	1	VGP-01	0	0	0	0	0	0	0	0	0	0	0	0	0	0	0	0	0	0	0	0	0	0	0	0
GCA_003856355.1	NCBI	Contig	—	America	United States Of America	—	—	CG86	ST86	KL2	IncFIB-4.2+IncHI3	ICEKp4	None	None	—	1	1	1	1	0	1	0	0	0	VGP-27	0	0	0	0	0	0	0	0	0	0	0	0	0	0	0	0	0	0	0	0	0	0	0	0
GCA_003856475.1	NCBI	Complete	2018	Asia	China	—	—	CG258	ST11	KL64	IncFIB-4.2+ΔIncHI3	ICEKp3	None	None	—	1	1	0	1	1	1	0	0	0	VGP-02	0	0	0	0	0	0	0	0	0	0	0	0	0	0	0	0	1	0	0	0	0	0	0	0
GCA_003858555.1	NCBI	Contig	2018	Asia	China	—	—	CG15	ST15	KL112	IncFIB-4.2+IncHI3	ICEKp12	None	None	—	0	1	0	0	1	1	0	0	0	VGP-04	0	0	0	0	0	0	0	0	0	0	0	0	0	0	0	0	0	0	0	0	0	0	0	0
GCA_003860645.2	NCBI	Complete	2018	Europe	United Kingdom	—	—	CG383	ST383	KL30	IncHI3+ΔIncFIB-6.1	None	None	None	—	1	1	0	1	1	0	0	0	0	VGP-15	0	0	0	0	0	0	0	0	1	0	0	0	0	0	0	0	0	0	0	0	0	0	0	0
GCA_003932915.1	NCBI	Complete	2014	Asia	China	—	—	CG65	ST65	KL2	IncFIB-4.2+IncHI3	ICEKp10	None	None	—	1	1	1	1	1	1	1	0	0	VGP-06	0	0	0	0	0	0	0	1	0	0	0	0	0	0	0	0	0	0	0	0	0	0	0	0
GCA_003953905.1	NCBI	Complete	2014	Asia	China	—	—	CG23	ST23	KL1	IncFIB-4.2+ΔIncHI3	ICEKp10	Tn7399	all_island	—	1	1	1	1	1	1	0	1	1	VGP-32	0	0	0	0	0	0	0	0	0	0	0	0	0	0	0	0	0	0	0	0	0	0	0	0
GCA_003968675.1	NCBI	Contig	—	—	—	—	—	CG23	ST23	KL1	IncFIB-4.2+IncHI3	None	Tn7399	all_island	—	1	1	1	1	1	0	0	1	1	VGP-22	0	0	0	0	0	0	0	0	0	0	0	0	0	0	0	0	0	0	0	0	0	0	0	0
GCA_003977815.1	NCBI	Scaffold	2016	Asia	China	—	—	CG23	ST2922	KL1	IncFIB-4.2+ΔIncHI3	ICEKp10	Tn7399	all_island	—	1	1	1	0	0	1	1	1	1	VGP-33	0	0	0	0	0	0	0	0	0	0	0	0	0	0	0	0	0	0	0	0	0	0	0	0
GCA_004118955.1	NCBI	Complete	2017	Asia	China	—	—	CG23	ST23	KL1	IncFIB-4.2+IncFIIK+IncpA1763-KPC+ΔIncHI3	ICEKp10	Tn7399	all_island	—	1	1	1	1	1	1	1	1	1	VGP-01	0	0	0	0	0	0	0	0	0	0	0	0	0	0	0	0	0	0	0	0	0	0	0	0
GCA_004120155.1	NCBI	Complete	2014	Asia	China	—	—	CG30	ST3685	KL64	IncFIB-4.2+IncFIB-8.1	None	None	all_island	—	1	1	1	1	1	0	0	0	1	VGP-08	0	0	0	0	0	0	0	0	0	0	0	0	0	0	0	0	0	0	0	0	0	0	0	0
GCA_004208475.1	NCBI	Complete	2015	Asia	China	—	—	CG37	ST3796	KL14	IncFIB-4.1+IncFIIK	None	None	None	—	0	1	0	0	0	0	0	0	0	VGP-07	0	1	0	0	0	0	0	1	0	0	0	0	0	0	0	0	1	0	0	0	0	0	0	0
GCA_004307255.1	NCBI	Contig	2013	Asia	Japan	—	—	CG36	ST36	KL62	IncFIB-4.2+IncHI3	ICEKp3	None	None	—	1	1	1	1	1	1	1	0	0	VGP-06	0	0	0	0	0	0	0	0	0	0	0	0	0	0	0	0	0	0	0	0	0	0	0	0
GCA_004310675.1	NCBI	Contig	2014	Europe	Russia	—	—	CG147	ST147	KL10	IncHI3	None	None	None	—	0	1	0	0	1	0	0	0	0	VGP-18	0	0	0	0	0	0	0	1	0	0	0	0	0	0	0	0	0	0	0	0	0	0	0	0
GCA_004310885.1	NCBI	Contig	2013	Asia	Japan	—	—	CG36	ST36	KL62	IncFIB-4.2+IncHI3	ICEKp3	None	None	—	1	1	1	1	1	1	1	0	0	VGP-06	0	0	0	0	0	0	0	0	0	0	0	0	0	0	0	0	0	0	0	0	0	0	0	0
GCA_004310945.1	NCBI	Contig	2013	Asia	Japan	—	—	CG23	ST23	KL1	IncFIB-4.2+ΔIncHI3	ICEKp10	Tn7399	all_island	—	1	0	1	1	0	1	1	1	1	VGP-25	0	0	0	0	0	0	0	0	0	0	0	0	0	0	0	0	0	0	0	0	0	0	0	0
GCA_004311025.1	NCBI	Contig	2014	Asia	Japan	—	—	CG36	ST36	KL62	IncFIB-4.2+IncHI3	ICEKp3	None	None	—	1	1	1	1	1	1	1	0	0	VGP-06	0	0	0	0	0	0	0	0	0	0	0	0	0	0	0	0	0	0	0	0	0	0	0	0
GCA_004311105.1	NCBI	Contig	2014	Asia	Japan	—	—	CG412	ST412	KL57	IncFIB-4.2+IncFIB-8.1	ICEKp3	None	None	—	1	1	1	1	1	1	0	0	0	VGP-03	0	0	0	0	0	0	0	0	0	0	0	0	0	0	0	0	0	0	0	0	0	0	0	0
GCA_004311185.1	NCBI	Contig	2014	Asia	Japan	—	—	CG218	ST218	KL57	IncFIB-4.2+IncFIB-8.1	ICEKp3	None	None	—	1	1	1	1	1	1	0	0	0	VGP-03	0	0	0	0	0	0	0	0	0	0	0	0	0	0	0	0	0	0	0	0	0	0	0	0
GCA_004311305.1	NCBI	Contig	2013	Asia	Japan	—	—	CG86	ST86	KL2	IncFIB-4.2+IncHI3	ICEKp3	None	None	—	1	1	1	1	1	1	0	0	0	VGP-03	0	0	0	0	0	0	0	0	0	0	0	0	0	0	0	0	0	0	0	0	0	0	0	0
GCA_004311445.1	NCBI	Contig	2014	Asia	Japan	—	—	CG23	ST23	KL1	IncFIB-4.2+ΔIncHI3	ICEKp10	ΔTn7399	all_island	—	1	1	1	1	1	1	1	1	1	VGP-01	0	0	0	0	0	0	0	0	0	0	0	0	0	0	0	0	0	0	0	0	0	0	0	0
GCA_004311565.1	NCBI	Contig	2014	Asia	Japan	—	—	CG23	ST23	KL1	IncFIB-4.2+ΔIncHI3	ICEKp10	Tn7399	all_island	—	1	1	1	1	1	1	1	1	1	VGP-01	0	0	0	0	0	0	0	0	0	0	0	0	0	0	0	0	0	0	0	0	0	0	0	0
GCA_004311665.1	NCBI	Contig	2014	Asia	Japan	—	—	CG23	ST23	KL1	IncFIB-4.2+ΔIncHI3	ICEKp10	Tn7399	all_island	—	1	1	1	1	1	1	1	1	1	VGP-01	0	0	0	0	0	0	0	0	0	0	0	0	0	0	0	0	0	0	0	0	0	0	0	0
GCA_004311965.1	NCBI	Contig	2014	Asia	Japan	—	—	CG23	ST23	KL1	IncFIB-4.2+ΔIncHI3	ICEKp10	Tn7399	all_island	—	1	1	1	1	1	1	1	1	1	VGP-01	0	0	0	0	0	0	0	0	0	0	0	0	0	0	0	0	0	0	0	0	0	0	0	0
GCA_004312025.1	NCBI	Contig	2014	Asia	Japan	—	—	CG218	ST218	KL57	IncFIB-4.2+IncFIB-8.1	ICEKp3	None	None	—	1	1	1	1	1	1	0	0	0	VGP-03	0	0	0	0	0	0	0	0	0	0	0	0	0	0	0	0	0	0	0	0	0	0	0	0
GCA_004312085.1	NCBI	Contig	2013	Asia	Japan	—	—	CG29	ST29	KL54	IncFIB-4.2+IncHI3	ICEKp3	None	None	—	1	1	1	1	1	1	0	0	0	VGP-03	0	0	0	0	0	0	0	0	0	0	0	0	0	0	0	0	0	0	0	0	0	0	0	0
GCA_004312585.1	NCBI	Contig	2014	Asia	Japan	—	—	CG65	ST65	KL2	IncFIB-4.2+IncHI3	None	None	None	—	1	1	1	1	1	0	0	0	0	VGP-05	0	0	0	0	0	0	0	0	0	0	0	0	0	0	0	0	0	0	0	0	0	0	0	0
GCA_004312625.1	NCBI	Contig	2014	Asia	Japan	—	—	CG23	ST23	KL1	IncFIB-4.2+ΔIncHI3	ICEKp10	Tn7399	all_island	—	1	1	1	1	1	1	1	1	1	VGP-01	0	0	0	0	0	0	0	0	0	0	0	0	0	0	0	0	0	0	0	0	0	0	0	0
GCA_004312645.1	NCBI	Contig	2014	Asia	Japan	—	—	CG86	ST86	KL2	IncFIB-4.2+IncHI3	None	None	None	—	1	1	1	1	1	0	0	0	0	VGP-05	0	0	0	0	0	0	0	0	0	0	0	0	0	0	0	0	0	0	0	0	0	0	0	0
GCA_004312805.1	NCBI	Contig	2014	Asia	Japan	—	—	CG218	ST218	KL57	IncFIB-4.2+IncFIB-8.1	None	None	None	—	1	1	1	1	1	0	0	0	0	VGP-05	0	0	0	0	0	0	0	0	0	0	0	0	0	0	0	0	0	0	0	0	0	0	0	0
GCA_004312925.1	NCBI	Contig	2014	Asia	Japan	—	—	CG65	ST65	KL2	IncFIB-4.2+IncHI3	ICEKp10	None	None	—	1	1	1	1	1	1	1	0	0	VGP-06	0	0	0	0	0	0	0	0	0	0	0	0	0	0	0	0	0	0	0	0	0	0	0	0
GCA_004313025.1	NCBI	Contig	2014	Asia	Japan	—	—	CG86	ST86	KL2	IncFIB-4.2+IncHI3	None	None	None	—	1	1	1	1	1	0	0	0	0	VGP-05	0	0	0	0	0	0	0	0	0	0	0	0	0	0	0	0	0	0	0	0	0	0	0	0
GCA_004313205.1	NCBI	Contig	—	Asia	Japan	—	—	CG420	ST1544	KL20	IncFIB-4.2+IncHI3	ICEKp3	None	None	—	1	1	1	1	1	1	0	0	0	VGP-03	0	0	0	0	0	0	0	0	0	0	0	0	0	0	0	0	0	0	0	0	0	0	0	0
GCA_004313265.1	NCBI	Contig	2013	Asia	Japan	—	—	CG36	ST268	KL20	IncFIB-4.2	ICEKp10	None	None	—	1	1	1	1	1	1	1	0	0	VGP-06	0	0	0	0	0	0	0	0	0	0	0	0	0	0	0	0	1	0	0	0	0	0	0	0
GCA_004313325.1	NCBI	Contig	2014	Asia	Japan	—	—	CG36	ST36	KL62	IncFIB-4.2+IncHI3	ICEKp3	None	None	—	1	1	1	1	1	1	1	0	0	VGP-06	0	0	0	0	0	0	0	0	0	0	0	0	0	0	0	0	0	0	0	0	0	0	0	0
GCA_004313365.1	NCBI	Contig	2014	Asia	Japan	—	—	CG36	ST268	KL20	IncFIB-4.2+IncHI3	ICEKp5	None	None	—	1	1	1	1	1	1	0	0	0	VGP-03	0	0	0	0	0	0	0	0	0	0	0	0	0	0	0	0	0	0	0	0	0	0	0	0
GCA_004313465.1	NCBI	Contig	2014	Asia	Japan	—	—	CG23	ST23	KL1	IncFIB-4.2+IncHI3	None	None	all_island	—	1	1	1	1	1	0	0	0	1	VGP-08	0	0	0	0	0	0	0	0	0	0	0	0	0	0	0	0	0	0	0	0	0	0	0	0
GCA_004313585.1	NCBI	Scaffold	2014	Asia	Japan	—	—	CG86	ST86	KL2	IncFIB-4.2+IncHI3	ICEKp3	None	None	—	1	1	1	1	1	1	0	0	0	VGP-03	0	0	0	0	0	0	0	0	0	0	0	0	0	0	0	0	0	0	0	0	0	0	0	0
GCA_004332075.1	NCBI	Complete	2018	America	Canada	—	—	CG86	ST86	KL2	IncFIB-4.2+IncHI3	ICEKp3	None	None	—	1	1	1	1	1	1	0	0	0	VGP-03	0	0	0	0	0	0	0	0	0	0	0	0	0	0	0	0	0	0	0	0	0	0	0	0
GCA_004332095.1	NCBI	Contig	2017	Asia	China	—	—	CG258	ST11	KL64	IncFIB-4.2+ΔIncHI3	ICEKp3	None	None	—	1	1	0	1	1	1	0	0	0	VGP-02	0	0	0	0	0	0	0	0	0	0	0	0	0	0	0	0	1	0	0	0	0	0	0	0
GCA_004790705.1	NCBI	Contig	2019	Africa	Sudan	—	—	CG2096	ST14	KL2	IncHI3+IncFIB-6.1	ICEKp3	None	None	—	1	1	0	1	1	1	0	0	0	VGP-02	1	0	0	0	0	0	0	1	0	0	0	0	0	0	0	0	0	0	0	0	0	0	0	0
GCA_004802955.1	NCBI	Contig	—	Africa	Egypt	—	—	CG147	ST147	KL20	IncHI3+IncFIB-6.1	None	None	None	—	1	1	0	1	1	0	0	0	0	VGP-15	0	0	0	0	0	0	0	0	0	0	0	0	0	0	0	0	0	0	0	0	0	0	0	0
GCA_004803095.1	NCBI	Contig	—	Africa	Egypt	—	—	CG101	ST101	KL17	IncHI3+IncFIB-6.1	ICEKp3	None	None	—	1	1	0	1	1	1	0	0	0	VGP-02	0	0	0	0	0	0	0	0	1	0	0	0	0	0	0	0	0	0	0	0	0	0	0	0
GCA_004803225.1	NCBI	Contig	—	Africa	Egypt	—	—	CG147	ST147	KL64	IncHI3+IncFIB-6.1	ICEKp3	None	None	—	1	1	0	1	1	1	0	0	0	VGP-02	0	0	0	0	0	0	0	0	1	0	0	0	0	0	0	0	0	0	0	0	0	0	0	0
GCA_004924315.1	NCBI	Complete	2016	America	United States Of America	—	—	CG23	ST23	KL1	IncFIB-4.2+ΔIncHI3	ICEKp10	Tn7399	all_island	—	1	1	1	1	1	1	1	1	1	VGP-01	0	0	0	0	0	0	0	0	0	0	0	0	0	0	0	0	0	0	0	0	0	0	0	0
GCA_005503795.1	NCBI	Scaffold	2017	Asia	China	—	—	CG290	ST290	KL21	IncFIB-4.1+IncFIIK	None	None	None	—	0	1	0	0	0	0	0	0	0	VGP-07	0	0	0	0	0	0	0	0	0	0	0	0	1	0	0	0	0	0	0	0	0	0	0	0
GCA_005503805.1	NCBI	Scaffold	2017	Asia	China	—	—	CG290	ST290	KL21	IncFIB-4.1+IncFIIK	None	None	None	—	0	1	0	0	0	0	0	0	0	VGP-07	0	0	0	0	0	0	0	0	0	0	0	0	1	0	0	0	0	0	0	0	0	0	0	0
GCA_005503815.1	NCBI	Scaffold	2017	Asia	China	—	—	CG290	ST290	KL21	IncFIB-4.1+IncFIIK	None	None	None	—	0	1	0	0	0	0	0	0	0	VGP-07	0	0	0	0	0	0	0	0	0	0	0	0	1	0	0	0	0	0	0	0	0	0	0	0
GCA_005503855.1	NCBI	Scaffold	2017	Asia	China	—	—	CG290	ST290	KL21	IncFIB-4.1+IncFIIK	None	None	None	—	0	1	0	0	0	0	0	0	0	VGP-07	0	0	0	0	0	0	0	0	0	0	0	0	1	0	0	0	0	0	0	0	0	0	0	0
GCA_005503985.1	NCBI	Scaffold	2017	Asia	China	—	—	CG258	ST11	KL64	IncFIB-4.2+ΔIncHI3	ICEKp3	None	None	—	1	1	0	1	1	1	0	0	0	VGP-02	0	0	0	0	0	0	0	0	0	0	0	0	0	0	0	0	1	0	0	0	0	0	0	0
GCA_005504005.1	NCBI	Scaffold	2017	Asia	China	—	—	CG258	ST11	KL64	IncFIB-4.2+ΔIncHI3	ICEKp3	None	None	—	1	1	0	1	1	1	0	0	0	VGP-02	0	0	0	0	0	0	0	0	0	0	0	0	0	0	0	0	1	0	0	0	0	0	0	0
GCA_005504055.1	NCBI	Scaffold	2017	Asia	China	—	—	CG258	ST11	KL64	IncFIB-4.2+ΔIncHI3	ICEKp3	None	None	—	1	1	0	1	1	1	0	0	0	VGP-02	0	0	0	0	0	0	0	0	0	0	0	0	0	0	0	0	1	0	0	0	0	0	0	0
GCA_005504085.1	NCBI	Scaffold	2017	Asia	China	—	—	CG258	ST11	KL64	IncFIB-4.2+ΔIncHI3	ICEKp3	None	None	—	1	1	0	1	1	1	0	0	0	VGP-02	0	0	0	0	0	0	0	0	0	0	0	0	0	0	0	0	1	0	0	0	0	0	0	0
GCA_005504095.1	NCBI	Scaffold	2017	Asia	China	—	—	CG258	ST11	KL64	IncFIB-4.2+ΔIncHI3	ICEKp3	None	None	—	1	1	0	1	1	1	0	0	0	VGP-02	0	0	0	0	0	0	0	0	0	0	0	0	0	0	0	0	1	0	0	0	0	0	0	0
GCA_005504165.1	NCBI	Scaffold	2017	Asia	China	—	—	CG290	ST290	KL21	IncFIB-4.1+IncFIIK	None	None	None	—	0	1	0	0	0	0	0	0	0	VGP-07	0	0	0	0	0	0	0	0	0	0	0	0	1	0	0	0	0	0	0	0	0	0	0	0
GCA_005504185.1	NCBI	Scaffold	2017	Asia	China	—	—	CG258	ST11	KL64	IncFIB-4.2+ΔIncHI3	ICEKp3	None	None	—	1	1	0	1	1	1	0	0	0	VGP-02	0	0	0	0	0	0	0	0	0	0	0	0	0	0	0	0	1	0	0	0	0	0	0	0
GCA_005504295.1	NCBI	Scaffold	2017	Asia	China	—	—	CG258	ST11	KL64	IncFIB-4.2+ΔIncHI3	ICEKp3	None	None	—	0	1	0	0	1	1	0	0	0	VGP-04	0	0	0	0	0	0	0	0	0	0	0	0	0	0	0	0	1	0	0	0	0	0	0	0
GCA_005504305.1	NCBI	Scaffold	2017	Asia	China	—	—	CG258	ST11	KL64	IncFIB-4.2+ΔIncHI3	ICEKp3	None	None	—	1	1	0	1	1	1	0	0	0	VGP-02	0	0	0	0	0	0	0	0	0	0	0	0	0	0	0	0	1	0	0	0	0	0	0	0
GCA_005504315.1	NCBI	Scaffold	2017	Asia	China	—	—	CG290	ST290	KL21	IncFIB-4.1+IncFIIK	None	None	None	—	0	1	0	0	0	0	0	0	0	VGP-07	0	0	0	0	0	0	0	0	0	0	0	0	1	0	0	0	0	0	0	0	0	0	0	0
GCA_005504355.1	NCBI	Scaffold	2017	Asia	China	—	—	CG258	ST11	KL47	IncFIB-4.2+ΔIncHI3	ICEKp3	None	None	—	0	1	0	0	1	1	0	0	0	VGP-04	0	0	0	0	0	0	0	1	0	0	0	0	1	0	0	0	1	0	0	0	0	0	0	0
GCA_005504365.1	NCBI	Scaffold	2017	Asia	China	—	—	CG258	ST11	KL64	IncFIB-4.2+ΔIncHI3	ICEKp3	None	None	—	1	1	0	1	1	1	0	0	0	VGP-02	0	0	0	0	0	0	0	0	0	0	0	0	0	0	0	0	1	0	0	0	0	0	0	0
GCA_005853785.1	NCBI	Complete	2016	Asia	China	—	—	CG258	ST11	KL47	IncFIB-4.2+ΔIncHI3	ICEKp3	None	None	—	0	1	0	0	1	1	0	0	0	VGP-04	0	0	0	0	0	0	0	0	0	0	0	0	0	0	0	0	1	0	0	0	0	0	0	0
GCA_005854025.1	NCBI	Complete	2016	Asia	China	—	—	CG258	ST11	KL47	IncFIB-4.2+ΔIncHI3	ICEKp3	None	None	—	0	1	0	0	1	1	0	0	0	VGP-04	0	0	0	0	0	0	0	0	0	0	0	0	0	0	0	0	1	0	0	0	0	0	0	0
GCA_005854245.1	NCBI	Complete	2016	Asia	China	—	—	CG258	ST11	KL47	IncFIB-4.2+ΔIncHI3	ICEKp3	None	None	—	0	1	0	0	1	1	0	0	0	VGP-04	0	0	0	0	0	0	0	0	0	0	0	0	0	0	0	0	1	0	0	0	0	0	0	0
GCA_005862195.1	NCBI	Contig	2018	Europe	United Kingdom	—	—	CG48	ST48	KL62	IncHI3+ΔIncFIB-6.1	ICEKp3	None	None	—	1	1	0	1	1	1	0	0	0	VGP-02	0	0	0	0	0	0	0	0	1	0	0	0	0	0	0	0	1	0	0	0	0	0	0	0
GCA_005885775.1	NCBI	Complete	2016	Europe	United Kingdom	—	—	CG15	ST15	KL112	IncFIB-4.2+IncHI3	ICEKp12	None	None	—	0	1	0	0	1	1	0	0	0	VGP-04	0	0	0	0	0	0	0	0	1	0	0	0	0	0	0	0	0	0	0	0	0	0	0	0
GCA_005944305.1	NCBI	Complete	2019	Europe	United Kingdom	—	—	CG147	ST147	KL64	IncHI3+IncFIB-6.1	ICEKp3	None	None	—	1	1	0	1	1	1	0	0	0	VGP-02	0	0	0	0	0	0	0	1	1	0	0	0	0	0	0	0	0	0	0	0	0	0	0	0
GCA_006130105.1	NCBI	Contig	2015	Asia	China	—	—	CG65	ST65	KL2	IncFIB-4.2+IncHI3	ICEKp11	None	None	—	1	1	1	1	1	1	0	0	0	VGP-03	0	0	0	0	0	0	0	0	0	0	0	0	0	0	0	0	0	0	0	0	0	0	0	0
GCA_006130375.1	NCBI	Contig	—	Asia	China	—	—	CG258	ST11	KL47	IncFIB-4.2+ΔIncHI3	ICEKp3	None	None	—	1	1	1	1	1	1	0	0	0	VGP-03	0	0	0	0	0	0	0	0	0	0	0	0	0	0	0	0	0	0	0	0	0	0	0	0
GCA_006130515.1	NCBI	Contig	2015	Asia	China	—	—	CG36	ST268	KL20	IncFIB-4.2+IncFIB-8.1	ICEKp10	None	None	—	1	1	1	1	1	1	1	0	0	VGP-06	1	0	0	0	0	0	0	0	0	0	0	0	1	0	0	0	0	0	0	0	0	0	0	0
GCA_006131185.1	NCBI	Contig	—	Asia	China	—	—	CG36	ST268	KL20	IncFIB-4.2+IncFIB-8.1	ICEKp10	None	None	—	1	1	1	1	1	1	1	0	0	VGP-06	1	0	0	0	0	0	0	0	0	0	0	0	1	0	0	0	0	0	0	0	0	0	0	0
GCA_006131335.1	NCBI	Contig	2015	Asia	China	—	—	CG86	ST86	KL2	IncFIB-4.2+IncHI3	ICEKp12	None	None	—	1	1	1	1	1	1	0	0	0	VGP-03	0	0	0	0	0	0	0	0	0	0	0	0	0	0	0	0	0	0	0	0	0	0	0	0
GCA_006131345.1	NCBI	Contig	2015	Asia	China	—	—	CG36	ST268	KL20	IncFIB-4.2+IncFIB-8.1	ICEKp10	None	None	—	1	1	1	1	1	1	1	0	0	VGP-06	1	0	0	0	0	0	0	0	0	0	0	0	1	0	0	0	0	0	0	0	0	0	0	0
GCA_006304565.1	NCBI	Complete	2018	Asia	China	—	—	CG258	ST11	KL64	IncFIB-4.2+ΔIncHI3	ICEKp3	None	None	—	0	1	0	0	1	1	0	0	0	VGP-04	0	0	0	0	0	0	0	0	0	0	0	0	0	0	0	0	1	0	0	0	0	0	0	0
GCA_006349165.1	NCBI	Scaffold	2018	Asia	China	—	—	CG15	ST15	KL112	IncFIB-4.2+IncHI3	ICEKp12	None	None	—	0	1	0	0	1	1	0	0	0	VGP-04	0	0	0	0	0	0	0	0	0	0	0	0	0	0	0	0	0	0	0	0	0	0	0	0
GCA_006349175.1	NCBI	Scaffold	2018	Asia	China	—	—	CG15	ST15	KL112	IncFIB-4.2+IncHI3	ICEKp12	None	None	—	0	1	0	0	1	1	0	0	0	VGP-04	0	0	0	0	0	0	0	0	0	0	0	0	0	0	0	0	0	0	0	0	0	0	0	0
GCA_006349195.1	NCBI	Scaffold	2018	Asia	China	—	—	CG15	ST15	KL112	IncFIB-4.2+IncHI3	ICEKp12	None	None	—	0	1	0	0	1	1	0	0	0	VGP-04	0	0	0	0	0	0	0	0	0	0	0	0	0	0	0	0	0	0	0	0	0	0	0	0
GCA_006349205.1	NCBI	Scaffold	2018	Asia	China	—	—	CG15	ST15	KL112	IncFIB-4.2+IncHI3	ICEKp12	None	None	—	0	1	0	0	1	1	0	0	0	VGP-04	0	0	0	0	0	0	0	0	0	0	0	0	0	0	0	0	0	0	0	0	0	0	0	0
GCA_006349225.1	NCBI	Scaffold	2018	Asia	China	—	—	CG15	ST15	KL112	IncFIB-4.2+IncHI3	ICEKp12	None	None	—	0	1	0	0	1	1	0	0	0	VGP-04	0	0	0	0	0	0	0	0	0	0	0	0	0	0	0	0	0	0	0	0	0	0	0	0
GCA_006349245.1	NCBI	Scaffold	2018	Asia	China	—	—	CG15	ST15	KL112	IncFIB-4.2+IncHI3	ICEKp12	None	None	—	0	1	0	0	1	1	0	0	0	VGP-04	0	0	0	0	0	0	0	0	0	0	0	0	0	0	0	0	0	0	0	0	0	0	0	0
GCA_006349275.1	NCBI	Scaffold	2018	Asia	China	—	—	CG15	ST15	KL112	IncFIB-4.2+IncHI3	ICEKp12	None	None	—	0	1	0	0	1	1	0	0	0	VGP-04	0	0	0	0	0	0	0	0	0	0	0	0	0	0	0	0	0	0	0	0	0	0	0	0
GCA_006349315.1	NCBI	Scaffold	2018	Asia	China	—	—	CG15	ST15	KL112	IncFIB-4.2+IncHI3	ICEKp12	None	None	—	0	1	0	0	1	1	0	0	0	VGP-04	0	0	0	0	0	0	0	0	0	0	0	0	0	0	0	0	0	0	0	0	0	0	0	0
GCA_006494895.1	NCBI	Complete	2018	Asia	China	—	—	CG258	ST11	KL64	IncFIB-4.2+ΔIncHI3	ICEKp3	None	None	—	1	1	0	1	1	1	0	0	0	VGP-02	0	0	0	0	0	0	0	0	0	0	0	0	0	0	0	0	1	0	0	0	0	0	0	0
GCA_006494915.1	NCBI	Complete	2017	Asia	China	—	—	CG258	ST11	KL47	IncFIB-4.2+ΔIncHI3	ICEKp3	None	None	—	0	1	0	0	1	1	0	0	0	VGP-04	0	0	0	0	0	0	0	0	0	0	0	0	0	0	0	0	1	0	0	0	0	0	0	0
GCA_006542115.2	NCBI	Scaffold	2008	Europe	France	—	—	CG23	ST23	KL1	IncFIB-4.2+ΔIncHI3	ICEKp10	Tn7399	all_island	—	1	1	1	1	1	1	1	1	1	VGP-01	0	0	0	0	0	0	0	0	0	0	0	0	0	0	0	0	0	0	0	0	0	0	0	0
GCA_006681765.1	NCBI	Contig	2016	Asia	China	—	—	CG660	ST660	KL16	IncFIB-4.2+IncHI3	ICEKp6	None	None	—	0	1	0	0	1	1	0	0	0	VGP-04	0	0	0	0	1	0	0	0	0	0	0	0	0	0	0	0	0	0	0	0	0	0	0	0
GCA_007096935.1	NCBI	Contig	2016	Europe	Russia	—	—	CG23	ST23	KL1	IncFIB-4.2+ΔIncHI3	ICEKp10	Tn7399	all_island	—	1	1	1	1	1	1	1	1	1	VGP-01	0	0	0	0	0	0	0	0	0	0	0	0	0	0	0	0	0	0	0	0	0	0	0	0
GCA_007096995.1	NCBI	Contig	2014	Europe	Russia	—	—	CG23	ST23	KL5	IncFIB-4.2+ΔIncHI3	ICEKp10	None	all_island	—	1	1	1	0	1	1	1	0	1	VGP-40	0	0	0	0	0	0	0	1	0	0	0	0	0	0	0	0	0	0	0	0	0	0	0	0
GCA_007097015.1	NCBI	Contig	2012	Europe	Russia	—	—	CG23	ST23	KL113	IncFIB-4.2+ΔIncHI3	ICEKp10	ΔTn7399	all_island	—	1	1	1	1	1	1	1	1	1	VGP-01	0	0	0	0	0	0	0	1	0	0	0	0	0	0	0	0	0	0	0	0	0	0	0	0
GCA_007115145.1	NCBI	Contig	2018	Asia	China	—	—	CG258	ST11	KL64	IncFIB-4.2+ΔIncHI3	ICEKp3	None	None	—	1	1	1	1	1	1	0	0	0	VGP-03	0	0	0	0	0	0	0	0	0	0	0	0	0	0	0	0	0	0	0	0	0	0	0	0
GCA_007115175.1	NCBI	Contig	2019	Asia	China	—	—	CG258	ST11	KL64	IncFIB-4.2+ΔIncHI3	ICEKp3	None	None	—	1	1	1	1	1	1	0	0	0	VGP-03	0	0	0	0	0	0	0	0	0	0	0	0	0	0	0	0	0	0	0	0	0	0	0	0
GCA_007115435.1	NCBI	Contig	2018	Asia	China	—	—	CG258	ST11	KL64	IncFIB-4.2+ΔIncHI3	ICEKp3	None	None	—	1	1	1	1	1	1	0	0	0	VGP-03	0	0	0	0	0	0	0	0	0	0	0	0	0	0	0	0	1	0	0	0	0	0	0	0
GCA_007115465.1	NCBI	Contig	2018	Asia	China	—	—	CG258	ST11	KL64	IncFIB-4.2+ΔIncHI3	ICEKp3	None	None	—	1	1	1	1	1	1	0	0	0	VGP-03	0	0	0	0	0	0	0	0	0	0	0	0	0	0	0	0	0	0	0	0	0	0	0	0
GCA_007115475.1	NCBI	Contig	2018	Asia	China	—	—	CG258	ST11	KL64	IncFIB-4.2+ΔIncHI3	ICEKp3	None	None	—	1	1	1	1	1	1	0	0	0	VGP-03	0	0	0	0	0	0	0	0	0	0	0	0	0	0	0	0	0	0	0	0	0	0	0	0
GCA_007115485.1	NCBI	Contig	2018	Asia	China	—	—	CG258	ST11	KL64	IncFIB-4.2+ΔIncHI3	ICEKp3	None	None	—	1	1	1	1	1	1	0	0	0	VGP-03	0	0	0	0	0	0	0	0	0	0	0	0	0	0	0	0	0	0	0	0	0	0	0	0
GCA_007115505.1	NCBI	Contig	2018	Asia	China	—	—	CG258	ST11	KL64	IncFIB-4.2+ΔIncHI3	ICEKp3	None	None	—	1	1	0	0	1	1	0	0	0	VGP-28	0	0	0	0	0	0	0	0	0	0	0	0	0	0	0	0	1	0	0	0	0	0	0	0
GCA_007115515.1	NCBI	Contig	2019	Asia	China	—	—	CG258	ST11	KL64	IncFIB-4.2+ΔIncHI3	ICEKp3	None	None	—	1	1	1	1	1	1	0	0	0	VGP-03	0	0	0	0	0	0	0	0	0	0	0	0	0	0	0	0	0	0	0	0	0	0	0	0
GCA_007115565.1	NCBI	Contig	2018	Asia	China	—	—	CG258	ST11	KL64	IncFIB-4.2+ΔIncHI3	ICEKp3	None	None	—	1	1	0	0	1	1	0	0	0	VGP-28	0	0	0	0	0	0	0	0	0	0	0	0	0	0	0	0	1	0	0	0	0	0	0	0
GCA_007954805.1	NCBI	Scaffold	2017	Asia	China	—	—	CG258	ST11	KL64	IncFIB-4.2+ΔIncHI3	ICEKp3	None	None	—	1	1	0	1	1	1	0	0	0	VGP-02	0	0	0	0	0	0	0	0	0	0	0	0	0	0	0	0	1	0	0	0	0	0	0	0
GCA_007954815.1	NCBI	Contig	2018	Asia	China	—	—	CG258	ST11	KL64	IncFIB-4.2+ΔIncHI3	ICEKp3	None	None	—	1	1	0	1	1	1	0	0	0	VGP-02	0	0	0	0	0	0	0	0	0	0	0	0	0	0	0	0	1	0	0	0	0	0	0	0
GCA_007954825.1	NCBI	Contig	2017	Asia	China	—	—	CG258	ST11	KL64	IncFIB-4.2+ΔIncHI3	ICEKp3	None	None	—	1	1	0	1	1	1	0	0	0	VGP-02	0	0	0	0	0	0	0	0	0	0	0	0	0	0	0	0	1	0	0	0	0	0	0	0
GCA_007954835.1	NCBI	Scaffold	—	Asia	China	—	—	CG258	ST11	KL64	IncFIB-4.2+ΔIncHI3	ICEKp3	None	None	—	1	1	0	1	1	1	0	0	0	VGP-02	0	0	0	0	0	0	0	0	0	0	0	0	0	0	0	0	1	0	0	0	0	0	0	0
GCA_007954845.1	NCBI	Scaffold	2017	Asia	China	—	—	CG258	ST11	KL64	IncFIB-4.2+IncFIIpKp_Goe_414-4+ΔIncHI3	ICEKp3	None	None	—	1	1	0	1	1	1	0	0	0	VGP-02	0	0	0	0	0	0	0	0	0	0	0	0	0	0	0	0	1	0	0	0	0	0	0	0
GCA_007954905.1	NCBI	Contig	2018	Asia	China	—	—	CG258	ST11	KL64	IncFIB-4.2+ΔIncHI3	ICEKp3	None	None	—	1	1	0	1	1	1	0	0	0	VGP-02	0	0	0	0	0	0	0	0	0	0	0	0	0	0	0	0	1	0	0	0	0	0	0	0
GCA_007954915.1	NCBI	Contig	—	Asia	China	—	—	CG258	ST11	KL64	IncFIB-4.2+ΔIncHI3	ICEKp3	None	None	—	0	1	0	0	1	1	0	0	0	VGP-04	0	0	0	0	0	0	0	0	0	0	0	0	0	0	0	0	1	0	0	0	0	0	0	0
GCA_007954925.2	NCBI	Complete	2017	Asia	China	—	—	CG258	ST11	KL64	IncFIB-4.2+ΔIncHI3	ICEKp3	None	None	—	0	1	0	0	1	1	0	0	0	VGP-04	0	0	0	0	0	0	0	0	0	0	0	0	0	0	0	0	1	0	0	0	0	0	0	0
GCA_007954935.1	NCBI	Scaffold	2017	Asia	China	—	—	CG258	ST11	KL64	IncFIB-4.2+ΔIncHI3	ICEKp3	None	None	—	0	1	0	0	1	1	0	0	0	VGP-04	0	0	0	0	0	0	0	0	0	0	0	0	0	0	0	0	1	0	0	0	0	0	0	0
GCA_007954945.1	NCBI	Scaffold	2017	Asia	China	—	—	CG258	ST11	KL64	IncFIB-4.2+ΔIncHI3	ICEKp3	None	None	—	1	1	0	1	1	1	0	0	0	VGP-02	0	0	0	0	0	0	0	0	0	0	0	0	0	0	0	0	1	0	0	0	0	0	0	0
GCA_007954995.1	NCBI	Contig	2017	Asia	China	—	—	CG258	ST11	KL64	IncFIB-4.2+ΔIncHI3	ICEKp3	None	None	—	0	1	0	0	1	1	0	0	0	VGP-04	0	0	0	0	0	0	0	0	0	0	0	0	0	0	0	0	1	0	0	0	0	0	0	0
GCA_007955015.2	NCBI	Complete	2017	Asia	China	—	—	CG258	ST11	KL64	IncFIB-4.2+ΔIncHI3	ICEKp3	None	None	—	1	1	0	1	1	1	0	0	0	VGP-02	0	0	0	0	0	0	0	0	0	0	0	0	0	0	0	0	1	0	0	0	0	0	0	0
GCA_007955045.1	NCBI	Contig	2017	Asia	China	—	—	CG258	ST11	KL64	IncFIB-4.2+ΔIncHI3	ICEKp3	None	None	—	1	1	0	1	1	1	0	0	0	VGP-02	0	0	0	0	0	0	0	0	0	0	0	0	0	0	0	0	1	0	0	0	0	0	0	0
GCA_007955055.1	NCBI	Contig	2017	Asia	China	—	—	CG258	ST11	KL64	IncFIB-4.2+ΔIncHI3	ICEKp3	None	None	—	1	1	0	1	1	1	0	0	0	VGP-02	0	0	0	0	0	0	0	0	0	0	0	0	0	0	0	0	1	0	0	0	0	0	0	0
GCA_007955065.1	NCBI	Scaffold	2018	Asia	China	—	—	CG258	ST11	KL64	IncFIB-4.2+ΔIncHI3	ICEKp3	None	None	—	1	1	0	1	1	1	0	0	0	VGP-02	0	0	0	0	0	0	0	0	0	0	0	0	0	0	0	0	1	0	0	0	0	0	0	0
GCA_007955095.1	NCBI	Scaffold	2018	Asia	China	—	—	CG258	ST11	KL64	IncFIB-4.2+ΔIncHI3	ICEKp3	None	None	—	1	1	0	1	1	1	0	0	0	VGP-02	0	0	0	0	0	0	0	0	0	0	0	0	0	0	0	0	1	0	0	0	0	0	0	0
GCA_007955155.1	NCBI	Scaffold	2017	Asia	China	—	—	CG258	ST11	KL64	IncFIB-4.2+ΔIncHI3	ICEKp3	None	None	—	1	1	0	1	1	1	0	0	0	VGP-02	0	0	0	0	0	0	0	0	0	0	0	0	0	0	0	0	0	0	0	0	0	0	0	0
GCA_007955185.1	NCBI	Scaffold	2017	Europe	Russia	—	—	CG23	ST23	KL1	IncFIB-4.2+ΔIncHI3	ICEKp10	Tn7399	all_island	—	1	1	1	1	1	1	1	1	1	VGP-01	1	0	0	0	0	0	0	1	0	0	0	0	0	0	0	0	0	0	0	0	0	0	0	0
GCA_007955215.1	NCBI	Scaffold	2017	Europe	Russia	—	—	CG23	ST23	KL1	IncFIB-4.2+ΔIncHI3	ICEKp10	Tn7399	all_island	—	1	1	1	1	1	1	1	1	1	VGP-01	1	0	0	0	0	0	0	1	0	0	0	0	0	0	0	0	0	0	0	0	0	0	0	0
GCA_007955245.1	NCBI	Scaffold	2017	Europe	Russia	—	—	CG23	ST23	KL1	IncFIB-4.2+ΔIncHI3	ICEKp10	Tn7399	all_island	—	1	1	1	1	1	1	1	1	1	VGP-01	1	0	0	0	0	0	0	1	0	0	0	0	0	0	0	0	0	0	0	0	0	0	0	0
GCA_007955285.1	NCBI	Scaffold	2017	Europe	Russia	—	—	CG23	ST23	KL1	IncFIB-4.2+ΔIncHI3	ICEKp10	Tn7399	all_island	—	1	1	1	1	1	1	1	1	1	VGP-01	1	0	0	0	0	0	0	1	0	0	0	0	0	0	0	0	0	0	0	0	0	0	0	0
GCA_007955345.1	NCBI	Scaffold	2017	Europe	Russia	—	—	CG23	ST23	KL1	IncFIB-4.2+ΔIncHI3	ICEKp10	Tn7399	all_island	—	1	1	1	1	1	1	1	1	1	VGP-01	0	0	0	0	0	0	0	0	0	0	0	0	0	0	0	0	0	0	0	0	0	0	0	0
GCA_008087355.1	NCBI	Scaffold	2015	Asia	China	—	—	CG660	ST660	KL16	IncFIB-4.2+IncHI3	ICEKp6	None	None	—	1	1	1	1	1	1	0	0	0	VGP-03	0	0	0	0	0	0	0	0	0	0	0	0	0	0	0	0	0	0	0	0	0	0	0	0
GCA_008087375.1	NCBI	Scaffold	2016	Asia	China	—	—	CG660	ST660	KL16	IncFIB-4.2+IncHI3	ICEKp6	None	None	—	0	1	0	0	1	1	0	0	0	VGP-04	0	0	0	0	1	0	0	0	0	0	0	0	0	0	0	0	0	0	0	0	0	0	0	0
GCA_008107495.1	NCBI	Contig	—	—	—	—	—	CG660	ST660	KL16	IncFIB-4.2+ΔIncHI3	ICEKp6	None	None	—	1	1	1	1	1	1	0	0	0	VGP-03	0	0	0	0	0	0	0	0	0	0	0	0	0	0	0	0	0	0	0	0	0	0	0	0
GCA_008107525.1	NCBI	Contig	2017	—	—	—	—	CG23	ST23	KL1	IncFIB-4.2+ΔIncHI3	ICEKp10	Tn7399	all_island	—	1	1	1	1	1	1	1	1	1	VGP-01	0	0	0	0	0	0	0	0	0	0	0	0	0	0	0	0	0	0	0	0	0	0	0	0
GCA_008107535.1	NCBI	Contig	—	—	—	—	—	CG660	ST660	KL16	IncFIB-4.2+ΔIncHI3	ICEKp6	None	None	—	1	1	1	1	1	1	0	0	0	VGP-03	0	0	0	0	0	0	0	0	0	0	0	0	0	0	0	0	0	0	0	0	0	0	0	0
GCA_008107555.1	NCBI	Contig	2017	—	—	—	—	CG23	ST23	KL1	IncFIB-4.2+ΔIncHI3	ICEKp10	Tn7399	all_island	—	1	1	1	1	1	1	1	1	1	VGP-01	0	0	0	0	0	0	0	0	0	0	0	0	0	0	0	0	0	0	0	0	0	0	0	0
GCA_008122305.1	NCBI	Complete	2015	Asia	China	—	—	CG36	ST268	KL20	IncFIB-4.2+IncFIB-8.1	ICEKp10	None	None	—	1	1	1	1	1	1	1	0	0	VGP-06	0	0	0	0	0	0	0	0	0	0	0	0	0	0	0	0	0	0	0	0	0	0	0	0
GCA_008274175.1	NCBI	Contig	2015	Europe	Russia	—	—	CG23	ST23	KL1	IncFIB-4.2+ΔIncHI3	ICEKp10	Tn7399	all_island	—	1	1	1	1	1	1	1	1	1	VGP-01	0	0	0	0	0	0	0	0	0	0	0	0	0	0	0	0	0	0	0	0	0	0	0	0
GCA_008274275.1	NCBI	Contig	2014	Europe	Russia	—	—	CG23	ST23	KL1	IncFIB-4.2+ΔIncHI3	ICEKp10	Tn7399	all_island	—	1	1	1	1	1	1	1	1	1	VGP-01	0	0	0	0	0	0	0	1	0	0	0	0	0	0	0	0	0	0	0	0	0	0	0	0
GCA_008320705.1	NCBI	Scaffold	2018	Asia	China	—	—	CG29	ST29	KL54	IncFIB-4.2+IncFIB-8.1	ICEKp3	None	None	—	1	1	1	1	1	1	0	0	0	VGP-03	0	0	0	0	0	0	0	0	0	0	0	0	0	0	0	0	0	0	0	0	0	0	0	0
GCA_008374385.1	NCBI	Contig	2018	Europe	France	—	—	CG258	ST11	KL107	IncFIB-4.2+ΔIncHI3	ICEKp3	None	None	—	0	1	0	0	1	1	0	0	0	VGP-04	0	0	0	0	0	0	0	0	0	0	0	0	0	0	0	0	1	0	0	0	0	0	0	0
GCA_008572715.1	NCBI	Contig	2013	Asia	Singapore	—	—	CG65	ST65	KL2	IncFIB-4.2+IncHI3	ICEKp10	None	None	—	1	1	1	1	1	1	1	0	0	VGP-06	0	0	0	0	0	0	0	0	0	0	0	0	0	0	0	0	0	0	0	0	0	0	0	0
GCA_008572725.1	NCBI	Contig	2013	Asia	Singapore	—	—	CG65	ST65	KL2	IncFIB-4.2+IncHI3	ICEKp10	None	None	—	1	1	1	1	1	1	1	0	0	VGP-06	0	0	0	0	0	0	0	0	0	0	0	0	0	0	0	0	0	0	0	0	0	0	0	0
GCA_008572735.1	NCBI	Contig	2014	Asia	Singapore	—	—	CG65	ST65	KL2	IncFIB-4.2+IncHI3	ICEKp10	None	None	—	1	1	1	0	1	1	1	0	0	VGP-41	0	0	0	0	0	0	0	0	0	0	0	0	0	0	0	0	0	0	0	0	0	0	0	0
GCA_008572745.1	NCBI	Contig	2013	Asia	Singapore	—	—	CG65	ST65	KL2	IncFIB-4.2+IncHI3	ICEKp10	None	None	—	1	1	1	1	1	1	1	0	0	VGP-06	0	0	0	0	0	0	0	0	0	0	0	0	0	0	0	0	0	0	0	0	0	0	0	0
GCA_008572755.1	NCBI	Contig	2014	Asia	Singapore	—	—	CG65	ST65	KL2	IncFIB-4.2+IncHI3	ICEKp10	None	None	—	1	1	1	1	0	1	1	0	0	VGP-17	0	0	0	0	0	0	0	0	0	0	0	0	0	0	0	0	0	0	0	0	0	0	0	0
GCA_008572815.1	NCBI	Contig	2013	Asia	Singapore	—	—	CG65	ST65	KL2	IncFIB-4.2+IncHI3	ICEKp10	None	None	—	1	1	1	1	1	1	1	0	0	VGP-06	0	0	0	0	0	0	0	0	0	0	0	0	0	0	0	0	0	0	0	0	0	0	0	0
GCA_008572825.1	NCBI	Contig	2013	Asia	Singapore	—	—	CG65	ST65	KL2	IncFIB-4.2+IncHI3	ICEKp10	None	None	—	1	1	1	1	1	1	1	0	0	VGP-06	0	0	0	0	0	0	0	0	0	0	0	0	0	0	0	0	0	0	0	0	0	0	0	0
GCA_008572835.1	NCBI	Contig	2013	Asia	Singapore	—	—	CG65	ST65	KL2	IncFIB-4.2+IncHI3	ICEKp10	None	None	—	1	1	1	1	1	1	1	0	0	VGP-06	0	0	0	0	0	0	0	0	0	0	0	0	0	0	0	0	0	0	0	0	0	0	0	0
GCA_008572845.1	NCBI	Contig	2013	Asia	Singapore	—	—	CG65	ST65	KL2	IncFIB-4.2+IncHI3	ICEKp10	None	None	—	1	1	1	1	1	1	1	0	0	VGP-06	0	0	0	0	0	0	0	0	0	0	0	0	0	0	0	0	0	0	0	0	0	0	0	0
GCA_008572855.1	NCBI	Contig	2015	Asia	Singapore	—	—	CG86	ST86	KL2	IncFIB-4.2+IncHI3	ICEKp3	None	None	—	1	1	1	0	0	1	0	0	0	VGP-10	0	0	0	0	0	0	0	1	0	0	0	0	0	0	0	0	0	0	0	0	0	0	0	0
GCA_008572915.1	NCBI	Contig	2014	Asia	Singapore	—	—	CG86	ST86	KL2	IncFIB-4.2+IncHI3	ICEKp3	None	None	—	1	1	1	1	0	1	0	0	0	VGP-27	0	0	0	0	0	0	0	1	0	0	0	0	0	0	0	0	0	0	0	0	0	0	0	0
GCA_008572935.1	NCBI	Contig	2014	Asia	Singapore	—	—	Singleton	ST893	KL20	IncFIB-4.2+IncFIB-8.1	ICEKp16	None	None	—	1	1	1	0	1	1	0	0	0	VGP-30	0	0	0	0	0	0	0	1	0	0	0	0	1	0	0	0	0	0	0	0	0	0	0	0
GCA_008572945.1	NCBI	Contig	2014	Asia	Singapore	—	—	CG23	ST23	KL1	IncFIB-4.2+ΔIncHI3	ICEKp10	None	all_island	—	1	1	1	1	0	1	1	0	1	VGP-42	0	0	0	0	0	0	0	0	0	0	0	0	0	0	0	0	0	0	0	0	0	0	0	0
GCA_008572955.1	NCBI	Contig	2014	Asia	Singapore	—	—	CG420	ST420	KL20	IncFIB-4.2+IncHI3	ICEKp3	None	None	—	1	1	1	0	1	1	0	0	0	VGP-30	0	0	0	0	0	0	0	0	0	0	0	0	0	0	0	0	0	0	0	0	0	0	0	0
GCA_008572965.1	NCBI	Contig	2014	Asia	Singapore	—	—	CG23	ST23	KL1	IncFIB-4.2+ΔIncHI3	ICEKp10	Tn7399	all_island	—	1	1	1	1	1	1	1	1	1	VGP-01	0	0	0	0	0	0	0	0	0	0	0	0	0	0	0	0	0	0	0	0	0	0	0	0
GCA_008573005.1	NCBI	Contig	2014	Asia	Singapore	—	—	CG23	ST23	KL1	IncFIB-4.2+ΔIncHI3	ICEKp10	Tn7399	all_island	—	1	1	1	1	1	1	1	1	1	VGP-01	0	0	0	0	0	0	0	1	0	0	0	0	0	0	0	0	0	0	0	0	0	0	0	0
GCA_008573035.1	NCBI	Contig	2013	Asia	Singapore	—	—	CG23	ST23	KL1	IncFIB-4.2+ΔIncHI3	ICEKp10	Tn7399	all_island	—	1	1	1	1	1	1	1	1	1	VGP-01	0	0	0	0	0	0	0	1	0	0	0	0	0	0	0	0	0	0	0	0	0	0	0	0
GCA_008573055.1	NCBI	Contig	2013	Asia	Singapore	—	—	CG23	ST23	KL1	IncFIB-4.2+ΔIncHI3	ICEKp10	Tn7399	all_island	—	1	1	1	1	1	1	1	1	1	VGP-01	0	0	0	0	0	0	0	0	0	0	0	0	0	0	0	0	0	0	0	0	0	0	0	0
GCA_008630125.1	NCBI	Scaffold	2013	Asia	China	—	—	CG25	ST25	KL2	IncFIB-4.1+IncFIIK	None	None	None	—	0	1	0	0	0	0	0	0	0	VGP-07	0	1	0	0	0	0	0	1	0	0	0	0	0	0	0	0	1	0	0	0	0	0	0	0
GCA_008630175.1	NCBI	Scaffold	2013	Asia	China	—	—	CG25	ST25	KL2	IncFIB-4.1+IncFIIK	None	None	None	—	0	1	0	0	0	0	0	0	0	VGP-07	0	1	0	0	0	0	0	1	0	0	0	0	0	0	0	0	1	0	0	0	0	0	0	0
GCA_008630215.1	NCBI	Scaffold	2013	Asia	China	—	—	CG25	ST25	KL2	IncFIB-4.1+IncFIIK	None	None	None	—	0	1	0	0	0	0	0	0	0	VGP-07	0	1	0	0	0	0	0	1	0	0	0	0	0	0	0	0	1	0	0	0	0	0	0	0
GCA_008630255.1	NCBI	Scaffold	2013	Asia	China	—	—	CG25	ST25	KL2	IncFIB-4.1+IncFIIK	None	None	None	—	0	1	0	0	0	0	0	0	0	VGP-07	0	1	0	0	0	0	0	1	0	0	0	0	0	0	0	0	1	0	0	0	0	0	0	0
GCA_008632735.1	NCBI	Scaffold	2013	Asia	China	—	—	CG25	ST25	KL2	IncFIB-4.1+IncFIIK	None	None	None	—	0	1	0	0	0	0	0	0	0	VGP-07	0	1	0	0	0	0	0	1	0	0	0	0	0	0	0	0	1	0	0	0	0	0	0	0
GCA_008632765.1	NCBI	Scaffold	2013	Asia	China	—	—	CG25	ST25	KL2	IncFIB-4.1+IncFIIK	None	None	None	—	0	1	0	0	0	0	0	0	0	VGP-07	0	1	0	0	0	0	0	1	0	0	0	0	0	0	0	0	1	0	0	0	0	0	0	0
GCA_008634545.1	NCBI	Scaffold	2017	Asia	China	—	—	CG15	ST15	KL112	IncFIB-4.2+IncHI3	ICEKp12	None	None	—	0	1	0	0	1	1	0	0	0	VGP-04	0	0	0	0	0	0	0	0	0	0	0	0	0	0	0	0	0	0	0	0	0	0	0	0
GCA_008634555.1	NCBI	Scaffold	2016	Asia	China	—	—	CG15	ST15	KL112	IncFIB-4.2+IncHI3	ICEKp12	None	None	—	0	1	0	0	1	1	0	0	0	VGP-04	0	0	0	0	0	0	0	0	0	0	0	0	0	0	0	0	0	0	0	0	0	0	0	0
GCA_008634565.1	NCBI	Contig	2017	Asia	China	—	—	CG15	ST15	KL112	IncFIB-4.2+IncHI3	ICEKp12	None	None	—	0	1	0	0	1	1	0	0	0	VGP-04	0	0	0	0	0	0	0	0	0	0	0	0	0	0	0	0	0	0	0	0	0	0	0	0
GCA_008634585.1	NCBI	Scaffold	2017	Asia	China	—	—	CG15	ST15	KL112	IncFIB-4.2+IncHI3	ICEKp12	None	None	—	0	1	0	0	1	1	0	0	0	VGP-04	0	0	0	0	0	0	0	0	0	0	0	0	0	0	0	0	0	0	0	0	0	0	0	0
GCA_008634595.1	NCBI	Scaffold	2017	Asia	China	—	—	CG15	ST15	KL112	IncFIB-4.2+IncHI3	ICEKp12	None	None	—	0	1	0	0	1	1	0	0	0	VGP-04	0	0	0	0	0	0	0	0	0	0	0	0	0	0	0	0	0	0	0	0	0	0	0	0
GCA_008634675.1	NCBI	Scaffold	2016	Asia	China	—	—	CG15	ST15	KL112	IncFIB-4.2+IncHI3	ICEKp12	None	None	—	0	1	0	0	1	1	0	0	0	VGP-04	0	0	0	0	0	0	0	0	0	0	0	0	0	0	0	0	0	0	0	0	0	0	0	0
GCA_008634705.1	NCBI	Scaffold	2016	Asia	China	—	—	CG15	ST15	KL112	IncFIB-4.2+IncHI3	ICEKp12	None	None	—	0	1	0	0	1	1	0	0	0	VGP-04	0	0	0	0	0	0	0	0	0	0	0	0	0	0	0	0	0	0	0	0	0	0	0	0
GCA_008634715.1	NCBI	Scaffold	2015	Asia	China	—	—	CG15	ST15	KL112	IncFIB-4.2+IncHI3	ICEKp12	None	None	—	0	1	0	0	1	1	0	0	0	VGP-04	0	0	0	0	0	0	0	0	0	0	0	0	0	0	0	0	0	0	0	0	0	0	0	0
GCA_008634725.1	NCBI	Scaffold	2016	Asia	China	—	—	CG15	ST15	KL112	IncFIB-4.2+IncHI3	ICEKp12	None	None	—	0	1	0	0	1	1	0	0	0	VGP-04	0	0	0	0	0	0	0	0	0	0	0	0	0	0	0	0	0	0	0	0	0	0	0	0
GCA_008634755.1	NCBI	Scaffold	2016	Asia	China	—	—	CG15	ST15	KL112	IncFIB-4.2+IncHI3	ICEKp12	None	None	—	0	1	0	0	1	1	0	0	0	VGP-04	0	0	0	0	0	0	0	0	0	0	0	0	0	0	0	0	0	0	0	0	0	0	0	0
GCA_008634795.1	NCBI	Scaffold	2015	Asia	China	—	—	CG15	ST15	KL112	IncFIB-4.2+IncHI3	ICEKp12	None	None	—	0	1	0	0	1	1	0	0	0	VGP-04	0	0	0	0	0	0	0	0	0	0	0	0	0	0	0	0	0	0	0	0	0	0	0	0
GCA_008728695.1	NCBI	Complete	2018	Asia	China	—	—	CG258	ST11	KL64	IncFIB-4.2+ΔIncHI3	ICEKp3	None	None	—	1	1	0	1	1	1	0	0	0	VGP-02	0	0	0	0	0	0	0	0	0	0	0	0	0	0	0	0	1	0	0	0	0	0	0	0
GCA_008756805.1	NCBI	Scaffold	2016	Asia	China	—	—	CG23	ST23	KL1	IncFIB-4.2+ΔIncHI3	ICEKp10	Tn7399	all_island	—	1	1	1	1	1	1	1	1	1	VGP-01	0	0	0	0	0	0	0	0	0	0	0	0	0	0	0	0	0	0	0	0	0	0	0	0
GCA_008756815.1	NCBI	Scaffold	2016	Asia	China	—	—	CG700	ST700	KL1	IncFIB-4.1+IncFIIK	ICEKp1	None	None	—	1	1	1	0	0	1	0	0	0	VGP-10	0	0	0	0	0	0	0	0	0	0	0	0	0	0	0	0	0	0	0	0	0	0	0	0
GCA_008756855.1	NCBI	Scaffold	2016	Asia	China	—	—	CG23	ST23	KL1	IncFIB-4.2+ΔIncHI3	ICEKp10	Tn7399	all_island	—	1	1	1	1	1	1	1	1	1	VGP-01	0	0	0	0	0	0	0	0	0	0	0	0	0	0	0	0	0	0	0	0	0	0	0	0
GCA_008756865.1	NCBI	Scaffold	2016	Asia	China	—	—	CG23	ST23	KL1	IncFIB-4.2+IncHI3	ICEKp3	None	all_island	—	0	1	1	0	0	1	0	0	1	VGP-49	0	0	0	0	0	0	0	0	0	0	0	0	0	0	0	0	0	0	0	0	0	0	0	0
GCA_008756885.1	NCBI	Scaffold	2016	Asia	China	—	—	CG86	ST86	KL2	IncFIB-4.2+IncHI3	None	None	None	—	1	1	1	1	1	0	0	0	0	VGP-05	0	0	0	0	0	0	0	0	0	0	0	0	0	0	0	0	0	0	0	0	0	0	0	0
GCA_008756905.1	NCBI	Scaffold	2016	Asia	China	—	—	CG23	ST23	KL1	IncFIB-4.2+ΔIncHI3	ICEKp10	Tn7399	all_island	—	1	1	1	1	1	1	1	1	1	VGP-01	0	0	0	0	0	0	0	0	0	0	0	0	0	0	0	0	0	0	0	0	0	0	0	0
GCA_008830445.1	NCBI	Scaffold	2017	Asia	China	—	—	CG65	ST65	KL2	IncFIB-4.2+IncHI3	ICEKp10	None	None	—	1	1	1	1	1	1	1	0	0	VGP-06	0	0	0	0	0	0	0	0	0	0	0	0	0	0	0	0	0	0	0	0	0	0	0	0
GCA_008830485.1	NCBI	Scaffold	2017	Asia	China	—	—	CG660	ST660	KL16	IncFIB-4.2+IncHI3	ICEKp4	None	None	—	0	1	0	0	1	1	0	0	0	VGP-04	0	0	0	0	0	0	0	0	0	0	0	0	0	0	0	0	0	0	0	0	0	0	0	0
GCA_008830495.1	NCBI	Scaffold	2017	Asia	China	—	—	CG36	ST268	KL20	IncFIB-4.2+IncHI3	ICEKp10	None	None	—	1	1	1	1	1	1	1	0	0	VGP-06	0	0	0	0	0	0	0	0	0	0	0	0	0	0	0	0	0	0	0	0	0	0	0	0
GCA_008830505.1	NCBI	Scaffold	2017	Asia	China	—	—	CG23	ST23	KL1	IncFIB-4.2+ΔIncHI3	ICEKp10	Tn7399	all_island	—	1	1	1	1	1	1	1	1	1	VGP-01	0	0	0	0	0	0	0	0	0	0	0	0	0	0	0	0	0	0	0	0	0	0	0	0
GCA_008830545.1	NCBI	Scaffold	2017	Asia	China	—	—	CG86	ST86	KL2	IncFIB-4.2+IncHI3	ICEKp6	None	None	—	1	1	1	1	1	1	0	0	0	VGP-03	0	0	0	0	0	0	0	0	0	0	0	0	0	0	0	0	0	0	0	0	0	0	0	0
GCA_008830555.1	NCBI	Scaffold	2017	Asia	China	—	—	CG23	ST23	KL1	IncFIB-4.2+ΔIncHI3	ICEKp10	Tn7399	all_island	—	1	1	1	1	1	1	1	1	1	VGP-01	0	0	0	0	0	0	0	0	0	0	0	0	0	0	0	0	0	0	0	0	0	0	0	0
GCA_008830585.1	NCBI	Scaffold	2016	Asia	China	—	—	CG15	ST15	KL24	IncHI3+IncFIB-6.1	ICEKp12	None	None	—	0	1	0	0	1	1	0	0	0	VGP-04	0	0	0	0	0	0	0	0	0	0	0	0	0	0	0	0	0	0	0	0	0	0	0	0
GCA_008830595.1	NCBI	Scaffold	2016	Asia	China	—	—	CG36	ST268	KL20	IncFIB-4.2+IncFIB-8.1	ICEKp10	None	None	—	1	1	1	1	1	1	1	0	0	VGP-06	0	0	0	0	0	0	0	0	0	0	0	0	0	0	0	0	0	0	0	0	0	0	0	0
GCA_008830605.1	NCBI	Contig	2015	Asia	China	—	—	CG660	ST660	KL16	IncFIB-4.2+IncHI3	ICEKp4	None	None	—	0	1	0	0	1	1	0	0	0	VGP-04	0	0	0	0	0	0	0	0	0	0	0	0	0	0	0	0	0	0	0	0	0	0	0	0
GCA_008830645.1	NCBI	Scaffold	2015	Asia	China	—	—	CG23	ST1660	KL1	IncFIB-4.2+ΔIncHI3	ICEKp10	Tn7399	all_island	—	1	1	1	1	1	1	1	1	1	VGP-01	0	0	0	0	0	0	0	1	0	0	0	0	0	0	0	0	0	0	0	0	0	0	0	0
GCA_008867315.1	NCBI	Contig	2018	Asia	China	—	—	CG258	ST11	KL64	IncFIB-4.2+ΔIncHI3	ICEKp3	None	None	—	1	1	0	1	1	1	0	0	0	VGP-02	0	0	0	0	0	0	0	0	0	0	0	0	0	0	0	0	1	0	0	0	0	0	0	0
GCA_008867325.1	NCBI	Contig	2018	Asia	China	—	—	CG258	ST11	KL64	IncFIB-4.2+ΔIncHI3	ICEKp3	None	None	—	1	1	0	1	1	1	0	0	0	VGP-02	0	0	0	0	0	0	0	0	0	0	0	0	0	0	0	0	1	0	0	0	0	0	0	0
GCA_008867335.1	NCBI	Contig	2018	Asia	China	—	—	CG258	ST11	KL64	IncFIB-4.2+ΔIncHI3	ICEKp3	None	None	—	1	1	0	1	1	1	0	0	0	VGP-02	0	0	0	0	0	0	0	0	0	0	0	0	0	0	0	0	1	0	0	0	0	0	0	0
GCA_008867405.1	NCBI	Contig	2018	Asia	China	—	—	CG258	ST11	KL64	IncFIB-4.2+ΔIncHI3	ICEKp3	None	None	—	1	1	0	1	1	1	0	0	0	VGP-02	0	1	0	0	0	0	0	0	0	0	0	0	0	0	0	0	1	0	0	0	0	0	0	0
GCA_008867425.1	NCBI	Contig	2018	Asia	China	—	—	CG258	ST11	KL64	IncFIB-4.2+ΔIncHI3	ICEKp3	None	None	—	1	1	0	1	1	1	0	0	0	VGP-02	0	0	0	0	0	0	0	0	0	0	0	0	0	0	0	0	1	0	0	0	0	0	0	0
GCA_008867435.1	NCBI	Contig	2018	Asia	China	—	—	CG258	ST11	KL64	IncFIB-4.2+ΔIncHI3	ICEKp3	None	None	—	1	1	0	1	1	1	0	0	0	VGP-02	0	0	0	0	0	0	0	0	0	0	0	0	0	0	0	0	1	0	0	0	0	0	0	0
GCA_008867505.1	NCBI	Contig	2018	Asia	China	—	—	CG258	ST11	KL64	IncFIB-4.2+ΔIncHI3	ICEKp3	None	None	—	1	1	0	1	1	1	0	0	0	VGP-02	0	0	0	0	0	0	0	0	0	0	0	0	0	0	0	0	1	0	0	0	0	0	0	0
GCA_008867525.1	NCBI	Contig	2018	Asia	China	—	—	CG258	ST11	KL64	IncFIB-4.2+ΔIncHI3	ICEKp3	None	None	—	0	1	0	0	1	1	0	0	0	VGP-04	0	1	0	0	0	0	0	1	0	0	0	0	1	0	0	0	0	0	0	0	0	0	0	0
GCA_009184885.1	NCBI	Contig	2018	Asia	Japan	—	—	CG29	ST29	KL54	IncFIB-4.2+IncFIB-8.1	ICEKp3	None	None	—	1	1	1	1	1	1	0	0	0	VGP-03	0	0	0	0	0	0	0	0	0	0	0	0	0	0	0	0	0	0	0	0	0	0	0	0
GCA_009497695.1	NCBI	Complete	2009	Asia	China	—	—	CG23	ST23	KL1	IncFIB-4.2+IncHI3	ICEKp1	None	all_island	—	1	1	1	1	1	1	0	0	1	VGP-12	0	0	0	0	0	0	0	0	0	0	0	0	0	0	0	0	0	0	0	0	0	0	0	0
GCA_009497755.1	NCBI	Complete	2014	Asia	China	—	—	CG1265	ST1265	KL1	IncFIB-4.2+ΔIncHI3	ICEKp10	Tn7399	all_island	—	1	1	1	1	1	1	1	1	1	VGP-01	0	0	0	0	0	0	0	0	0	0	0	0	0	0	0	0	0	0	0	0	0	0	0	0
GCA_009600585.1	NCBI	Contig	2015	Asia	South Korea	—	—	CG147	ST147	KL81	IncFIB-4.1+IncFIIK	None	None	None	—	0	1	0	0	0	0	0	0	0	VGP-07	0	0	0	0	0	0	0	0	0	0	0	0	0	0	0	0	1	0	0	0	0	0	0	0
GCA_009600615.1	NCBI	Contig	2015	Asia	South Korea	—	—	CG147	ST147	KL81	IncFIB-4.1+IncFIIK	None	None	None	—	0	1	0	0	0	0	0	0	0	VGP-07	0	0	0	0	0	0	0	0	0	0	0	0	0	0	0	0	1	0	0	0	0	0	0	0
GCA_009646305.1	NCBI	Scaffold	2019	Europe	Romania	—	—	CG163	ST45	KL24	IncFIB-4.1+IncFIIpKDO1	ICEKp4	None	None	—	0	1	0	0	0	1	0	0	0	VGP-09	0	0	0	0	0	0	0	0	0	0	0	0	0	0	0	0	0	0	0	0	0	0	0	0
GCA_009661105.2	NCBI	Complete	2018	Europe	Russia	—	—	CG17	ST336	KL25	IncHI3	ICEKp11	None	None	—	0	1	0	0	1	1	0	0	0	VGP-04	0	0	0	0	0	0	0	1	0	0	0	0	0	0	0	0	0	0	0	0	1	0	0	0
GCA_009661175.1	NCBI	Scaffold	2018	Europe	Russia	—	—	CG307	ST307	KL102	IncHI3	ICEKp4	None	None	—	0	1	0	0	1	1	0	0	0	VGP-04	0	0	0	0	0	0	0	1	0	0	0	0	0	0	0	0	0	0	0	0	0	0	0	0
GCA_009661215.1	NCBI	Scaffold	2018	Europe	Russia	—	—	CG395	ST395	KL108	IncHI3+IncFIB-6.1	ICEKp12	None	None	—	0	1	0	0	0	1	0	0	0	VGP-09	0	0	0	0	0	0	0	1	0	0	0	0	0	0	0	0	0	0	0	0	1	0	0	0
GCA_009661385.1	NCBI	Scaffold	2017	Europe	Russia	—	—	CG307	ST307	KL102	IncHI3	ICEKp4	None	None	—	0	1	0	0	1	1	0	0	0	VGP-04	0	0	0	0	0	0	0	1	0	0	0	0	0	0	0	0	0	0	0	0	1	0	0	0
GCA_009661425.1	NCBI	Scaffold	2017	Europe	Russia	—	—	CG395	ST395	KL2	IncHI3+IncFIB-6.1	ICEKp12	None	None	—	0	1	0	0	1	1	0	0	0	VGP-04	0	0	0	0	0	0	0	0	0	0	0	0	0	0	0	0	0	0	0	0	0	0	0	0
GCA_009661805.2	NCBI	Contig	2017	Europe	Russia	—	—	CG147	ST147	KL10	IncHI3+ΔIncFIB-6.1	None	None	None	—	0	1	0	0	0	0	0	0	0	VGP-07	1	0	0	0	0	0	0	1	1	0	0	0	1	0	0	0	0	0	0	0	0	0	0	0
GCA_009684575.1	NCBI	Complete	2016	Asia	China	—	—	CG258	ST11	KL64	IncFIB-4.2+ΔIncHI3	ICEKp3	None	None	—	1	1	0	1	1	1	0	0	0	VGP-02	0	0	0	0	0	0	0	0	0	0	0	0	0	0	0	0	1	0	0	0	0	0	0	0
GCA_009684615.1	NCBI	Chromosome	2016	Asia	China	—	—	CG258	ST11	KL64	IncFIB-4.2+ΔIncHI3	ICEKp3	None	None	—	1	1	1	1	1	1	0	0	0	VGP-03	0	1	0	0	0	0	0	0	0	0	0	0	0	0	0	0	1	0	1	0	0	0	0	0
GCA_009695525.1	NCBI	Contig	2016	Asia	India	—	—	CG23	ST23	KL1	IncFIB-4.2	ICEKp3	None	all_island	—	1	1	1	1	1	1	0	0	1	VGP-12	0	0	0	0	0	0	0	0	0	0	0	0	0	0	0	0	0	0	0	0	0	0	0	0
GCA_009797725.1	NCBI	Contig	2018	Asia	China	—	—	CG258	ST11	KL47	IncFIB-4.1+IncFIIK	ICEKp3	None	None	—	0	1	0	0	1	1	0	0	0	VGP-04	0	0	0	0	0	0	0	0	0	0	0	0	0	0	0	0	1	0	0	0	0	0	0	0
GCA_009807065.1	NCBI	Scaffold	2019	Asia	China	—	—	CG258	ST11	KL64	IncFIB-4.2+ΔIncHI3	ICEKp3	None	None	—	1	1	0	1	1	1	0	0	0	VGP-02	0	0	0	0	0	0	0	0	0	0	0	0	0	0	0	0	0	0	0	0	0	0	0	0
GCA_009822605.1	NCBI	Scaffold	—	—	—	—	—	CG107	ST107	KL102	IncFIB-4.1+IncFIIK	ICEKp11	None	None	—	0	1	0	0	0	1	0	0	0	VGP-09	0	0	1	0	0	0	0	0	0	0	0	0	0	0	0	0	1	0	0	0	0	0	0	0
GCA_009834285.1	NCBI	Complete	2018	Asia	China	—	—	CG258	ST11	KL64	IncFIB-4.2+ΔIncHI3	ICEKp3	None	None	—	1	1	0	1	1	1	0	0	0	VGP-02	0	0	0	0	0	0	0	0	0	0	0	0	0	0	0	0	0	0	0	0	0	0	0	0
GCA_009834965.1	NCBI	Contig	2018	Asia	Japan	—	—	CG65	ST65	KL2	IncFIB-4.2+IncHI3	ICEKp10	None	None	—	1	1	1	1	1	1	1	0	0	VGP-06	0	0	0	0	0	0	0	0	0	0	0	0	0	0	0	0	0	0	0	0	0	0	0	0
GCA_009848365.1	NCBI	Contig	2017	Asia	China	—	—	CG37	ST37	KL25	IncFIB-4.1	None	None	None	—	0	1	0	0	0	0	0	0	0	VGP-07	0	1	0	0	0	0	0	1	0	0	0	0	1	0	0	0	0	0	0	0	0	0	0	0
GCA_009848425.1	NCBI	Contig	2016	Asia	China	—	—	Singleton	ST5023	KL113	IncFIB-4.1+IncFIIK	None	None	None	—	0	1	0	0	0	0	0	0	0	VGP-07	0	1	0	0	0	0	0	1	0	0	0	0	1	0	0	0	1	0	0	0	0	0	0	0
GCA_009848485.1	NCBI	Contig	2016	Asia	China	—	—	Singleton	ST5023	KL16	IncFIB-4.1+IncFIIK	None	None	None	—	0	1	0	0	0	0	0	0	0	VGP-07	0	1	0	0	0	0	0	1	0	0	0	0	1	0	0	0	1	0	0	0	0	0	0	0
GCA_009856585.1	NCBI	Complete	2019	Asia	China	—	—	CG258	ST11	KL64	IncFIB-4.2+ΔIncHI3	ICEKp3	None	None	—	1	1	0	1	1	1	0	0	0	VGP-02	0	0	0	0	0	0	0	0	0	0	0	0	0	0	0	0	0	0	0	0	0	0	0	0
GCA_009884415.1	NCBI	Complete	2018	Asia	China	—	—	CG15	ST15	KL112	IncFIB-4.2+IncHI3	ICEKp12	None	None	—	0	1	0	0	1	1	0	0	0	VGP-04	0	0	0	0	0	0	0	0	0	0	0	0	0	0	0	0	0	0	0	0	0	0	0	0
GCA_009885015.1	NCBI	Contig	2018	Asia	China	—	—	CG76	ST76	KL5	IncFIB-4.1+IncFIIK	ICEKp1	None	None	—	1	1	1	0	0	1	0	0	0	VGP-10	0	0	0	0	0	0	0	0	0	0	0	0	0	0	0	0	0	0	0	0	0	0	0	0
GCA_009885025.1	NCBI	Contig	2018	Asia	China	—	—	CG76	ST76	KL5	IncFIB-4.1+IncFIIK	ICEKp1	None	None	—	1	1	1	0	0	1	0	0	0	VGP-10	0	0	0	0	0	0	0	0	0	0	0	0	0	0	0	0	0	0	0	0	0	0	0	0
GCA_009887895.1	NCBI	Contig	2014	Europe	United Kingdom	—	—	CG23	ST23	KL1	IncFIB-4.2+ΔIncHI3	ICEKp10	Tn7399	all_island	—	1	1	1	1	1	1	1	1	1	VGP-01	0	0	0	0	0	0	0	0	0	0	0	0	0	0	0	0	0	0	0	0	0	0	0	0
GCA_009888105.1	NCBI	Contig	2015	Europe	United Kingdom	—	—	CG147	ST392	KL27	IncHI3+IncFIB-6.1	ICEKp12	None	None	—	0	1	0	0	1	1	0	0	0	VGP-04	0	0	0	0	0	0	0	1	0	0	0	0	0	0	0	0	0	0	0	0	1	0	0	0
GCA_009896515.1	NCBI	Scaffold	2018	Asia	China	—	—	CG258	ST11	KL107	IncFIB-4.2+ΔIncHI3	ICEKp3	None	None	—	1	1	0	1	1	1	0	0	0	VGP-02	0	0	0	0	0	0	0	0	0	0	0	0	0	0	0	0	1	0	0	0	0	0	0	0
GCA_009901945.1	NCBI	Contig	2012	Asia	China	—	—	CG218	ST218	KL57	IncFIB-4.2+IncFIB-8.1	ICEKp3	None	None	—	1	1	1	1	1	1	0	0	0	VGP-03	0	0	0	0	0	0	0	0	0	0	0	0	0	0	0	0	0	0	0	0	0	0	0	0
GCA_009909305.1	NCBI	Complete	2017	Asia	South Korea	—	—	CG23	ST23	KL1	IncFIB-4.2+ΔIncHI3	ICEKp10	Tn7399	all_island	—	1	1	1	1	1	1	1	1	1	VGP-01	0	0	0	0	0	0	0	0	0	0	0	0	0	0	0	0	0	0	0	0	0	0	0	0
GCA_009909325.1	NCBI	Complete	2017	Asia	South Korea	—	—	CG23	ST23	KL1	IncFIB-4.2+ΔIncHI3	ICEKp10	Tn7399	all_island	—	1	1	1	1	1	1	1	1	1	VGP-01	0	0	0	0	0	0	0	0	0	0	0	0	0	0	0	0	0	0	0	0	0	0	0	0
GCA_009930975.1	NCBI	Complete	2013	Asia	China	—	—	CG258	ST11	KL47	IncHI3+IncFIB-6.1	ICEKp3	None	None	—	0	1	0	0	1	1	0	0	0	VGP-04	0	0	0	0	0	0	0	0	0	0	0	0	0	0	0	0	1	0	0	0	0	0	0	0
GCA_009931035.1	NCBI	Complete	2012	Asia	China	—	—	CG290	ST290	KL21	IncFIB-4.1+IncFIIK	ICEKp3	None	None	—	0	1	0	0	0	1	0	0	0	VGP-09	0	1	0	0	0	0	0	0	0	1	0	0	0	0	0	0	1	0	0	0	0	0	0	0
GCA_009931055.1	NCBI	Complete	2013	Asia	China	—	—	CG412	ST412	KL57	IncFIB-4.2+IncFIB-8.1	None	None	None	—	1	1	1	1	1	0	0	0	0	VGP-05	0	0	0	0	0	0	0	0	0	0	0	0	0	0	0	0	0	0	0	0	0	0	0	0
GCA_009931075.1	NCBI	Complete	2014	Asia	China	—	—	CG86	ST86	KL2	IncFIB-4.2+IncHI3	ICEKp4	None	None	—	1	1	1	1	1	1	0	0	0	VGP-03	0	0	0	0	0	0	0	0	0	0	0	0	0	0	0	0	0	0	0	0	0	0	0	0
GCA_009931175.1	NCBI	Complete	2011	Asia	China	—	—	CG412	ST412	KL57	IncFIB-4.2+IncFIB-8.1	None	None	None	—	1	1	1	1	1	0	0	0	0	VGP-05	0	0	0	0	0	0	0	0	0	0	0	0	0	0	0	0	0	0	0	0	0	0	0	0
GCA_009935715.1	NCBI	Scaffold	2015	Asia	China	—	—	CG23	ST23	KL1	IncFIB-4.2+ΔIncHI3	ICEKp10	Tn7399	all_island	—	1	1	1	1	1	1	1	1	1	VGP-01	0	0	0	0	0	0	0	0	0	0	0	0	0	0	0	0	0	0	0	0	0	0	0	0
GCA_010367305.1	NCBI	Complete	2016	—	—	—	—	CG36	ST268	KL20	IncFIB-4.2+IncFIB-8.1	ICEKp10	None	None	—	1	0	1	1	0	1	1	0	0	VGP-43	0	1	0	0	0	1	0	0	0	0	0	0	0	0	0	0	0	0	0	0	0	0	0	0
GCA_010590105.1	NCBI	Scaffold	2015	America	United States Of America	—	—	CG412	ST412	KL57	IncFIB-4.2+IncFIB-8.1	None	None	None	—	1	0	1	1	0	0	0	0	0	VGP-14	0	0	0	0	0	0	0	0	0	0	0	0	0	0	0	0	0	0	0	0	0	0	0	0
GCA_010590705.1	NCBI	Scaffold	2016	America	United States Of America	—	—	CG380	ST380	KL2	IncFIB-4.1+ΔIncFIIpKDO1	ICEKp12	None	None	—	1	1	1	1	0	1	0	0	0	VGP-27	0	0	0	0	0	0	0	0	0	0	0	0	0	0	0	0	0	0	0	0	0	0	0	0
GCA_010598135.1	NCBI	Scaffold	2015	America	United States Of America	—	—	CG23	ST23	KL1	IncFIB-4.2+ΔIncHI3	ICEKp10	Tn7399	all_island	—	0	1	1	0	0	1	1	1	1	VGP-35	0	0	0	0	0	0	0	0	0	0	0	0	0	0	0	0	0	0	0	0	0	0	0	0
GCA_010602425.1	NCBI	Scaffold	2015	America	United States Of America	—	—	CG23	ST23	KL1	IncFIB-4.2+ΔIncHI3	ICEKp10	Tn7399	all_island	—	1	1	1	0	0	1	1	1	1	VGP-33	0	0	0	0	0	0	0	0	0	0	0	0	0	0	0	0	0	0	0	0	0	0	0	0
GCA_011029865.1	NCBI	Contig	2017	Asia	Lebanon	—	—	CG147	ST147	KL64	IncHI3+ΔIncFIB-6.1	ICEKp4	None	None	—	1	1	0	1	1	1	0	0	0	VGP-02	0	0	0	0	0	0	0	0	1	0	0	0	0	0	0	0	0	0	0	0	0	0	0	0
GCA_011044535.1	NCBI	Scaffold	2018	Europe	Russia	—	—	CG395	ST395	KL39	IncHI3	ICEKp12	None	None	—	0	1	0	0	1	1	0	0	0	VGP-04	1	0	0	0	0	0	0	1	0	0	0	0	0	0	0	0	0	0	0	0	0	0	0	0
GCA_011044575.1	NCBI	Contig	2019	Europe	Russia	—	—	CG147	ST147	KL20	IncHI3+IncFIB-6.1	None	None	None	—	1	1	0	1	1	0	0	0	0	VGP-15	0	0	0	0	0	0	0	0	1	0	0	0	0	0	0	0	0	0	0	0	0	0	0	0
GCA_011044635.1	NCBI	Contig	2018	Europe	Russia	—	—	CG147	ST147	KL20	IncHI3+IncFIB-6.1	None	None	None	—	1	1	0	1	1	0	0	0	0	VGP-15	0	0	0	0	0	0	0	0	1	0	0	0	0	0	0	0	0	0	0	0	0	0	0	0
GCA_011044665.1	NCBI	Contig	2019	Europe	Russia	—	—	CG147	ST147	KL20	IncHI3+IncFIB-6.1	None	None	None	—	1	1	0	1	1	0	0	0	0	VGP-15	0	0	0	0	0	0	0	0	1	0	0	0	0	0	0	0	0	0	0	0	0	0	0	0
GCA_011044695.1	NCBI	Contig	2019	Europe	Russia	—	—	CG15	ST15	KL19	IncHI3+IncFIB-6.1	None	None	None	—	1	1	0	1	1	0	0	0	0	VGP-15	0	0	0	0	0	0	0	1	0	0	0	0	0	0	0	0	0	0	0	0	0	0	0	0
GCA_011044735.1	NCBI	Scaffold	2019	Europe	Russia	—	—	CG48	ST48	KL62	IncHI3+IncFIB-6.1	None	None	None	—	1	1	0	1	1	0	0	0	0	VGP-15	1	0	0	0	0	0	0	1	0	0	0	0	0	0	0	0	0	0	0	0	0	0	0	0
GCA_011044745.1	NCBI	Scaffold	2019	Europe	Russia	—	—	CG15	ST15	KL19	IncHI3+IncFIB-6.1	None	None	None	—	1	1	0	1	1	0	0	0	0	VGP-15	0	0	0	0	0	0	0	1	0	0	0	0	0	0	0	0	0	0	0	0	0	0	0	0
GCA_011044795.1	NCBI	Contig	2019	Europe	Russia	—	—	CG15	ST15	KL19	IncHI3+IncFIB-6.1	None	None	None	—	1	1	0	1	1	0	0	0	0	VGP-15	0	0	0	0	0	0	0	1	0	0	0	0	0	0	0	0	0	0	0	0	0	0	0	0
GCA_011044835.1	NCBI	Contig	2019	Europe	Russia	—	—	CG1128	ST874	KL45	IncHI3+IncFIB-6.1	None	None	None	—	1	1	0	1	1	0	0	0	0	VGP-15	0	0	0	0	0	0	0	1	0	0	0	0	0	0	0	0	0	0	0	0	0	0	0	0
GCA_011044855.1	NCBI	Scaffold	2019	Europe	Russia	—	—	CG15	ST15	KL19	IncHI3+IncFIB-6.1	None	None	None	—	1	1	0	1	1	0	0	0	0	VGP-15	0	1	0	0	0	0	0	1	0	0	0	0	0	0	0	0	1	0	0	0	0	0	0	0
GCA_011044895.1	NCBI	Contig	2019	Europe	Russia	—	—	CG1128	ST874	KL45	IncHI3+IncFIB-6.1	None	None	None	—	1	1	0	1	1	0	0	0	0	VGP-15	0	0	0	0	0	0	0	1	0	0	0	0	0	0	0	0	0	0	0	0	0	0	0	0
GCA_011044915.1	NCBI	Contig	2019	Europe	Russia	—	—	CG147	ST147	KL20	IncHI3+IncFIB-6.1	None	None	None	—	1	1	0	1	1	0	0	0	0	VGP-15	0	0	0	0	0	0	0	0	0	0	0	0	0	0	0	0	0	0	0	0	0	0	0	0
GCA_011058615.1	NCBI	Chromosome	2018	Europe	Russia	—	—	CG442	ST377	KL102	IncHI3+IncFIB-6.1	None	None	None	—	0	1	0	0	1	0	0	0	0	VGP-18	1	0	0	0	0	0	0	1	0	0	0	0	0	0	0	0	0	0	0	0	0	0	0	0
GCA_011366155.1	NCBI	Contig	2017	Asia	China	—	—	CG23	ST23	KL1	IncFIB-4.2+ΔIncHI3	ICEKp10	Tn7399	all_island	—	1	1	1	1	1	1	1	1	1	VGP-01	0	0	0	0	0	0	0	0	0	0	0	0	0	0	0	0	0	0	0	0	0	0	0	0
GCA_011742075.1	NCBI	Contig	2019	Asia	India	—	—	CG2096	ST2096	KL64	IncHI3+IncFIB-6.1	ICEKp5	None	None	—	0	1	0	0	1	1	0	0	0	VGP-04	0	0	0	0	0	0	0	1	0	0	0	0	0	0	0	0	1	0	0	0	0	0	0	0
GCA_011742195.1	NCBI	Contig	2019	Asia	India	—	—	CG2096	ST2096	KL64	IncHI3+ΔIncFIB-6.1	ICEKp5	None	None	—	0	1	0	0	1	1	0	0	0	VGP-04	0	0	0	0	0	0	0	1	0	0	0	0	0	0	0	0	1	0	0	0	0	0	0	0
GCA_011742415.2	NCBI	Complete	2019	Asia	India	—	—	CG2096	ST2096	KL64	IncHI3+IncFIB-6.1	ICEKp12	None	None	—	0	1	0	0	1	1	0	0	0	VGP-04	0	0	0	0	0	0	0	1	0	0	0	0	0	0	0	0	1	0	0	0	0	0	0	0
GCA_011742585.2	NCBI	Complete	2019	Asia	India	—	—	CG2096	ST2096	KL64	IncHI3+ΔIncFIB-6.1	ICEKp5	None	None	—	0	1	0	0	1	1	0	0	0	VGP-04	0	0	0	0	0	0	0	1	0	0	0	0	0	0	0	0	1	0	0	0	0	0	0	0
GCA_011742775.2	NCBI	Complete	2019	Asia	India	—	—	CG2096	ST2096	KL64	IncHI3+ΔIncFIB-6.1	ICEKp5	None	None	—	0	1	0	0	1	1	0	0	0	VGP-04	0	0	0	0	0	0	0	1	0	0	0	0	0	0	0	0	1	0	0	0	0	0	0	0
GCA_011742815.1	NCBI	Contig	2019	Asia	India	—	—	CG2096	ST2096	KL64	IncHI3+IncFIB-6.1	ICEKp5	None	None	—	0	1	0	0	1	1	0	0	0	VGP-04	0	0	0	0	0	0	0	1	0	0	0	0	0	0	0	0	1	0	0	0	0	0	0	0
GCA_011759445.1	NCBI	Contig	2019	Asia	India	—	—	CG2096	ST2096	KL64	IncHI3+ΔIncFIB-6.1	ICEKp5	None	None	—	0	1	0	0	1	1	0	0	0	VGP-04	0	0	0	0	0	0	0	1	0	0	0	0	0	0	0	0	1	0	0	0	0	0	0	0
GCA_011765405.1	NCBI	Complete	2017	Asia	China	—	—	CG258	ST11	KL64	IncFIB-4.2+ΔIncHI3	ICEKp3	None	None	—	1	1	0	1	1	1	0	0	0	VGP-02	0	0	0	0	0	0	0	0	0	0	0	0	0	0	0	0	0	0	0	0	0	0	0	0
GCA_011769825.1	NCBI	Complete	2019	Europe	Czech Republic	—	—	CG15	ST15	KL24	IncHI3+ΔIncFIB-6.1	ICEKp4	None	None	—	1	1	0	1	1	1	0	0	0	VGP-02	0	1	0	0	0	0	0	1	0	0	0	0	0	0	0	0	0	0	0	0	0	0	0	0
GCA_012168575.2	NCBI	Complete	2016	Asia	China	—	—	CG37	ST37	KL14	IncFIB-4.1+IncFIIK	ICEKp11	None	None	—	0	1	0	0	0	1	0	0	0	VGP-09	0	0	0	0	0	0	0	0	0	0	0	0	0	0	0	0	0	0	0	0	0	0	0	0
GCA_012169405.1	NCBI	Complete	2017	Asia	China	—	—	CG86	ST86	KL2	IncFIB-4.2+IncHI3	None	None	None	—	1	0	1	1	0	0	0	0	0	VGP-14	0	0	0	0	0	0	0	0	0	0	0	0	0	0	0	0	0	0	0	0	0	0	0	0
GCA_012271755.1	NCBI	Contig	2018	Asia	Lebanon	—	—	CG383	ST383	KL30	IncHI3+ΔIncFIB-6.1	None	None	None	—	0	1	0	0	1	0	0	0	0	VGP-18	0	0	0	0	0	0	0	0	1	0	0	0	0	0	0	0	0	0	0	0	0	0	0	0
GCA_012271775.1	NCBI	Contig	2018	Asia	Lebanon	—	—	CG383	ST383	KL30	IncHI3+ΔIncFIB-6.1	None	None	None	—	0	1	0	0	1	0	0	0	0	VGP-18	0	0	0	0	0	0	0	0	1	0	0	0	0	0	0	0	0	0	0	0	0	0	0	0
GCA_012944055.1	NCBI	Complete	2016	Asia	China	—	—	CG660	ST660	KL16	IncFIB-4.2+IncHI3	ICEKp6	None	None	—	1	1	1	1	1	1	0	0	0	VGP-03	0	0	0	0	0	0	0	0	0	0	0	0	0	0	0	0	0	0	0	0	0	0	0	0
GCA_013283935.1	NCBI	Complete	2019	Asia	China	—	—	CG30	ST1764	KL64	IncFIB-4.2+IncFIB-8.1	None	None	all_island	—	1	1	1	1	1	0	0	0	1	VGP-08	0	0	0	0	0	0	0	0	0	0	0	0	0	0	0	0	0	0	0	0	0	0	0	0
GCA_013348885.1	NCBI	Complete	2019	Asia	China	—	—	CG258	ST11	KL64	IncFIB-4.2+ΔIncHI3	ICEKp3	None	None	—	1	1	0	1	1	1	0	0	0	VGP-02	0	0	0	0	0	0	0	0	0	0	0	0	0	0	0	0	0	0	0	0	0	0	0	0
GCA_013348905.1	NCBI	Complete	2019	Asia	China	—	—	CG258	ST11	KL64	IncFIB-4.2+ΔIncHI3	ICEKp3	None	None	—	1	1	0	1	1	1	0	0	0	VGP-02	0	0	0	0	0	0	0	0	0	0	0	0	0	0	0	0	0	0	0	0	0	0	0	0
GCA_013348925.1	NCBI	Complete	2019	Asia	China	—	—	CG258	ST11	KL64	IncFIB-4.2+ΔIncHI3	ICEKp3	None	None	—	1	1	0	1	1	1	0	0	0	VGP-02	0	0	0	0	0	0	0	0	0	0	0	0	0	0	0	0	0	0	0	0	0	0	0	0
GCA_013348945.1	NCBI	Complete	2019	Asia	China	—	—	CG258	ST11	KL64	IncFIB-4.2+ΔIncHI3	ICEKp3	None	None	—	1	1	0	1	1	1	0	0	0	VGP-02	0	0	0	0	0	0	0	0	0	0	0	0	0	0	0	0	0	0	0	0	0	0	0	0
GCA_013348965.1	NCBI	Complete	2019	Asia	China	—	—	CG258	ST11	KL64	IncFIB-4.2+ΔIncHI3	ICEKp3	None	None	—	1	1	0	1	1	1	0	0	0	VGP-02	0	0	0	0	0	0	0	0	0	0	0	0	0	0	0	0	0	0	0	0	0	0	0	0
GCA_013348985.1	NCBI	Complete	2019	Asia	China	—	—	CG258	ST11	KL64	IncFIB-4.2+ΔIncHI3	ICEKp3	None	None	—	1	1	0	1	1	1	0	0	0	VGP-02	0	0	0	0	0	0	0	0	0	0	0	0	0	0	0	0	0	0	0	0	0	0	0	0
GCA_013349005.1	NCBI	Complete	2019	Asia	China	—	—	CG258	ST11	KL64	IncFIB-4.2+ΔIncHI3	ICEKp3	None	None	—	1	1	0	1	1	1	0	0	0	VGP-02	0	0	0	0	0	0	0	0	0	0	0	0	0	0	0	0	0	0	0	0	0	0	0	0
GCA_013349025.1	NCBI	Complete	2019	Asia	China	—	—	CG258	ST11	KL64	IncFIB-4.2+ΔIncHI3	ICEKp3	None	None	—	1	1	0	1	1	1	0	0	0	VGP-02	0	0	0	0	0	0	0	0	0	0	0	0	0	0	0	0	0	0	0	0	0	0	0	0
GCA_013349045.1	NCBI	Complete	2019	Asia	China	—	—	CG258	ST11	KL64	IncFIB-4.2+ΔIncHI3	ICEKp3	None	None	—	1	1	0	1	1	1	0	0	0	VGP-02	0	0	0	0	0	0	0	0	0	0	0	0	0	0	0	0	0	0	0	0	0	0	0	0
GCA_013349065.1	NCBI	Complete	2019	Asia	China	—	—	CG258	ST11	KL64	IncFIB-4.2+ΔIncHI3	ICEKp3	None	None	—	1	1	0	1	1	1	0	0	0	VGP-02	0	0	0	0	0	0	0	0	0	0	0	0	0	0	0	0	0	0	0	0	0	0	0	0
GCA_013349085.1	NCBI	Complete	2019	Asia	China	—	—	CG258	ST11	KL64	IncFIB-4.2+ΔIncHI3	ICEKp3	None	None	—	1	1	0	1	1	1	0	0	0	VGP-02	0	0	0	0	0	0	0	0	0	0	0	0	0	0	0	0	0	0	0	0	0	0	0	0
GCA_013415495.1	NCBI	Contig	2019	Asia	India	—	—	CG2096	ST2096	KL64	IncFIB-6.1+ΔIncHI3	ICEKp5	None	None	—	0	1	0	0	1	1	0	0	0	VGP-04	0	0	0	0	0	0	0	1	0	0	0	0	0	0	0	0	0	0	0	0	0	0	0	0
GCA_013420725.1	NCBI	Contig	2012	Asia	China	—	—	CG65	ST65	KL2	IncFIB-4.2+IncHI3	ICEKp10	None	None	—	1	1	1	1	1	1	1	0	0	VGP-06	0	0	0	0	0	0	0	0	0	0	0	0	0	0	0	0	0	0	0	0	0	0	0	0
GCA_013421105.1	NCBI	Contig	2018	Europe	Russia	—	—	CG395	ST395	KL39	IncHI3	ICEKp12	None	None	—	0	1	0	0	1	1	0	0	0	VGP-04	0	0	0	0	0	0	0	1	0	0	0	0	0	0	0	0	0	0	0	0	1	0	0	0
GCA_013421315.1	NCBI	Contig	2018	Europe	Russia	—	—	CG395	ST395	KL39	IncHI3	ICEKp12	None	None	—	0	1	0	0	1	1	0	0	0	VGP-04	0	0	0	0	0	0	0	1	0	0	0	0	0	0	0	0	0	0	0	0	0	0	0	0
GCA_013625365.1	NCBI	Scaffold	2013	Asia	Malaysia	—	—	CG25	ST25	KL2	IncFIB-4.1+IncFIIK	None	None	None	—	0	1	0	0	0	0	0	0	0	VGP-07	0	0	0	0	0	0	0	0	0	0	0	0	0	0	0	0	1	0	0	0	0	0	0	0
GCA_013813035.1	NCBI	Complete	2017	Europe	United Kingdom	—	—	CG661	ST661	KL6	IncFIB-4.1+IncFIIpKDO1	None	None	None	—	0	1	0	0	0	0	0	0	0	VGP-07	0	0	0	0	0	0	0	0	0	0	0	0	0	0	0	0	0	0	0	0	0	0	0	0
GCA_013826045.1	NCBI	Complete	2017	Europe	United Kingdom	—	—	CG292	ST966	KL142	IncFIB-4.1+IncFIIpKDO1	None	None	None	—	0	1	0	0	0	0	0	0	0	VGP-07	0	0	0	0	0	0	0	0	0	0	0	0	0	0	0	1	0	0	0	0	0	0	0	0
GCA_013895695.1	NCBI	Complete	2017	Europe	United Kingdom	—	—	Singleton	ST3153	KL51	IncFIB-4.1+IncFIIpKDO1	None	None	None	—	0	1	0	0	0	0	0	0	0	VGP-07	0	0	0	0	0	0	0	0	0	0	0	0	0	0	0	1	0	0	0	0	0	0	0	0
GCA_014304835.1	NCBI	Complete	2014	Asia	Singapore	—	—	CG65	ST65	KL2	IncFIB-4.2+IncHI3	ICEKp10	None	None	—	1	1	1	1	1	1	1	0	0	VGP-06	0	0	0	0	0	0	0	0	0	0	0	0	0	0	0	0	0	0	0	0	0	0	0	0
GCA_014596325.1	NCBI	Scaffold	2016	Asia	China	—	—	CG258	ST11	KL64	IncFIB-4.2+ΔIncHI3	ICEKp3	None	None	—	1	1	0	1	1	1	0	0	0	VGP-02	0	0	0	0	0	0	0	0	0	0	0	0	0	0	0	0	1	0	0	0	0	0	0	0
GCA_014673295.1	NCBI	Scaffold	2019	Asia	India	—	—	CG23	ST23	KL1	IncFIB-4.2+IncHI3	ICEKp3	None	all_island	—	1	1	1	1	1	1	0	0	1	VGP-12	0	0	0	0	0	0	0	0	0	0	0	0	0	0	0	0	0	0	0	0	0	0	0	0
GCA_014673445.1	NCBI	Scaffold	2019	Asia	India	—	—	CG660	ST660	KL16	IncFIB-4.2+IncHI3	ICEKp4	None	None	—	1	1	1	1	1	1	0	0	0	VGP-03	0	0	0	0	0	0	0	0	0	0	0	0	0	0	0	0	0	0	0	0	0	0	0	0
GCA_014725775.1	NCBI	Complete	2015	Asia	Singapore	—	—	CG86	ST86	KL2	IncFIB-4.2+IncHI3	ICEKp3	None	None	—	1	1	1	1	1	1	0	0	0	VGP-03	0	0	0	0	0	0	0	1	0	0	0	0	0	0	0	0	0	0	0	0	0	0	0	0
GCA_014840655.1	NCBI	Contig	1998	Asia	Pakistan	—	—	CG29	ST29	KL54	IncFIB-4.2+IncFIB-8.1	ICEKp3	None	None	—	1	1	1	1	1	1	0	0	0	VGP-03	0	0	0	0	0	0	0	0	0	0	0	0	0	0	0	0	0	0	0	0	0	0	0	0
GCA_014840735.1	NCBI	Contig	1998	Asia	Pakistan	—	—	CG65	ST65	KL2	IncFIB-4.2+IncHI3	None	None	None	—	1	1	1	1	1	0	0	0	0	VGP-05	0	0	0	0	0	0	0	0	0	0	0	0	0	0	0	0	0	0	0	0	0	0	0	0
GCA_014854815.1	NCBI	Complete	2016	Asia	China	—	—	CG258	ST11	KL64	IncFIB-4.2+ΔIncHI3	ICEKp3	None	None	—	1	1	0	1	1	1	0	0	0	VGP-02	0	0	0	0	0	0	0	0	0	0	0	0	0	0	0	0	1	0	0	0	0	0	0	0
GCA_014893975.1	NCBI	Scaffold	2017	Africa	Madagascar	—	—	CG65	ST65	KL2	IncFIB-4.2+IncHI3	ICEKp10	None	None	—	0	1	0	0	1	1	1	0	0	VGP-31	0	0	0	0	0	0	0	0	0	0	0	0	0	0	0	0	0	0	0	0	0	0	0	0
GCA_014893995.1	NCBI	Scaffold	2017	Africa	Madagascar	—	—	CG86	ST86	KL2	IncFIB-4.2+IncHI3	None	None	None	—	1	1	1	0	0	0	0	0	0	VGP-50	0	0	0	0	0	0	0	0	0	0	0	0	0	0	0	0	0	0	0	0	0	0	0	0
GCA_014894015.1	NCBI	Scaffold	2017	Africa	Madagascar	—	—	CG86	ST3443	KL2	IncHI3	None	None	None	—	0	1	0	0	0	0	0	0	0	VGP-07	0	0	0	0	0	0	0	0	0	0	0	0	0	0	0	0	0	0	0	0	0	0	0	0
GCA_015074925.1	NCBI	Complete	2014	Europe	Russia	—	—	CG23	ST23	KL1	IncFIB-4.2+ΔIncHI3	ICEKp10	Tn7399	all_island	—	1	1	1	1	1	1	1	1	1	VGP-01	0	0	0	0	0	0	0	1	0	0	0	0	0	0	0	0	0	0	0	0	0	0	0	0
GCA_015159775.1	NCBI	Scaffold	2019	Asia	India	—	—	CG43	ST43	KL30	IncFIB-4.2+IncHI3	ICEKp3	None	None	—	0	1	0	0	1	1	0	0	0	VGP-04	0	0	0	0	0	0	0	0	0	0	0	0	0	0	0	0	0	0	0	0	0	0	0	0
GCA_015207945.1	NCBI	Contig	2014	Europe	Russia	—	—	CG218	ST218	KL57	IncFIB-4.2+IncFIB-8.1	ICEKp3	None	None	—	1	1	1	1	1	1	0	0	0	VGP-03	0	0	0	0	0	0	0	0	0	0	0	0	0	0	0	0	0	0	0	0	0	0	0	0
GCA_015207995.1	NCBI	Contig	2014	Europe	Russia	—	—	CG86	ST86	KL2	IncFIB-4.2+IncHI3	None	None	None	—	1	1	1	1	1	0	0	0	0	VGP-05	0	0	0	0	0	0	0	0	0	0	0	0	0	0	0	0	0	0	0	0	0	0	0	0
GCA_015208015.1	NCBI	Contig	2014	Europe	Russia	—	—	CG395	ST395	KL2	IncHI3+IncFIB-6.1	ICEKp12	None	None	—	0	1	0	0	0	1	0	0	0	VGP-09	0	0	0	0	0	0	0	1	0	0	0	0	0	0	0	0	0	0	0	0	0	0	0	0
GCA_015209155.1	NCBI	Contig	2013	Europe	Russia	—	—	CG218	ST218	KL57	IncFIB-4.2+IncFIB-8.1	ICEKp3	None	None	—	1	1	1	1	1	1	0	0	0	VGP-03	0	0	0	0	0	0	0	1	0	0	0	0	0	0	0	0	0	0	0	0	0	0	0	0
GCA_015209205.1	NCBI	Contig	2012	Europe	Russia	—	—	CG23	ST23	KL113	IncFIB-4.2+ΔIncHI3	ICEKp10	ΔTn7399	all_island	—	1	1	1	1	1	1	1	1	1	VGP-01	0	0	0	0	0	0	0	1	0	0	0	0	0	0	0	0	0	0	0	0	0	0	0	0
GCA_015209215.1	NCBI	Contig	2016	Europe	Russia	—	—	CG86	ST86	KL2	IncFIB-4.2+IncHI3	ICEKp3	None	None	—	1	1	1	1	0	1	0	0	0	VGP-27	0	0	0	0	0	0	0	0	0	0	0	0	0	0	0	0	0	0	0	0	0	0	0	0
GCA_015209235.1	NCBI	Contig	2016	Europe	Russia	—	—	CG86	ST86	KL2	IncFIB-4.2+IncHI3	ICEKp3	None	None	—	1	1	1	1	1	1	0	0	0	VGP-03	0	0	0	0	0	0	0	0	0	0	0	0	0	0	0	0	0	0	0	0	0	0	0	0
GCA_015209245.1	NCBI	Contig	2013	Europe	Russia	—	—	CG218	ST218	KL57	IncFIB-4.2+IncFIB-8.1	ICEKp3	None	None	—	1	1	1	0	1	1	0	0	0	VGP-30	0	0	0	0	0	0	0	1	0	0	0	0	0	0	0	0	0	0	0	0	0	0	0	0
GCA_015209285.1	NCBI	Contig	2013	Europe	Russia	—	—	CG23	ST23	KL1	IncFIB-4.2+ΔIncHI3	ICEKp10	Tn7399	all_island	—	1	1	1	1	1	1	1	1	1	VGP-01	0	0	0	0	0	0	0	0	0	0	0	0	0	0	0	0	0	0	0	0	0	0	0	0
GCA_015209325.1	NCBI	Contig	2014	Europe	Russia	—	—	CG23	ST23	KL1	IncFIB-4.2+ΔIncHI3	ICEKp10	Tn7399	all_island	—	1	1	1	1	1	1	1	1	1	VGP-01	0	0	0	0	0	0	0	0	0	0	0	0	0	0	0	0	0	0	0	0	0	0	0	0
GCA_015209345.1	NCBI	Contig	2013	Europe	Russia	—	—	CG218	ST218	KL57	IncFIB-4.2+ΔIncFIB-8.1	ICEKp3	None	None	—	0	1	1	0	1	1	0	0	0	VGP-51	0	0	0	0	0	0	0	1	0	0	0	0	0	0	0	0	0	0	0	0	0	0	0	0
GCA_015209425.1	NCBI	Contig	2013	Europe	Russia	—	—	CG218	ST218	KL57	IncFIB-4.2+IncFIB-8.1	ICEKp3	None	None	—	1	1	1	1	1	1	0	0	0	VGP-03	0	0	0	0	0	0	0	1	0	0	0	0	0	0	0	0	0	0	0	0	0	0	0	0
GCA_015209465.1	NCBI	Contig	2013	Europe	Russia	—	—	CG395	ST395	KL108	IncHI3	ICEKp5	None	None	—	0	1	0	0	0	1	0	0	0	VGP-09	0	0	0	0	0	0	0	1	0	0	0	0	0	0	0	0	0	0	0	0	1	0	0	0
GCA_015209475.1	NCBI	Contig	2013	Europe	Russia	—	—	CG218	ST218	KL57	IncFIB-4.2+IncFIB-8.1	ICEKp3	None	None	—	1	1	1	1	1	1	0	0	0	VGP-03	0	0	0	0	0	0	0	1	0	0	0	0	0	0	0	0	0	0	0	0	0	0	0	0
GCA_015228705.1	NCBI	Contig	2019	Asia	China	—	—	CG258	ST11	KL64	IncFIB-4.2+ΔIncHI3	ICEKp3	None	None	—	1	1	0	1	1	1	0	0	0	VGP-02	0	0	0	0	0	0	0	0	0	0	0	0	0	0	0	0	0	0	0	0	0	0	0	0
GCA_015228715.1	NCBI	Contig	2019	Asia	China	—	—	CG258	ST11	KL64	IncFIB-4.2+ΔIncHI3	ICEKp3	None	None	—	1	1	0	1	1	1	0	0	0	VGP-02	0	0	0	0	0	0	0	0	0	0	0	0	0	0	0	0	0	0	0	0	0	0	0	0
GCA_015243235.1	NCBI	Complete	2020	Asia	China	—	—	CG258	ST11	KL64	IncFIB-4.2+ΔIncHI3	ICEKp3	None	None	—	1	1	0	1	1	1	0	0	0	VGP-02	0	0	0	0	0	0	0	0	0	0	0	0	0	0	0	0	1	0	0	0	0	0	0	0
GCA_015277755.1	NCBI	Complete	2020	Asia	China	—	—	CG258	ST11	KL64	IncFIB-4.2+ΔIncHI3	ICEKp3	None	None	—	1	1	0	1	1	1	0	0	0	VGP-02	0	0	0	0	0	0	0	0	0	0	0	0	0	0	0	0	0	0	0	0	0	0	0	0
GCA_015277915.1	NCBI	Complete	2019	Asia	China	—	—	CG1	ST1	KL123	IncFIB-4.1+IncFIIK	None	None	None	—	0	1	0	0	0	0	0	0	0	VGP-07	0	1	0	0	0	0	0	1	0	0	0	0	0	0	0	0	1	0	0	0	0	0	0	0
GCA_015277955.1	NCBI	Complete	2019	Asia	China	—	—	CG1	ST1	KL123	IncFIB-4.1+IncFIIK	None	None	None	—	0	1	0	0	0	0	0	0	0	VGP-07	0	1	0	0	0	0	0	1	0	0	0	0	0	0	0	0	1	0	0	0	0	0	0	0
GCA_015283665.1	NCBI	Complete	2019	Asia	China	—	—	CG86	ST86	KL2	IncFIB-4.2+IncHI3	ICEKp12	None	None	—	1	1	1	1	1	1	0	0	0	VGP-03	0	0	0	0	0	0	0	0	0	0	0	0	0	0	0	0	0	0	0	0	0	0	0	0
GCA_015284665.1	NCBI	Complete	2019	Asia	China	—	—	CG23	ST23	KL1	IncFIB-4.2+ΔIncHI3	ICEKp10	Tn7399	all_island	—	1	1	1	1	1	1	1	1	1	VGP-01	0	0	0	0	0	0	0	0	0	0	0	0	0	0	0	0	0	0	0	0	0	0	0	0
GCA_015284925.1	NCBI	Complete	2019	Asia	China	—	—	CG2670	ST2158	KL25	IncFIB-4.2+IncFIB-8.1	None	None	None	—	1	1	1	1	1	0	0	0	0	VGP-05	0	1	0	0	0	0	0	1	0	0	0	0	0	0	0	0	0	0	1	0	0	0	0	0
GCA_015285145.1	NCBI	Complete	2019	Asia	China	—	—	CG111	ST111	KL63	IncFIB-4.2+IncHI3	None	None	None	—	1	0	1	1	0	1	0	0	0	VGP-11	0	0	0	0	0	0	0	0	0	0	0	0	0	0	0	0	0	0	0	0	0	0	0	0
GCA_015286445.1	NCBI	Complete	2019	Asia	China	—	—	CG23	ST23	KL1	IncFIB-4.2+ΔIncHI3	ICEKp10	Tn7399	all_island	—	1	1	1	1	1	1	1	1	1	VGP-01	0	0	0	0	0	0	0	0	0	0	0	0	0	0	0	0	0	0	0	0	0	0	0	0
GCA_015287605.1	NCBI	Complete	2019	Asia	China	—	—	CG36	ST36	KL27	IncFIB-4.1+IncFIIK	ICEKp12	None	None	—	0	1	0	0	0	1	0	0	0	VGP-09	0	1	0	0	0	0	0	1	0	0	0	0	0	0	0	0	1	0	0	0	0	0	0	0
GCA_015290985.1	NCBI	Complete	2017	Asia	China	—	—	CG23	ST23	KL1	IncFIB-4.2+ΔIncHI3	ICEKp10	None	all_island	—	1	1	1	1	1	1	1	0	1	VGP-16	0	0	0	0	0	0	0	1	0	0	0	0	1	0	0	0	0	0	0	0	0	0	0	0
GCA_015355835.1	NCBI	Complete	2019	Asia	China	—	—	CG23	ST23	KL1	IncFIB-4.2+ΔIncHI3	ICEKp10	Tn7399	all_island	—	1	1	1	1	1	1	1	1	1	VGP-01	0	0	0	0	0	0	0	0	0	0	0	0	0	0	0	0	0	0	0	0	0	0	0	0
GCA_015355855.1	NCBI	Complete	2019	Asia	China	—	—	CG23	ST23	KL1	IncFIB-4.2+ΔIncHI3	ICEKp10	Tn7399	all_island	—	1	1	1	1	1	1	1	1	1	VGP-01	0	0	0	0	0	0	0	0	0	0	0	0	0	0	0	0	0	0	0	0	0	0	0	0
GCA_015355895.1	NCBI	Complete	2019	Asia	China	—	—	CG258	ST11	KL64	IncFIB-4.2+ΔIncHI3	ICEKp3	None	None	—	1	1	0	1	1	1	0	0	0	VGP-02	0	0	0	0	0	0	0	0	0	0	0	0	0	0	0	0	0	0	0	0	0	0	0	0
GCA_015355915.1	NCBI	Complete	2019	Asia	China	—	—	CG258	ST11	KL64	IncFIB-4.2+ΔIncHI3	ICEKp3	None	None	—	1	1	0	1	1	1	0	0	0	VGP-02	0	0	0	0	0	0	0	0	0	0	0	0	0	0	0	0	0	0	0	0	0	0	0	0
GCA_015355935.1	NCBI	Complete	2019	Asia	China	—	—	CG258	ST11	KL64	IncFIB-4.2+ΔIncHI3	ICEKp3	None	None	—	1	1	0	1	1	1	0	0	0	VGP-02	0	0	0	0	0	0	0	0	0	0	0	0	0	0	0	0	0	0	0	0	0	0	0	0
GCA_015355955.1	NCBI	Complete	2019	Asia	China	—	—	CG23	ST23	KL1	IncFIB-4.2+ΔIncHI3	ICEKp10	Tn7399	all_island	—	1	1	1	1	1	1	1	1	1	VGP-01	0	0	0	0	0	0	0	0	0	0	0	0	0	0	0	0	0	0	0	0	0	0	0	0
GCA_015355975.1	NCBI	Complete	2019	Asia	China	—	—	CG23	ST23	KL1	IncFIB-4.2+ΔIncHI3	ICEKp10	Tn7399	all_island	—	1	1	1	1	1	1	1	1	1	VGP-01	0	0	0	0	0	0	0	0	0	0	0	0	0	0	0	0	0	0	0	0	0	0	0	0
GCA_015355995.1	NCBI	Complete	2019	Asia	China	—	—	CG258	ST11	KL64	IncFIB-4.2+ΔIncHI3	ICEKp3	None	None	—	1	1	0	1	1	1	0	0	0	VGP-02	0	0	0	0	0	0	0	0	0	0	0	0	0	0	0	0	0	0	0	0	0	0	0	0
GCA_015356015.1	NCBI	Complete	2019	Asia	China	—	—	CG258	ST11	KL64	IncFIB-4.2+ΔIncHI3	ICEKp3	None	None	—	1	1	0	1	1	1	0	0	0	VGP-02	0	0	0	0	0	0	0	0	0	0	0	0	0	0	0	0	0	0	0	0	0	0	0	0
GCA_015476795.1	NCBI	Contig	2017	Asia	China	—	—	CG2096	ST3392	KL64	IncFIB-4.2+IncHI3	ICEKp5	None	None	—	0	1	0	0	1	1	0	0	0	VGP-04	0	0	0	0	0	0	0	0	1	0	0	0	0	0	0	0	0	0	0	0	0	0	0	0
GCA_015645745.1	NCBI	Contig	2013	Europe	Russia	—	—	CG218	ST218	KL57	IncFIB-4.2+IncFIB-8.1	ICEKp3	None	None	—	1	1	1	0	1	1	0	0	0	VGP-30	0	0	0	0	0	0	0	1	0	0	0	0	0	0	0	0	0	0	0	0	0	0	0	0
GCA_015645755.1	NCBI	Contig	2014	Europe	Russia	—	—	CG86	ST86	KL2	IncFIB-4.2+IncHI3	None	None	None	—	1	1	1	1	1	0	0	0	0	VGP-05	0	0	0	0	0	0	0	0	0	0	0	0	0	0	0	0	0	0	0	0	0	0	0	0
GCA_015645785.1	NCBI	Contig	2012	Europe	Russia	—	—	CG395	ST395	KL108	IncHI3	None	None	None	—	0	1	0	0	0	0	0	0	0	VGP-07	1	0	0	0	0	0	0	1	0	0	0	0	0	0	0	0	1	0	0	0	0	0	0	0
GCA_015645805.1	NCBI	Contig	2016	Europe	Russia	—	—	CG23	ST23	KL1	IncFIB-4.2+ΔIncHI3	ICEKp10	Tn7399	all_island	—	1	1	1	1	1	1	1	1	1	VGP-01	0	0	0	0	0	0	0	1	0	0	0	0	0	0	0	0	0	0	0	0	0	0	0	0
GCA_015645825.1	NCBI	Contig	2014	Europe	Russia	—	—	CG23	ST23	KL1	IncFIB-4.2+ΔIncHI3	ICEKp10	Tn7399	all_island	—	1	1	1	1	1	1	1	1	1	VGP-01	0	0	0	0	0	0	0	1	0	0	0	0	0	0	0	0	0	0	0	0	0	0	0	0
GCA_015645865.1	NCBI	Contig	2014	Europe	Russia	—	—	CG23	ST23	KL5	IncFIB-4.2+ΔIncHI3	ICEKp10	None	all_island	—	1	1	1	0	1	1	1	0	1	VGP-40	0	0	0	0	0	0	0	1	0	0	0	0	0	0	0	0	0	0	0	0	0	0	0	0
GCA_015645905.1	NCBI	Contig	2014	Europe	Russia	—	—	CG218	ST218	KL57	IncFIB-4.2+IncFIB-8.1	ICEKp3	None	None	—	1	1	1	1	1	1	0	0	0	VGP-03	0	0	0	0	0	0	0	0	0	0	0	0	0	0	0	0	0	0	0	0	0	0	0	0
GCA_015645995.1	NCBI	Contig	2014	Europe	Russia	—	—	CG147	ST147	KL10	IncHI3	None	None	None	—	0	1	0	0	0	0	0	0	0	VGP-07	0	0	0	0	0	0	0	1	0	0	0	0	0	0	0	0	0	0	0	0	0	0	0	0
GCA_015690055.1	NCBI	Chromosome	2014	Asia	Singapore	—	—	Singleton	ST893	KL20	IncFIB-4.2+IncFIB-8.1	ICEKp16	None	None	—	1	1	1	1	1	1	0	0	0	VGP-03	0	0	0	0	0	0	0	1	0	0	0	0	1	0	0	0	0	0	0	0	0	0	0	0
GCA_015700015.1	NCBI	Contig	2020	Europe	France	—	—	CG23	ST23	KL1	IncFIB-4.2+ΔIncHI3	ICEKp10	Tn7399	all_island	—	1	1	1	1	1	1	1	1	1	VGP-01	0	0	0	0	0	0	0	0	0	0	0	0	0	0	0	0	0	0	0	0	0	0	0	0
GCA_015700025.1	NCBI	Contig	2017	Europe	France	—	—	CG23	ST23	KL1	IncFIB-4.2+ΔIncHI3	ICEKp10	None	all_island	—	1	1	1	1	1	1	1	0	1	VGP-16	0	0	0	0	0	0	0	0	0	0	0	0	0	0	0	0	0	0	0	0	0	0	0	0
GCA_015731585.1	NCBI	Contig	2019	Asia	China	—	—	CG35	ST35	KL22	IncFIB-4.1+IncFIIK	None	Tn7399	None	—	0	1	0	0	0	0	0	1	0	VGP-36	0	1	0	0	0	0	0	1	0	0	0	0	0	0	0	0	1	0	0	0	0	0	0	0
GCA_015826235.1	NCBI	Contig	2019	America	Brazil	—	—	CG86	ST86	KL2	IncFIB-4.2+IncHI3	None	None	None	—	1	1	1	1	1	0	0	0	0	VGP-05	0	0	0	0	0	0	0	0	0	0	0	0	0	0	0	0	0	0	0	0	0	0	0	0
GCA_015826265.1	NCBI	Contig	2019	America	Brazil	—	—	CG86	ST86	KL2	IncFIB-4.2+IncHI3	None	None	None	—	1	1	1	1	1	0	0	0	0	VGP-05	0	0	0	0	0	0	0	0	0	0	0	0	0	0	0	0	0	0	0	0	0	0	0	0
GCA_015832035.1	NCBI	Complete	2019	Asia	China	—	—	CG375	ST375	KL2	IncFIB-4.2+IncHI3	None	None	None	—	1	1	1	1	1	0	0	0	0	VGP-05	0	0	0	0	0	0	0	0	0	0	0	0	0	0	0	0	0	0	0	0	0	0	0	0
GCA_015910145.1	NCBI	Complete	2014	America	Canada	—	—	CG42	ST376	KL2	IncHI3	None	None	None	—	0	1	0	0	1	0	0	0	0	VGP-18	1	0	0	0	0	0	0	0	0	1	0	0	0	0	0	0	0	0	0	0	0	0	0	1
GCA_015999625.1	NCBI	Complete	2019	Asia	China	—	—	CG258	ST11	KL64	IncFIB-4.2+ΔIncHI3	ICEKp3	None	None	—	1	1	0	1	1	1	0	0	0	VGP-02	0	0	0	0	0	0	0	0	0	0	0	0	0	0	0	0	1	0	0	0	0	0	0	0
GCA_016107385.1	NCBI	Scaffold	2020	Europe	Italy	—	—	CG147	ST147	KL64	IncHI3+IncFIB-6.1	ICEKp3	None	None	—	1	1	0	1	1	1	0	0	0	VGP-02	0	0	0	0	0	0	0	0	0	0	0	0	0	0	0	0	0	0	0	0	0	0	0	0
GCA_016107405.1	NCBI	Contig	2020	Europe	Italy	—	—	CG147	ST147	KL64	IncHI3+IncFIB-6.1	ICEKp3	None	None	—	1	1	0	1	1	1	0	0	0	VGP-02	0	0	0	0	0	0	0	0	0	0	0	0	0	0	0	0	0	0	0	0	0	0	0	0
GCA_016403065.1	NCBI	Complete	2018	Asia	China	—	—	CG258	ST11	KL21	IncFIB-4.2+ΔIncHI3	ICEKp3	None	None	—	0	1	0	1	1	1	0	0	0	VGP-29	0	0	0	0	0	0	0	0	0	0	0	0	0	0	0	0	1	0	0	0	0	0	0	0
GCA_016403085.1	NCBI	Complete	2018	Asia	China	—	—	CG258	ST11	KL64	IncFIB-4.2+ΔIncHI3	ICEKp3	None	None	—	1	1	0	1	1	1	0	0	0	VGP-02	0	0	0	0	0	0	0	0	0	0	0	0	0	0	0	0	1	0	0	0	0	0	0	0
GCA_016482645.1	NCBI	Scaffold	2020	Asia	India	—	—	CG43	ST43	KL30	IncFIB-4.2+IncHI3	ICEKp3	None	None	—	0	1	0	0	1	1	0	0	0	VGP-04	0	0	0	0	0	0	0	0	0	0	0	0	0	0	0	0	0	0	0	0	0	0	0	0
GCA_016527535.1	NCBI	Contig	—	Europe	Portugal	—	—	CG86	ST86	KL2	IncFIB-4.2+IncHI3	None	None	None	—	1	1	1	1	1	0	0	0	0	VGP-05	0	0	0	0	0	0	0	0	0	0	0	0	0	0	0	0	0	0	0	0	0	0	0	0
GCA_016595605.1	NCBI	Scaffold	2020	Asia	China	—	—	CG258	ST751	KL64	IncFIB-4.2+ΔIncHI3	ICEKp3	None	None	—	1	1	0	1	1	1	0	0	0	VGP-02	0	0	0	0	0	0	0	0	0	0	0	0	0	0	0	0	1	0	0	0	0	0	0	0
GCA_016598795.1	NCBI	Chromosome	2018	Europe	Russia	—	—	CG147	ST147	KL20	IncHI3+ΔIncFIB-6.1	None	None	None	—	1	1	0	1	1	0	0	0	0	VGP-15	0	0	0	0	0	0	0	0	1	0	0	0	0	0	0	0	0	0	0	0	0	0	0	0
GCA_016634505.1	NCBI	Contig	2013	Oceania	Australia	—	—	CG23	ST23	KL1	IncFIB-4.2+ΔIncHI3	ICEKp10	Tn7399	all_island	—	1	1	1	1	1	1	1	1	1	VGP-01	0	0	0	0	0	0	0	0	0	0	0	0	0	0	0	0	0	0	0	0	0	0	0	0
GCA_016634525.1	NCBI	Contig	2013	Oceania	Australia	—	—	CG592	ST592	KL57	IncFIB-4.2+IncHI3	None	None	None	—	1	1	1	1	1	0	0	0	0	VGP-05	0	0	0	0	0	0	0	0	0	0	0	0	0	0	0	0	0	0	0	0	0	0	0	0
GCA_016634875.1	NCBI	Contig	2014	Oceania	Australia	—	—	CG65	ST65	KL2	IncFIB-4.2+IncHI3	ICEKp10	None	None	—	1	1	1	1	1	1	1	0	0	VGP-06	0	0	0	0	0	0	0	0	0	0	0	0	0	0	0	0	0	0	0	0	0	0	0	0
GCA_016635135.1	NCBI	Contig	2014	Oceania	Australia	—	—	CG23	ST23	KL1	IncFIB-4.2+ΔIncHI3	ICEKp10	Tn7399	all_island	—	1	1	1	1	1	1	1	1	1	VGP-01	0	0	0	0	0	0	0	0	0	0	0	0	0	0	0	0	0	0	0	0	0	0	0	0
GCA_016635215.1	NCBI	Contig	2014	Oceania	Australia	—	—	CG23	ST23	KL1	IncFIB-4.2+ΔIncHI3	ICEKp10	Tn7399	all_island	—	1	1	1	1	1	1	1	1	1	VGP-01	0	0	0	0	0	0	0	0	0	0	0	0	0	0	0	0	0	0	0	0	0	0	0	0
GCA_016635285.1	NCBI	Contig	2015	Oceania	Australia	—	—	CG1049	ST1049	KL5	IncFIB-4.2+IncFIB-8.1	ICEKp6	None	None	—	1	1	1	1	1	1	0	0	0	VGP-03	0	0	0	0	0	0	0	0	0	0	0	0	0	0	0	0	0	0	0	0	0	0	0	0
GCA_016635385.1	NCBI	Contig	2015	Oceania	Australia	—	—	CG23	ST1761	KL1	IncFIB-4.2+ΔIncHI3	ICEKp10	Tn7399	all_island	—	1	1	1	1	1	1	1	1	1	VGP-01	0	0	0	0	0	0	0	0	0	0	0	0	0	0	0	0	0	0	0	0	0	0	0	0
GCA_016635435.1	NCBI	Contig	2015	Oceania	Australia	—	—	CG86	ST86	KL2	IncFIB-4.2+IncHI3	ICEKp3	None	None	—	1	1	1	1	1	1	0	0	0	VGP-03	0	0	0	0	0	0	0	0	0	0	0	0	0	0	0	0	0	0	0	0	0	0	0	0
GCA_016635465.1	NCBI	Contig	2015	Oceania	Australia	—	—	CG65	ST65	KL2	IncFIB-4.2+IncHI3	ICEKp10	None	None	—	1	1	1	1	1	1	1	0	0	VGP-06	0	0	0	0	0	0	0	0	0	0	0	0	0	0	0	0	0	0	0	0	0	0	0	0
GCA_016635565.1	NCBI	Contig	2015	Oceania	Australia	—	—	CG375	ST375	KL2	IncFIB-4.2+IncHI3	None	None	None	—	1	1	1	1	1	0	0	0	0	VGP-05	0	0	0	0	0	0	0	0	0	0	0	0	0	0	0	0	0	0	0	0	0	0	0	0
GCA_016635985.1	NCBI	Contig	2016	Oceania	Australia	—	—	CG86	ST86	KL2	IncFIB-4.2+IncHI3	ICEKp3	None	None	—	1	1	1	1	1	1	0	0	0	VGP-03	0	0	0	0	0	0	0	0	0	0	0	0	0	0	0	0	0	0	0	0	0	0	0	0
GCA_016635995.1	NCBI	Contig	2016	Oceania	Australia	—	—	CG65	ST65	KL2	IncFIB-4.2+IncHI3	ICEKp10	None	None	—	1	1	1	1	1	1	1	0	0	VGP-06	0	0	0	0	0	0	0	0	0	0	0	0	0	0	0	0	0	0	0	0	0	0	0	0
GCA_016643925.1	NCBI	Contig	—	Europe	Portugal	—	—	CG86	ST86	KL2	IncFIB-4.2+IncHI3	None	None	None	—	1	1	1	1	1	0	0	0	0	VGP-05	0	0	0	0	0	0	0	0	0	0	0	0	0	0	0	0	0	0	0	0	0	0	0	0
GCA_016651535.1	NCBI	Scaffold	—	Africa	Egypt	—	—	CG101	ST101	KL17	IncHI3+IncFIB-6.1	ICEKp3	None	None	—	1	1	0	1	1	1	0	0	0	VGP-02	0	0	0	0	0	0	0	0	0	0	0	0	0	0	0	0	0	0	0	0	0	0	0	0
GCA_016651605.1	NCBI	Scaffold	—	Africa	Egypt	—	—	CG2096	ST2096	KL64	IncHI3+IncFIB-6.1	ICEKp12	None	None	—	0	1	0	0	1	1	0	0	0	VGP-04	0	0	0	0	0	0	0	1	0	0	0	0	0	0	0	0	1	0	0	0	0	0	0	0
GCA_016651625.1	NCBI	Contig	—	Africa	Egypt	—	—	CG1399	ST1399	KL43	IncFIB-7.1+IncFIIpKDO1	ICEKp5	None	None	—	0	1	0	0	1	1	0	0	0	VGP-04	0	0	0	0	0	0	0	0	1	0	0	0	0	0	0	0	0	0	0	0	0	0	0	0
GCA_016651655.1	NCBI	Contig	—	Africa	Egypt	—	—	CG147	ST147	KL64	IncHI3+ΔIncFIB-6.1	ICEKp4	None	None	—	1	1	0	1	1	1	0	0	0	VGP-02	0	0	0	0	0	0	0	0	0	0	0	0	0	0	0	0	0	0	0	0	0	0	0	0
GCA_016651765.1	NCBI	Contig	—	Africa	Egypt	—	—	CG383	ST383	KL30	IncHI3+ΔIncFIB-6.1	None	None	None	—	1	1	0	1	1	0	0	0	0	VGP-15	0	0	0	0	0	0	0	0	0	0	0	0	0	0	0	0	0	0	0	0	0	0	0	0
GCA_016651875.1	NCBI	Contig	—	Africa	Egypt	—	—	CG101	ST101	KL17	IncHI3+ΔIncFIB-6.1	ICEKp3	None	None	—	0	1	0	0	1	1	0	0	0	VGP-04	0	0	0	0	0	0	0	0	0	0	0	0	0	0	0	0	0	0	0	0	0	0	0	0
GCA_016651955.1	NCBI	Scaffold	—	Africa	Egypt	—	—	CG383	ST383	KL30	IncHI3+ΔIncFIB-6.1	ICEKp3	None	None	—	1	1	0	1	1	1	0	0	0	VGP-02	0	0	0	0	0	0	0	0	0	0	0	0	0	0	0	0	0	0	0	0	0	0	0	0
GCA_016651965.1	NCBI	Scaffold	—	Africa	Egypt	—	—	CG101	ST101	KL17	IncHI3+IncFIB-6.1	ICEKp3	None	None	—	1	1	0	1	1	1	0	0	0	VGP-02	0	0	0	0	0	0	0	0	0	0	0	0	0	0	0	0	0	0	0	0	0	0	0	0
GCA_016652035.1	NCBI	Contig	—	Africa	Egypt	—	—	CG101	ST101	KL17	IncHI3+IncFIB-6.1	ICEKp3	None	None	—	1	1	0	1	1	1	0	0	0	VGP-02	0	0	0	0	0	0	0	0	0	0	0	0	0	0	0	0	0	0	0	0	0	0	0	0
GCA_016652065.1	NCBI	Contig	—	Africa	Egypt	—	—	CG147	ST147	KL64	IncHI3+IncFIB-6.1	ICEKp3	None	None	—	0	1	0	1	1	1	0	0	0	VGP-29	0	0	0	0	0	0	0	1	0	0	0	0	0	0	0	0	0	0	0	0	0	0	0	0
GCA_016652115.1	NCBI	Contig	—	Africa	Egypt	—	—	CG147	ST147	KL64	IncHI3+IncFIB-6.1	ICEKp4	None	None	—	0	1	0	0	1	1	0	0	0	VGP-04	0	0	0	0	0	0	0	0	0	0	0	0	0	0	0	0	0	0	0	0	0	0	0	0
GCA_016652125.1	NCBI	Contig	—	Africa	Egypt	—	—	CG147	ST147	KL64	IncHI3+IncFIB-6.1	ICEKp4	None	None	—	0	1	0	0	1	1	0	0	0	VGP-04	0	0	0	0	0	0	0	0	0	0	0	0	0	0	0	0	0	0	0	0	0	0	0	0
GCA_016652175.1	NCBI	Contig	—	Africa	Egypt	—	—	CG147	ST147	KL64	IncHI3+ΔIncFIB-6.1	ICEKp4	None	None	—	0	1	0	0	1	1	0	0	0	VGP-04	0	0	0	0	0	0	0	0	0	0	0	0	0	0	0	0	0	0	0	0	0	0	0	0
GCA_016679905.1	NCBI	Scaffold	2018	Asia	China	—	—	CG258	ST11	KL64	IncFIB-4.2+ΔIncHI3	ICEKp3	None	None	—	1	1	0	1	1	1	0	0	0	VGP-02	0	0	0	0	0	0	0	0	0	0	0	0	0	0	0	0	1	0	0	0	0	0	0	0
GCA_016679935.1	NCBI	Scaffold	2018	Asia	China	—	—	CG258	ST11	KL21	IncFIB-4.2+ΔIncHI3	ICEKp3	None	None	—	0	1	0	0	1	1	0	0	0	VGP-04	0	0	0	0	0	0	0	0	0	0	0	0	0	0	0	0	1	0	0	0	0	0	0	0
GCA_016680205.1	NCBI	Scaffold	2018	Asia	China	—	—	CG258	ST11	KL21	IncFIB-4.2+ΔIncHI3	ICEKp3	None	None	—	0	1	0	0	1	1	0	0	0	VGP-04	0	0	0	0	0	0	0	0	0	0	0	0	0	0	0	0	1	0	0	0	0	0	0	0
GCA_016680415.1	NCBI	Scaffold	2018	Asia	China	—	—	CG258	ST11	KL21	IncFIB-4.2+ΔIncHI3	ICEKp3	None	None	—	0	1	0	0	1	1	0	0	0	VGP-04	0	0	0	0	0	0	0	0	0	0	0	0	0	0	0	0	1	0	0	0	0	0	0	0
GCA_016680595.1	NCBI	Scaffold	2018	Asia	China	—	—	CG258	ST11	KL21	IncFIB-4.2+ΔIncHI3	ICEKp3	None	None	—	0	1	0	0	1	1	0	0	0	VGP-04	0	0	0	0	0	0	0	0	0	0	0	0	0	0	0	0	1	0	0	0	0	0	0	0
GCA_016680675.1	NCBI	Scaffold	2018	Asia	China	—	—	CG258	ST11	KL64	IncFIB-4.2+ΔIncHI3	ICEKp3	None	None	—	1	1	0	1	1	1	0	0	0	VGP-02	0	0	0	0	0	0	0	0	0	0	0	0	0	0	0	0	0	0	0	0	0	0	0	0
GCA_016680715.1	NCBI	Scaffold	2018	Asia	China	—	—	CG258	ST11	KL64	IncFIB-4.2+ΔIncHI3	ICEKp3	None	None	—	1	1	0	0	1	1	0	0	0	VGP-28	0	0	0	0	0	0	0	0	0	0	0	0	0	0	0	0	1	0	0	0	0	0	0	0
GCA_016680735.1	NCBI	Scaffold	2018	Asia	China	—	—	CG258	ST11	KL21	IncFIB-4.2+ΔIncHI3	ICEKp3	None	None	—	0	1	0	0	1	1	0	0	0	VGP-04	0	0	0	0	0	0	0	0	0	0	0	0	0	0	0	0	1	0	0	0	0	0	0	0
GCA_016680745.1	NCBI	Scaffold	2018	Asia	China	—	—	CG258	ST11	KL64	IncFIB-4.2+ΔIncHI3	ICEKp3	None	None	—	0	1	0	0	1	1	0	0	0	VGP-04	0	0	0	0	0	0	0	0	0	0	0	0	0	0	0	0	1	0	0	0	0	0	0	0
GCA_016680795.1	NCBI	Scaffold	2018	Asia	China	—	—	CG258	ST11	KL21	IncFIB-4.2+ΔIncHI3	ICEKp3	None	None	—	0	1	0	0	1	1	0	0	0	VGP-04	0	0	0	0	0	0	0	0	0	0	0	0	0	0	0	0	1	0	0	0	0	0	0	0
GCA_016680855.1	NCBI	Scaffold	2018	Asia	China	—	—	CG258	ST11	KL64	IncFIB-4.2+ΔIncHI3	ICEKp3	None	None	—	0	1	0	0	1	1	0	0	0	VGP-04	0	0	0	0	0	0	0	0	0	0	0	0	0	0	0	0	1	0	0	0	0	0	0	0
GCA_016680875.1	NCBI	Scaffold	2018	Asia	China	—	—	CG258	ST11	KL64	IncFIB-4.2+ΔIncHI3	ICEKp3	None	None	—	0	1	0	0	1	1	0	0	0	VGP-04	0	0	0	0	0	0	0	0	0	0	0	0	0	0	0	0	1	0	0	0	0	0	0	0
GCA_016680895.1	NCBI	Scaffold	2018	Asia	China	—	—	CG258	ST11	KL21	IncFIB-4.2+ΔIncHI3	ICEKp3	None	None	—	0	1	0	0	1	1	0	0	0	VGP-04	0	0	0	0	0	0	0	0	0	0	0	0	0	0	0	0	1	0	0	0	0	0	0	0
GCA_016680915.1	NCBI	Scaffold	2018	Asia	China	—	—	CG258	ST11	KL64	IncFIB-4.2+ΔIncHI3	ICEKp3	None	None	—	1	1	0	1	1	1	0	0	0	VGP-02	0	0	0	0	0	0	0	0	0	0	0	0	0	0	0	0	1	0	0	0	0	0	0	0
GCA_016680955.1	NCBI	Scaffold	2018	Asia	China	—	—	CG258	ST11	KL64	IncFIB-4.2+ΔIncHI3	ICEKp3	None	None	—	1	1	0	0	1	1	0	0	0	VGP-28	0	0	0	0	0	0	0	0	0	0	0	0	0	0	0	0	1	0	0	0	0	0	0	0
GCA_016680975.1	NCBI	Scaffold	2018	Asia	China	—	—	CG258	ST11	KL21	IncFIB-4.2+ΔIncHI3	ICEKp3	None	None	—	0	1	0	0	1	1	0	0	0	VGP-04	0	0	0	0	0	0	0	0	0	0	0	0	0	0	0	0	1	0	0	0	0	0	0	0
GCA_016722865.1	NCBI	Contig	2019	Asia	China	—	—	CG258	ST11	KL64	IncFIB-4.2+ΔIncHI3	ICEKp3	None	None	—	1	1	0	1	1	1	0	0	0	VGP-02	0	0	0	0	0	0	0	0	0	0	0	0	0	0	0	0	1	0	0	0	0	0	0	0
GCA_016722885.1	NCBI	Contig	2019	Asia	China	—	—	CG258	ST11	KL64	IncFIB-4.2+ΔIncHI3	ICEKp3	None	None	—	1	1	0	1	1	1	0	0	0	VGP-02	0	0	0	0	0	0	0	0	0	0	0	0	0	0	0	0	1	0	0	0	0	0	0	0
GCA_016745865.1	NCBI	Contig	2020	Asia	China	—	—	CG258	ST11	KL64	IncFIB-4.2+ΔIncHI3	ICEKp3	None	None	—	0	1	0	0	1	1	0	0	0	VGP-04	0	0	0	0	0	0	0	0	0	0	0	0	0	0	0	0	0	0	0	0	0	0	0	0
GCA_016757945.1	NCBI	Contig	2019	Asia	China	—	—	CG15	ST15	KL112	IncFIB-4.2+IncHI3	ICEKp12	None	None	—	0	1	0	0	1	1	0	0	0	VGP-04	0	0	0	0	0	0	0	0	0	0	0	0	0	0	0	0	0	0	0	0	0	0	0	0
GCA_016757995.1	NCBI	Contig	2018	Asia	China	—	—	CG15	ST15	KL112	IncFIB-4.2+IncHI3	ICEKp12	None	None	—	0	1	0	0	1	1	0	0	0	VGP-04	0	0	0	0	0	0	0	0	0	0	0	0	0	0	0	0	0	0	0	0	0	0	0	0
GCA_016758015.1	NCBI	Contig	2018	Asia	China	—	—	CG15	ST15	KL112	IncFIB-4.2+IncHI3	ICEKp12	None	None	—	0	1	0	0	1	1	0	0	0	VGP-04	0	0	0	0	0	0	0	0	0	0	0	0	0	0	0	0	0	0	0	0	0	0	0	0
GCA_016762085.1	NCBI	Scaffold	2019	Asia	Bangladesh	—	—	CG65	ST65	KL2	IncFIB-4.2+IncHI3	ICEKp16	None	None	—	1	1	1	1	1	1	0	0	0	VGP-03	0	0	0	0	0	0	0	0	0	0	0	0	0	0	0	0	0	0	0	0	0	0	0	0
GCA_016762295.1	NCBI	Scaffold	2019	Asia	Bangladesh	—	—	CG420	ST420	KL20	IncFIB-4.2+IncHI3	ICEKp3	None	None	—	1	1	1	1	1	1	0	0	0	VGP-03	0	0	0	0	0	0	0	0	0	0	0	0	0	0	0	0	0	0	0	0	0	0	0	0
GCA_016762415.1	NCBI	Scaffold	2019	Asia	Bangladesh	—	—	CG420	ST420	KL20	IncFIB-4.2+IncHI3	ICEKp3	None	None	—	1	1	1	1	1	1	0	0	0	VGP-03	0	0	0	0	0	0	0	1	0	0	0	0	0	0	0	0	0	0	0	0	0	0	0	0
GCA_016762435.1	NCBI	Scaffold	2019	Asia	Bangladesh	—	—	CG36	ST268	KL20	IncFIB-4.2+IncFIB-8.1	ICEKp10	None	None	—	1	1	1	1	1	1	1	0	0	VGP-06	0	0	0	0	0	0	0	0	0	0	0	0	0	0	0	0	0	0	0	0	0	0	0	0
GCA_016762555.1	NCBI	Scaffold	2019	Asia	Bangladesh	—	—	CG65	ST65	KL2	IncFIB-4.2+IncHI3	ICEKp5	None	None	—	1	1	1	1	1	1	0	0	0	VGP-03	0	0	0	0	0	0	0	0	0	0	0	0	0	0	0	0	0	0	0	0	0	0	0	0
GCA_016774435.1	NCBI	Complete	2018	Asia	China	—	—	CG258	ST11	KL64	IncFIB-6.1+IncFIB-8.1	ICEKp3	None	None	—	0	1	0	1	1	1	0	0	0	VGP-29	0	0	0	0	0	0	0	1	0	0	0	0	1	0	0	0	1	0	0	0	0	0	0	0
GCA_016800965.1	NCBI	Complete	2019	Asia	China	—	—	CG290	ST290	KL21	IncFIB-4.1+IncFIIK	ICEKp1	None	None	—	1	1	1	0	0	1	0	0	0	VGP-10	0	0	0	0	0	0	0	0	0	0	0	0	0	0	0	0	0	0	0	0	0	0	0	0
GCA_016812055.1	NCBI	Complete	2020	Asia	China	—	—	CG258	ST11	KL64	IncFIB-4.2+ΔIncHI3	ICEKp3	None	None	—	0	1	0	0	1	1	0	0	0	VGP-04	0	0	0	0	0	0	0	0	0	0	0	0	0	0	0	0	1	0	0	0	0	0	0	0
GCA_016859025.1	NCBI	Chromosome	2019	Asia	China	—	—	CG23	ST23	KL1	IncFIB-4.2+IncR+ΔIncHI3	ICEKp10	Tn7399	all_island	—	1	1	1	1	1	1	1	1	1	VGP-01	0	0	0	0	0	0	0	0	0	0	0	0	0	0	0	0	0	0	0	0	0	0	0	0
GCA_016879835.1	NCBI	Contig	2016	Asia	China	—	—	CG391	ST391	KL30	IncFIB-4.1+ΔIncFIIK	None	None	all_island	—	0	1	0	0	0	0	0	0	1	VGP-52	0	0	0	0	0	0	0	1	0	0	0	0	1	0	0	0	0	0	0	0	0	0	0	0
GCA_016888185.1	NCBI	Contig	2015	Europe	Russia	—	—	CG23	ST23	KL1	IncFIB-4.2+ΔIncHI3	ICEKp10	Tn7399	all_island	—	1	1	1	1	1	1	1	1	1	VGP-01	0	0	0	0	0	0	0	0	0	0	0	0	0	0	0	0	0	0	0	0	0	0	0	0
GCA_016903495.1	NCBI	Complete	—	America	United States Of America	—	—	CG23	ST23	KL1	IncFIB-4.1+ΔIncHI3	ICEKp10	Tn7399	all_island	—	1	1	1	1	1	1	1	1	1	VGP-01	0	0	0	0	0	0	0	0	0	0	0	0	0	0	0	0	0	0	0	0	0	0	0	0
GCA_016916595.1	NCBI	Contig	2019	Europe	Russia	—	—	CG23	ST23	KL1	IncFIB-4.2+ΔIncHI3	ICEKp10	Tn7399	all_island	—	1	1	1	1	1	1	1	1	1	VGP-01	0	0	0	0	0	0	0	0	0	0	0	0	0	0	0	0	0	0	0	0	0	0	0	0
GCA_016916615.1	NCBI	Contig	2019	Europe	Russia	—	—	CG23	ST23	KL1	IncFIB-4.2+ΔIncHI3	ICEKp10	Tn7399	all_island	—	1	1	1	0	0	1	1	1	1	VGP-33	0	0	0	0	0	0	0	0	0	0	0	0	0	0	0	0	0	0	0	0	0	0	0	0
GCA_016916655.1	NCBI	Contig	2019	Europe	Russia	—	—	CG23	ST23	KL1	IncFIB-4.2+ΔIncHI3	ICEKp10	Tn7399	all_island	—	1	1	1	1	1	1	1	1	1	VGP-01	0	0	0	0	0	0	0	0	0	0	0	0	0	0	0	0	0	0	0	0	0	0	0	0
GCA_016916695.1	NCBI	Contig	2019	Europe	Russia	—	—	CG39	ST39	KL23	IncHI3	ICEKp5	None	None	—	0	1	0	0	0	1	0	0	0	VGP-09	0	0	0	0	0	0	0	1	0	0	0	0	0	0	0	0	0	0	0	0	1	0	0	0
GCA_016916715.1	NCBI	Contig	2018	Europe	Russia	—	—	CG218	ST218	KL57	IncFIB-4.2+IncFIB-8.1	ICEKp3	None	None	—	1	1	1	1	1	1	0	0	0	VGP-03	0	0	0	0	0	0	0	0	0	0	0	0	0	0	0	0	0	0	0	0	0	0	0	0
GCA_016924055.1	NCBI	Contig	2019	Asia	China	—	—	CG258	ST11	KL64	IncFIB-4.2+ΔIncHI3	ICEKp3	None	None	—	1	1	0	1	1	1	0	0	0	VGP-02	0	0	0	0	0	0	0	0	0	0	0	0	0	0	0	0	1	0	0	0	0	0	0	0
GCA_016924135.1	NCBI	Contig	2019	Asia	China	—	—	CG258	ST11	KL64	IncFIB-4.2+ΔIncHI3	ICEKp3	None	None	—	1	1	0	1	1	1	0	0	0	VGP-02	0	0	0	0	0	0	0	0	0	0	0	0	0	0	0	0	1	0	0	0	0	0	0	0
GCA_016924175.1	NCBI	Contig	2019	Asia	China	—	—	CG258	ST11	KL64	IncFIB-4.2+ΔIncHI3	ICEKp3	None	None	—	1	1	0	1	1	1	0	0	0	VGP-02	0	0	0	0	0	0	0	1	0	0	0	0	0	0	0	0	1	0	0	0	0	0	0	0
GCA_016924215.1	NCBI	Contig	2019	Asia	China	—	—	CG258	ST11	KL64	IncFIB-4.2+ΔIncHI3	ICEKp3	None	None	—	1	1	0	1	1	1	0	0	0	VGP-02	0	0	0	0	0	0	0	1	0	0	0	0	0	0	0	0	1	0	0	0	0	0	0	0
GCA_017084505.1	NCBI	Complete	2020	Asia	China	—	—	CG412	ST412	KL57	IncFIB-4.2+IncFIB-8.1	None	None	None	—	1	1	1	1	1	0	0	0	0	VGP-05	0	0	0	0	0	0	0	0	0	0	0	0	0	0	0	0	0	0	0	0	0	0	0	0
GCA_017291405.1	NCBI	Contig	—	Asia	China	—	—	CG258	ST11	KL64	IncFIB-4.2+ΔIncHI3	ICEKp3	None	None	—	1	1	1	1	1	1	0	0	0	VGP-03	0	0	0	0	0	0	0	0	0	0	0	0	0	0	0	0	1	0	0	0	0	0	0	0
GCA_017291435.1	NCBI	Contig	—	Asia	China	—	—	CG258	ST11	KL64	IncFIB-4.2	ICEKp3	None	None	—	1	1	0	1	1	1	0	0	0	VGP-02	0	0	0	0	0	0	0	0	0	0	0	0	0	0	0	0	1	0	0	0	0	0	0	0
GCA_017291455.1	NCBI	Contig	—	Asia	China	—	—	CG258	ST11	KL64	IncFIB-4.2+ΔIncHI3	ICEKp3	None	None	—	1	1	0	1	1	1	0	0	0	VGP-02	0	0	0	0	0	0	0	0	0	0	0	0	0	0	0	0	1	0	0	0	0	0	0	0
GCA_017291515.1	NCBI	Contig	—	Asia	China	—	—	CG258	ST11	KL64	IncHI3+IncFIB-6.1	ICEKp3	None	None	—	0	1	0	0	1	1	0	0	0	VGP-04	0	1	0	0	0	0	0	0	0	0	0	0	0	0	0	0	1	0	0	0	0	0	0	0
GCA_017291525.1	NCBI	Contig	—	Asia	China	—	—	CG258	ST11	KL64	IncFIB-4.2+ΔIncHI3	ICEKp3	None	None	—	1	1	0	1	1	1	0	0	0	VGP-02	0	0	0	0	0	0	0	0	0	0	0	0	0	0	0	0	0	0	0	0	0	0	0	0
GCA_017291555.1	NCBI	Contig	—	Asia	China	—	—	CG15	ST2237	KL19	IncHI3	ICEKp12	None	None	—	0	1	0	0	1	1	0	0	0	VGP-04	0	1	0	0	0	0	0	0	0	0	0	0	0	0	0	0	0	0	0	0	0	0	0	0
GCA_017291585.1	NCBI	Contig	—	Asia	China	—	—	CG15	ST15	KL19	IncHI3+IncFIB-6.1	ICEKp12	None	None	—	0	1	0	0	1	1	0	0	0	VGP-04	0	1	0	0	0	0	0	1	0	0	0	0	0	0	0	0	1	0	0	0	0	0	0	0
GCA_017291625.1	NCBI	Contig	—	Asia	China	—	—	CG258	ST11	KL64	IncFIB-4.2+ΔIncHI3	ICEKp3	None	None	—	1	1	0	1	1	1	0	0	0	VGP-02	0	0	0	0	0	0	0	0	0	0	0	0	0	0	0	0	1	0	0	0	0	0	0	0
GCA_017291635.1	NCBI	Contig	—	Asia	China	—	—	CG258	ST11	KL110	IncFIB-4.2+ΔIncHI3	ICEKp3	None	None	—	1	1	1	1	1	1	0	0	0	VGP-03	0	0	0	0	0	0	0	0	0	0	0	0	0	0	0	0	1	0	0	0	0	0	0	0
GCA_017291675.1	NCBI	Contig	—	Asia	China	—	—	CG258	ST11	KL64	IncFIB-4.2+ΔIncHI3	ICEKp3	None	None	—	0	1	0	0	1	1	0	0	0	VGP-04	0	0	0	0	0	0	0	0	0	0	0	0	0	0	0	0	0	0	0	0	0	0	0	0
GCA_017291695.1	NCBI	Contig	—	Asia	China	—	—	CG258	ST11	KL64	IncFIB-4.2+ΔIncHI3	ICEKp3	None	None	—	0	1	0	0	1	1	0	0	0	VGP-04	0	0	0	0	0	0	0	0	0	0	0	0	0	0	0	0	0	1	0	0	0	0	0	0
GCA_017291715.1	NCBI	Contig	—	Asia	China	—	—	CG258	ST11	KL64	IncFIB-4.2+ΔIncHI3	ICEKp3	None	None	—	1	1	0	1	1	1	0	0	0	VGP-02	0	0	0	0	0	0	0	0	0	0	0	0	0	0	0	0	1	0	0	0	0	0	0	0
GCA_017291815.1	NCBI	Contig	—	Asia	China	—	—	CG15	ST15	KL24	IncHI3+IncFIB-6.1	ICEKp12	None	None	—	0	1	0	0	1	1	0	0	0	VGP-04	0	0	0	1	0	0	0	0	0	0	0	0	0	0	0	0	1	0	0	0	0	0	0	0
GCA_017292055.1	NCBI	Contig	—	Asia	China	—	—	CG258	ST11	KL64	IncFIB-4.2+ΔIncHI3	ICEKp3	None	None	—	1	1	1	1	1	1	0	0	0	VGP-03	0	0	0	0	0	0	0	0	0	0	0	0	0	0	0	0	1	0	0	0	0	0	0	0
GCA_017292065.1	NCBI	Contig	—	Asia	China	—	—	CG258	ST11	KL64	IncFIB-4.2+ΔIncHI3	ICEKp3	None	None	—	1	1	0	1	1	1	0	0	0	VGP-02	0	0	0	0	0	0	0	0	0	0	0	0	0	0	0	0	1	0	0	0	0	0	0	0
GCA_017310305.1	NCBI	Complete	2013	Asia	China	—	—	CG383	ST383	KL30	IncHI3+IncFIB-6.1	None	None	None	—	0	1	0	1	1	0	0	0	0	VGP-21	1	0	0	0	0	0	0	0	0	0	0	0	0	0	0	0	0	0	0	0	0	0	0	1
GCA_017310365.1	NCBI	Complete	2015	Asia	China	—	—	CG395	ST395	KL39	IncHI3+IncFIB-6.1	ICEKp12	None	None	—	0	1	0	0	1	1	0	0	0	VGP-04	0	0	0	0	0	0	0	1	0	0	0	0	0	0	0	0	0	0	0	0	1	0	0	0
GCA_017310425.1	NCBI	Complete	2014	Asia	China	—	—	CG147	ST147	KL81	IncHI3+IncFIB-6.1	None	None	None	—	0	1	0	1	1	0	0	0	0	VGP-21	0	0	0	0	0	0	0	1	0	0	0	0	0	0	0	0	0	0	0	0	0	0	0	1
GCA_017311595.1	NCBI	Scaffold	2014	Asia	China	—	—	CG383	ST383	KL30	IncHI3	None	None	None	—	0	1	0	1	1	0	0	0	0	VGP-21	1	0	0	0	0	0	0	0	0	0	0	0	0	0	0	0	0	0	0	0	0	0	0	1
GCA_017311605.1	NCBI	Scaffold	2013	Asia	China	—	—	CG383	ST383	KL30	IncHI3	None	None	None	—	0	1	0	1	1	0	0	0	0	VGP-21	1	0	0	0	0	0	0	0	0	0	0	0	0	0	0	0	0	0	0	0	0	0	0	1
GCA_017311635.1	NCBI	Scaffold	2014	Asia	China	—	—	CG383	ST383	KL30	IncHI3	None	None	None	—	0	1	0	1	1	0	0	0	0	VGP-21	1	0	0	0	0	0	0	0	0	0	0	0	0	0	0	0	0	0	0	0	0	0	0	1
GCA_017311645.1	NCBI	Scaffold	2014	Asia	China	—	—	CG383	ST383	KL30	IncHI3	None	None	None	—	0	1	0	1	1	0	0	0	0	VGP-21	1	0	0	0	0	0	0	0	0	0	0	0	0	0	0	0	0	0	0	0	0	0	0	1
GCA_017311915.1	NCBI	Scaffold	2014	Asia	China	—	—	CG147	ST147	KL81	IncHI3+IncFIB-6.1	None	None	None	—	0	1	0	1	1	0	0	0	0	VGP-21	0	0	0	0	0	0	0	1	0	0	0	0	0	0	0	0	0	0	0	0	0	0	0	1
GCA_017311935.1	NCBI	Contig	2014	Asia	China	—	—	CG147	ST147	KL81	IncHI3+IncFIB-6.1	None	None	None	—	0	1	0	1	1	0	0	0	0	VGP-21	0	0	0	0	0	0	0	1	0	0	0	0	0	0	0	0	0	0	0	0	0	0	0	1
GCA_017311955.1	NCBI	Scaffold	2014	Asia	China	—	—	CG147	ST147	KL81	IncHI3+IncFIB-6.1	None	None	None	—	0	1	0	1	1	0	0	0	0	VGP-21	0	0	0	0	0	0	0	1	0	0	0	0	0	0	0	0	0	0	0	0	0	0	0	1
GCA_017311975.1	NCBI	Contig	2014	Asia	China	—	—	CG147	ST147	KL81	IncHI3+IncFIB-6.1	None	None	None	—	0	1	0	1	1	0	0	0	0	VGP-21	0	0	0	0	0	0	0	1	0	0	0	0	0	0	0	0	0	0	0	0	0	0	0	1
GCA_017311995.1	NCBI	Contig	2014	Asia	China	—	—	CG147	ST147	KL81	IncHI3+IncFIB-6.1	None	None	None	—	0	1	0	1	1	0	0	0	0	VGP-21	0	0	0	0	0	0	0	1	0	0	0	0	0	0	0	0	0	0	0	0	0	0	0	1
GCA_017315205.1	NCBI	Complete	2016	Asia	China	—	—	CG65	ST65	KL2	IncFIB-4.2+IncHI3	ICEKp10	None	None	—	1	1	1	1	1	1	1	0	0	VGP-06	0	0	0	0	0	0	0	0	0	0	0	0	0	0	0	0	0	0	0	0	0	0	0	0
GCA_017640385.1	NCBI	Contig	2018	Europe	Germany	—	—	CG2096	ST2096	KL64	IncHI3+ΔIncFIB-6.1	ICEKp5	None	None	—	0	1	0	0	1	1	0	0	0	VGP-04	0	0	0	0	0	0	0	1	0	0	0	0	0	0	0	0	1	0	0	0	0	0	0	0
GCA_017743095.1	NCBI	Complete	2020	Asia	China	—	—	CG23	ST23	KL1	IncFIB-4.2+ΔIncHI3	ICEKp10	Tn7399	all_island	—	1	1	1	1	1	1	1	1	1	VGP-01	0	0	0	0	0	0	0	0	0	0	0	0	0	0	0	0	0	0	0	0	0	0	0	0
GCA_017743115.1	NCBI	Complete	2020	Asia	China	—	—	CG660	ST660	KL16	IncFIB-4.2+IncHI3	ICEKp6	None	None	—	1	1	1	1	1	1	0	0	0	VGP-03	0	0	0	0	0	0	0	0	0	0	0	0	0	0	0	0	0	0	0	0	0	0	0	0
GCA_017743135.1	NCBI	Complete	2020	Asia	China	—	—	CG1428	ST5214	KL1	IncFIB-4.1+IncFIIpKDO1	ICEKp1	None	None	—	1	1	1	0	0	1	0	0	0	VGP-10	0	0	0	0	0	0	0	0	0	0	0	0	0	0	0	0	1	0	0	0	0	0	0	0
GCA_017810215.1	NCBI	Contig	2020	Asia	Japan	—	—	CG86	ST86	KL2	IncFIB-4.2+IncHI3	ICEKp3	None	None	—	1	1	1	1	1	1	0	0	0	VGP-03	0	0	0	0	0	0	0	0	0	0	0	0	0	0	0	0	0	0	0	0	0	0	0	0
GCA_017815715.1	NCBI	Complete	2020	Asia	China	—	—	CG420	ST420	KL20	IncFIB-4.2+IncHI3	None	None	None	—	1	1	1	1	1	0	0	0	0	VGP-05	0	0	0	0	0	0	0	0	0	0	0	0	0	0	0	0	0	0	0	0	0	0	0	0
GCA_017942285.1	NCBI	Contig	2020	Asia	Thailand	—	—	CG65	ST65	KL2	IncFIB-4.2+IncHI3	None	None	None	—	1	1	1	1	1	0	0	0	0	VGP-05	0	0	0	0	0	0	0	0	0	0	0	0	0	0	0	0	0	0	0	0	0	0	0	0
GCA_017942305.1	NCBI	Contig	2014	America	United States Of America	—	—	CG23	ST23	KL1	IncFIB-4.2+IncHI3	ICEKp3	None	all_island	—	1	1	1	1	1	1	0	0	1	VGP-12	0	0	0	0	0	0	0	0	0	0	0	0	0	0	0	0	0	0	0	0	0	0	0	0
GCA_018066255.1	NCBI	Contig	2021	America	United States Of America	—	—	CG412	ST412	KL57	IncFIB-4.2+IncFIB-8.1	None	None	None	—	1	1	1	0	1	0	0	0	0	VGP-38	0	0	0	0	0	0	0	0	0	0	0	0	0	0	0	0	0	0	0	0	0	0	0	0
GCA_018069685.1	NCBI	Complete	2017	Asia	China	—	—	CG660	ST660	KL16	IncFIB-4.2+IncHI3	ICEKp6	None	None	—	0	1	0	0	1	1	0	0	0	VGP-04	0	0	0	0	1	0	0	0	0	0	0	0	0	0	0	0	0	0	0	0	0	0	0	0
GCA_018075325.1	NCBI	Complete	2017	Asia	China	—	—	CG258	ST11	KL47	IncFIB-4.2+ΔIncHI3	ICEKp3	None	None	—	0	1	0	1	1	1	0	0	0	VGP-29	0	0	0	0	0	0	0	0	0	0	0	0	0	0	0	0	0	0	0	0	0	0	0	0
GCA_018108045.1	NCBI	Contig	2015	Asia	Malaysia	—	—	CG420	ST420	KL20	IncFIB-4.2+IncHI3	ICEKp3	None	None	—	1	1	1	1	1	1	0	0	0	VGP-03	0	0	0	0	0	0	0	0	0	0	0	0	0	0	0	0	0	0	0	0	0	0	0	0
GCA_018138665.1	NCBI	Contig	2018	Europe	Russia	—	—	CG395	ST395	KL108	IncHI3+IncFIB-6.1	ICEKp5	None	None	—	0	1	0	0	0	1	0	0	0	VGP-09	0	0	0	0	0	0	0	1	0	0	0	0	0	0	0	0	0	0	0	0	1	0	0	0
GCA_018156105.1	NCBI	Scaffold	2020	Asia	China	—	—	CG258	ST11	KL64	IncFIB-4.2+ΔIncHI3	ICEKp3	None	None	—	1	1	0	1	1	1	0	0	0	VGP-02	0	0	0	0	0	0	0	0	0	0	0	0	0	0	0	0	1	0	0	0	0	0	0	0
GCA_018156185.1	NCBI	Scaffold	2020	Asia	China	—	—	CG258	ST11	KL64	IncFIB-4.2+ΔIncHI3	ICEKp3	None	None	—	1	1	0	1	1	1	0	0	0	VGP-02	0	0	0	0	0	0	0	0	0	0	0	0	0	0	0	0	1	0	0	0	0	0	0	0
GCA_018156195.1	NCBI	Scaffold	2020	Asia	China	—	—	CG258	ST11	KL64	IncFIB-4.2+ΔIncHI3	ICEKp3	None	None	—	1	1	0	1	1	1	0	0	0	VGP-02	0	0	0	0	0	0	0	0	0	0	0	0	0	0	0	0	1	0	0	0	0	0	0	0
GCA_018156325.1	NCBI	Contig	—	—	—	—	—	CG23	ST23	KL1	IncFIB-4.2+ΔIncHI3	ICEKp10	Tn7399	all_island	—	1	1	1	0	1	1	1	1	1	VGP-37	0	0	0	0	0	0	0	0	0	0	0	0	0	0	0	0	0	0	0	0	0	0	0	0
GCA_018223475.1	NCBI	Contig	2018	Asia	China	—	—	CG25	ST25	KL2	IncFIB-4.1+IncFIIpKDO1	None	None	None	—	0	1	0	0	0	0	0	0	0	VGP-07	0	1	0	0	0	0	0	0	0	0	0	0	0	0	0	0	0	0	0	0	0	0	0	0
GCA_018271665.1	NCBI	Contig	2018	Asia	China	—	—	CG592	ST592	KL57	IncFIB-4.2+IncHI3	None	None	None	—	1	1	1	1	1	0	0	0	0	VGP-05	0	0	0	0	0	0	0	0	0	0	0	0	0	0	0	0	0	0	0	0	0	0	0	0
GCA_018274405.1	NCBI	Contig	2019	Europe	Russia	—	—	CG39	ST39	KL107	IncHI3	ICEKp5	None	None	—	0	1	0	0	0	1	0	0	0	VGP-09	1	0	0	0	0	0	0	1	0	0	0	0	0	1	0	0	1	0	0	0	1	0	0	0
GCA_018274465.1	NCBI	Contig	2019	Europe	Russia	—	—	CG39	ST39	KL23	IncHI3	ICEKp5	None	None	—	0	1	0	0	0	1	0	0	0	VGP-09	1	0	0	0	0	0	0	1	0	0	0	0	0	0	1	0	1	0	0	0	1	0	0	0
GCA_018274545.1	NCBI	Contig	2019	Europe	Russia	—	—	CG39	ST39	KL107	IncHI3	ICEKp5	None	None	—	0	1	0	0	1	1	0	0	0	VGP-04	1	0	0	0	0	0	0	1	0	0	0	0	0	0	0	0	0	0	0	0	1	0	0	0
GCA_018274555.1	NCBI	Contig	2020	Europe	Russia	—	—	CG395	ST395	KL2	IncHI3	ICEKp12	None	None	—	0	1	0	0	0	1	0	0	0	VGP-09	0	0	0	0	0	0	0	1	0	0	0	0	0	0	0	0	0	0	0	0	0	0	0	0
GCA_018274605.1	NCBI	Contig	2020	Europe	Russia	—	—	CG395	ST395	KL5	IncHI3+IncFIB-6.1	ICEKp12	None	None	—	0	1	0	0	0	1	0	0	0	VGP-09	0	0	0	0	0	0	0	1	0	0	0	0	0	0	0	0	0	0	0	0	0	0	0	0
GCA_018274625.1	NCBI	Contig	2020	Europe	Russia	—	—	CG395	ST395	KL2	IncHI3	ICEKp12	None	None	—	0	1	0	0	0	1	0	0	0	VGP-09	0	0	0	0	0	0	0	1	0	0	0	0	0	0	0	0	0	0	0	0	0	0	0	0
GCA_018279185.1	NCBI	Complete	2016	Asia	China	—	—	CG23	ST23	KL1	IncFIB-4.2+ΔIncHI3	ICEKp10	Tn7399	all_island	—	1	1	1	1	1	1	1	1	1	VGP-01	0	0	0	0	0	0	0	0	0	0	0	0	0	0	0	0	0	0	0	0	0	0	0	0
GCA_018283575.1	NCBI	Contig	2019	Europe	Russia	—	—	CG39	ST39	KL23	IncHI3	ICEKp5	None	None	—	0	1	0	0	0	1	0	0	0	VGP-09	1	0	0	0	0	0	0	1	0	0	0	0	0	0	1	0	1	0	0	0	1	0	0	0
GCA_018310495.1	NCBI	Complete	2019	Europe	Italy	—	—	CG147	ST147	KL64	IncHI3+ΔIncFIB-6.1	ICEKp3	None	None	—	1	1	0	1	1	1	0	0	0	VGP-02	0	0	0	0	0	0	0	1	0	0	0	0	0	0	0	0	0	0	0	0	0	0	0	0
GCA_018336835.1	NCBI	Complete	2020	Asia	China	—	—	CG258	ST11	KL64	IncFIB-4.2+ΔIncHI3	ICEKp3	None	None	—	1	1	0	1	1	1	0	0	0	VGP-02	0	0	0	0	0	0	0	0	0	0	0	0	0	0	0	0	1	0	0	0	0	0	0	0
GCA_018449195.1	NCBI	Contig	2019	Asia	China	—	—	CG236	ST236	KL127	IncFIB-4.1+IncFIIK	None	None	None	—	0	1	0	0	0	0	0	0	0	VGP-07	0	1	0	0	0	0	0	1	0	0	0	0	1	0	0	0	0	0	0	0	1	0	0	0
GCA_018449215.1	NCBI	Contig	2019	Asia	China	—	—	CG37	ST896	KL3	IncFIB-4.1+IncFIIpKDO1	None	None	None	—	0	1	0	0	0	0	0	0	0	VGP-07	0	1	0	0	0	0	0	1	0	0	0	0	1	0	0	0	1	0	0	0	0	0	0	0
GCA_018449255.1	NCBI	Contig	2019	Asia	China	—	—	CG37	ST896	KL3	IncFIB-4.1+IncFIIpKDO1	None	None	None	—	0	1	0	0	0	0	0	0	0	VGP-07	0	1	0	0	0	0	0	1	0	0	0	0	1	0	0	0	1	0	0	0	0	0	0	0
GCA_018449265.1	NCBI	Contig	2019	Asia	China	—	—	CG37	ST896	KL3	IncFIB-4.1+IncFIIpKDO1	None	None	None	—	0	1	0	0	0	0	0	0	0	VGP-07	0	1	0	0	0	0	0	1	0	0	0	0	1	0	0	0	1	0	0	0	0	0	0	0
GCA_018449295.1	NCBI	Contig	2019	Asia	China	—	—	CG236	ST236	KL127	IncFIB-4.1+ΔIncFIIK	None	None	None	—	0	1	0	0	0	0	0	0	0	VGP-07	0	1	0	0	0	0	0	1	0	0	0	0	1	0	0	0	0	0	0	0	1	0	0	0
GCA_018449305.1	NCBI	Contig	2019	Asia	China	—	—	CG37	ST896	KL3	IncFIB-4.1+IncFIIpKDO1	None	None	None	—	0	1	0	0	0	0	0	0	0	VGP-07	0	1	0	0	0	0	0	1	0	0	0	0	1	0	0	0	1	0	0	0	0	0	0	0
GCA_018449315.1	NCBI	Contig	2019	Asia	China	—	—	CG37	ST896	KL3	IncFIB-4.1+IncFIIpKDO1	None	None	None	—	0	1	0	0	0	0	0	0	0	VGP-07	0	1	0	0	0	0	0	1	0	0	0	0	1	0	0	0	1	0	0	0	0	0	0	0
GCA_018487825.1	NCBI	Complete	2019	Asia	China	—	—	CG37	ST896	KL3	IncFIB-4.1+IncFIIpKDO1	None	None	None	—	0	1	0	0	0	0	0	0	0	VGP-07	0	1	0	0	0	0	0	1	0	0	0	0	1	0	0	0	1	0	0	0	0	0	0	0
GCA_018502565.1	NCBI	Complete	2019	Asia	China	—	—	CG37	ST896	KL3	IncFIB-4.1+IncFIIpKDO1	None	None	None	—	0	1	0	0	0	0	0	0	0	VGP-07	0	1	0	0	0	0	0	1	0	0	0	0	1	0	0	0	1	0	0	0	0	0	0	0
GCA_018502585.1	NCBI	Complete	2019	Asia	China	—	—	CG967	ST967	KL19	IncFIB-4.1+IncFIIK	None	None	None	—	0	1	0	0	0	0	0	0	0	VGP-07	0	1	0	0	0	0	0	1	0	0	0	0	1	0	0	0	0	0	0	0	1	0	0	0
GCA_018583165.1	NCBI	Chromosome	2019	Asia	China	—	—	CG37	ST896	KL3	IncFIB-4.1+IncFIIpKDO1	None	None	None	—	0	1	0	0	0	0	0	0	0	VGP-07	0	1	0	0	0	0	0	1	0	0	0	0	1	0	0	0	1	0	0	0	0	0	0	0
GCA_018583185.1	NCBI	Chromosome	2019	Asia	China	—	—	CG37	ST896	KL3	IncFIB-4.1+IncFIIpKDO1	None	None	None	—	0	1	0	0	0	0	0	0	0	VGP-07	0	1	0	0	0	0	0	1	0	0	0	0	1	0	0	0	1	0	0	0	0	0	0	0
GCA_018583205.1	NCBI	Chromosome	2019	Asia	China	—	—	CG37	ST896	KL3	IncFIB-4.1+IncFIIpKDO1	None	None	None	—	0	1	0	0	0	0	0	0	0	VGP-07	0	1	0	0	0	0	0	1	0	0	0	0	1	0	0	0	1	0	0	0	0	0	0	0
GCA_018583225.1	NCBI	Chromosome	2019	Asia	China	—	—	CG37	ST896	KL3	IncFIB-4.1+IncFIIpKDO1	None	None	None	—	0	1	0	0	0	0	0	0	0	VGP-07	0	1	0	0	0	0	0	1	0	0	0	0	1	0	0	0	1	0	0	0	0	0	0	0
GCA_018583245.1	NCBI	Chromosome	2019	Asia	China	—	—	CG967	ST967	KL19	IncFIB-4.1+IncFIIK	None	None	None	—	0	1	0	0	0	0	0	0	0	VGP-07	0	1	0	0	0	0	0	1	0	0	0	0	1	0	0	0	0	0	0	0	1	0	0	0
GCA_018583265.1	NCBI	Chromosome	2019	Asia	China	—	—	CG37	ST896	KL3	IncFIB-4.1+IncFIIpKDO1	None	None	None	—	0	1	0	0	0	0	0	0	0	VGP-07	0	1	0	0	0	0	0	1	0	0	0	0	1	0	0	0	1	0	0	0	0	0	0	0
GCA_018583285.1	NCBI	Chromosome	2019	Asia	China	—	—	CG37	ST896	KL3	IncFIB-4.1+IncFIIpKDO1	None	None	None	—	0	1	0	0	0	0	0	0	0	VGP-07	0	1	0	0	0	0	0	1	0	0	0	0	1	0	0	0	1	0	0	0	0	0	0	0
GCA_018583305.1	NCBI	Chromosome	2019	Asia	China	—	—	CG37	ST896	KL3	IncFIB-4.1+IncFIIpKDO1	None	None	None	—	0	1	0	0	0	0	0	0	0	VGP-07	0	1	0	0	0	0	0	1	0	0	0	0	1	0	0	0	1	0	0	0	0	0	0	0
GCA_018598665.1	NCBI	Scaffold	—	Asia	China	—	—	CG36	ST268	KL20	IncFIB-4.2+IncFIB-8.1	ICEKp10	None	None	—	1	1	1	1	1	1	1	0	0	VGP-06	0	1	0	0	0	0	0	1	0	0	0	0	0	0	0	0	0	0	0	0	0	0	0	0
GCA_018598705.1	NCBI	Scaffold	—	Asia	China	—	—	CG36	ST268	KL20	IncFIB-4.2+IncFIB-8.1	ICEKp10	None	None	—	1	1	1	1	1	1	1	0	0	VGP-06	0	1	0	0	0	0	0	0	0	0	0	0	0	0	0	0	0	0	0	0	0	0	0	0
GCA_018598725.1	NCBI	Scaffold	—	Asia	China	—	—	CG36	ST268	KL20	IncFIB-4.2+IncFIB-8.1	ICEKp10	None	None	—	1	1	1	1	1	1	1	0	0	VGP-06	0	1	0	0	0	0	0	1	0	0	0	0	0	0	0	0	0	0	0	0	0	0	0	0
GCA_018598745.1	NCBI	Scaffold	—	Asia	China	—	—	CG36	ST268	KL20	IncFIB-4.2+IncFIB-8.1	ICEKp10	None	None	—	1	1	1	1	1	1	1	0	0	VGP-06	0	1	0	0	0	0	0	0	0	0	0	0	0	0	0	0	0	0	0	0	0	0	0	0
GCA_018598765.1	NCBI	Scaffold	—	Asia	China	—	—	CG36	ST268	KL20	IncFIB-4.2+IncFIB-8.1	ICEKp10	None	None	—	1	1	1	1	1	1	1	0	0	VGP-06	0	1	0	0	0	0	0	1	0	0	0	0	0	0	0	0	0	0	0	0	0	0	0	0
GCA_018598785.1	NCBI	Scaffold	—	Asia	China	—	—	CG36	ST268	KL20	IncFIB-4.2+IncFIB-8.1	ICEKp10	None	None	—	1	1	1	1	1	1	1	0	0	VGP-06	0	1	0	0	0	0	0	1	0	0	0	0	0	0	0	0	0	0	0	0	0	0	0	0
GCA_018604345.1	NCBI	Complete	2016	Europe	Spain	—	—	CG23	ST23	KL1	IncFIB-4.2+ΔIncHI3	ICEKp10	Tn7399	all_island	—	0	1	1	1	1	1	1	1	1	VGP-53	0	0	0	0	0	0	0	0	0	0	0	0	0	0	0	0	0	0	0	0	0	0	0	0
GCA_018604765.1	NCBI	Complete	2018	Asia	Thailand	—	—	CG17	ST17	KL25	IncFIB-4.1+IncFIIpKDO1	ICEKp11	None	None	—	0	1	0	0	0	1	0	0	0	VGP-09	0	0	0	0	0	0	0	0	0	0	0	0	0	0	0	0	0	0	0	0	0	0	0	0
GCA_018682405.1	NCBI	Contig	2020	Asia	China	—	—	CG258	ST11	KL64	IncFIB-4.2+ΔIncHI3	ICEKp3	None	None	—	1	1	0	1	1	1	0	0	0	VGP-02	0	0	0	0	0	0	0	0	0	0	0	0	0	0	0	0	0	0	0	0	0	0	0	0
GCA_018682495.1	NCBI	Contig	2020	Asia	China	—	—	CG258	ST11	KL64	IncFIB-4.2+ΔIncHI3	ICEKp3	None	None	—	1	1	0	1	1	1	0	0	0	VGP-02	0	0	0	0	0	0	0	0	0	0	0	0	0	0	0	0	0	0	0	0	0	0	0	0
GCA_018861895.1	NCBI	Contig	2021	Asia	China	—	—	CG258	ST11	KL47	IncFIB-6.1+IncFIB-8.1	ICEKp3	None	None	—	0	1	0	0	1	1	0	0	0	VGP-04	0	1	0	0	0	0	0	1	0	0	0	0	0	0	0	0	0	0	0	0	0	0	0	0
GCA_018861975.1	NCBI	Contig	2021	Asia	China	—	—	CG258	ST11	KL47	IncFIB-6.1+IncFIB-8.1	ICEKp3	None	None	—	0	1	0	0	1	1	0	0	0	VGP-04	0	1	0	0	0	0	0	1	0	0	0	0	0	0	0	0	0	0	0	0	0	0	0	0
GCA_018861995.1	NCBI	Contig	2021	Asia	China	—	—	CG258	ST11	KL47	IncFIB-6.1+IncFIB-8.1	ICEKp3	None	None	—	0	1	0	0	1	1	0	0	0	VGP-04	0	1	0	0	0	0	0	1	0	0	0	0	0	0	0	0	0	0	0	0	0	0	0	0
GCA_018907255.1	NCBI	Scaffold	2017	Europe	Italy	—	—	CG25	ST25	KL2	IncFIB-4.2+IncFIB-8.1	None	None	all_island	—	1	1	1	1	1	0	0	0	1	VGP-08	0	0	0	0	0	0	0	0	0	0	0	0	0	0	0	0	0	0	0	0	0	0	0	0
GCA_018907445.1	NCBI	Contig	2016	Europe	Italy	—	—	CG65	ST65	KL2	IncFIB-4.2+IncHI3	None	None	None	—	1	1	1	1	1	0	0	0	0	VGP-05	0	0	0	0	0	0	0	0	0	0	0	0	0	0	0	0	0	0	0	0	0	0	0	0
GCA_018907485.1	NCBI	Contig	2016	Europe	Italy	—	—	CG86	ST86	KL2	IncFIB-4.2+IncHI3	ICEKp3	None	None	—	1	0	1	1	0	1	0	0	0	VGP-11	0	0	0	0	0	0	0	0	0	0	0	0	0	0	0	0	0	0	0	0	0	0	0	0
GCA_019083905.1	NCBI	Contig	2019	Asia	Japan	—	—	CG86	ST86	KL2	IncFIB-4.2+IncHI3	ICEKp3	None	None	—	1	1	1	1	1	1	0	0	0	VGP-03	0	0	0	0	0	0	0	0	0	0	0	0	0	0	0	0	0	0	0	0	0	0	0	0
GCA_019107685.1	NCBI	Complete	—	—	—	—	—	CG442	ST377	KL102	IncHI3+ΔIncFIB-6.1	ICEKp2	None	None	—	1	1	0	1	1	1	0	0	0	VGP-02	1	0	0	0	0	0	0	1	0	0	0	0	0	0	0	0	0	0	0	0	0	0	0	0
GCA_019107705.1	NCBI	Complete	—	—	—	—	—	CG258	ST11	KL64	IncFIB-4.2+ΔIncHI3	ICEKp3	None	None	—	1	1	0	1	1	1	0	0	0	VGP-02	0	0	0	0	0	0	0	0	0	0	0	0	0	0	0	0	1	0	0	0	0	0	0	0
GCA_019165465.1	NCBI	Scaffold	2016	Asia	China	—	—	CG86	ST86	KL2	IncFIB-4.2+IncHI3	None	None	None	—	1	1	1	1	1	0	0	0	0	VGP-05	0	0	0	0	0	0	0	0	0	0	0	0	0	0	0	0	0	0	0	0	0	0	0	0
GCA_019165565.1	NCBI	Scaffold	2017	Asia	China	—	—	CG828	ST828	KL5	IncFIB-4.1+IncFIIpKDO1	ICEKp1	None	None	—	1	1	1	0	0	1	0	0	0	VGP-10	0	0	0	0	0	0	0	0	0	0	0	0	0	0	0	0	0	0	0	0	0	0	0	0
GCA_019165595.1	NCBI	Scaffold	2015	Asia	China	—	—	CG86	ST86	KL2	IncFIB-4.2+IncHI3	None	None	None	—	1	1	1	1	1	0	0	0	0	VGP-05	0	0	0	0	0	0	0	0	0	0	0	0	0	0	0	0	0	0	0	0	0	0	0	0
GCA_019165615.1	NCBI	Contig	2013	Asia	China	—	—	CG29	ST29	KL54	IncFIB-4.2+IncFIB-8.1	ICEKp3	None	None	—	1	1	1	1	1	1	0	0	0	VGP-03	0	0	0	0	0	0	0	0	0	0	0	0	0	0	0	0	0	0	0	0	0	0	0	0
GCA_019165645.1	NCBI	Scaffold	2018	Asia	China	—	—	CG86	ST86	KL2	IncFIB-4.2+IncHI3	ICEKp3	None	None	—	1	1	1	1	1	1	0	0	0	VGP-03	0	0	0	0	0	0	0	0	0	0	0	0	0	0	0	0	0	0	0	0	0	0	0	0
GCA_019165655.1	NCBI	Scaffold	2017	Asia	China	—	—	CG218	ST218	KL57	IncFIB-4.2+IncFIB-8.1	ICEKp3	None	None	—	1	1	1	1	1	1	0	0	0	VGP-03	0	0	0	0	0	0	0	0	0	0	0	0	0	0	0	0	0	0	0	0	0	0	0	0
GCA_019165675.1	NCBI	Scaffold	2014	Asia	China	—	—	CG86	ST86	KL2	IncFIB-4.2+IncHI3	None	None	None	—	1	1	1	1	1	0	0	0	0	VGP-05	0	0	0	0	0	0	0	0	0	0	0	0	0	0	0	0	0	0	0	0	0	0	0	0
GCA_019165705.1	NCBI	Scaffold	2017	Asia	China	—	—	CG23	ST23	KL1	IncFIB-4.2+ΔIncHI3	ICEKp10	Tn7399	all_island	—	1	1	1	1	1	1	1	1	1	VGP-01	0	0	0	0	0	0	0	0	0	0	0	0	0	0	0	0	0	0	0	0	0	0	0	0
GCA_019165725.1	NCBI	Scaffold	2017	Asia	China	—	—	CG23	ST23	KL1	IncFIB-4.2+ΔIncHI3	ICEKp10	Tn7399	all_island	—	1	1	1	1	1	1	1	1	1	VGP-01	0	0	0	0	0	0	0	0	0	0	0	0	0	0	0	0	0	0	0	0	0	0	0	0
GCA_019165745.1	NCBI	Scaffold	2013	Asia	China	—	—	CG23	ST23	KL1	IncFIB-4.2+ΔIncHI3	ICEKp10	Tn7399	all_island	—	1	1	1	1	1	1	1	1	1	VGP-01	0	0	0	0	0	0	0	0	0	0	0	0	0	0	0	0	0	0	0	0	0	0	0	0
GCA_019165765.1	NCBI	Scaffold	2018	Asia	China	—	—	CG23	ST23	KL1	IncFIB-4.2+ΔIncHI3	ICEKp10	Tn7399	all_island	—	1	1	1	1	1	1	1	1	1	VGP-01	0	0	0	0	0	0	0	0	0	0	0	0	0	0	0	0	0	0	0	0	0	0	0	0
GCA_019165775.1	NCBI	Scaffold	2016	Asia	China	—	—	CG25	ST25	KL2	IncFIB-4.1+IncFIIK	ICEKp1	None	None	—	1	1	1	0	0	1	0	0	0	VGP-10	0	0	0	0	0	0	0	0	0	0	0	0	0	0	0	0	0	0	0	0	0	0	0	0
GCA_019165785.1	NCBI	Scaffold	2017	Asia	China	—	—	CG111	ST111	KL63	IncFIB-4.2+IncHI3	None	None	None	—	1	0	1	1	0	1	0	0	0	VGP-11	0	0	0	0	0	0	0	0	0	0	0	0	0	0	0	0	0	0	0	0	0	0	0	0
GCA_019165845.1	NCBI	Scaffold	2014	Asia	China	—	—	CG23	ST23	KL1	IncFIB-4.2+ΔIncHI3	ICEKp10	Tn7399	all_island	—	1	1	1	1	1	1	1	1	1	VGP-01	0	0	0	0	0	0	0	0	0	0	0	0	0	0	0	0	0	0	0	0	0	0	0	0
GCA_019165865.1	NCBI	Scaffold	2015	Asia	China	—	—	CG23	ST23	KL1	IncFIB-4.2+ΔIncHI3	ICEKp10	Tn7399	all_island	—	1	1	1	1	1	1	1	1	1	VGP-01	0	0	0	0	0	0	0	0	0	0	0	0	0	0	0	0	0	0	0	0	0	0	0	0
GCA_019165885.1	NCBI	Scaffold	2017	Asia	China	—	—	CG23	ST23	KL1	IncFIB-4.2+ΔIncHI3	ICEKp10	Tn7399	all_island	—	1	1	1	1	1	1	1	1	1	VGP-01	0	0	0	0	0	0	0	0	0	0	0	0	0	0	0	0	0	0	0	0	0	0	0	0
GCA_019165945.1	NCBI	Scaffold	2016	Asia	China	—	—	CG23	ST23	KL1	IncFIB-4.2+ΔIncHI3	ICEKp10	Tn7399	all_island	—	1	1	1	1	1	1	1	1	1	VGP-01	0	0	0	0	0	0	0	0	0	0	0	0	0	0	0	0	0	0	0	0	0	0	0	0
GCA_019165965.1	NCBI	Scaffold	2016	Asia	China	—	—	CG86	ST86	KL2	IncFIB-4.2+IncHI3	ICEKp3	None	None	—	1	1	1	1	1	1	0	0	0	VGP-03	0	0	0	0	0	0	0	0	0	0	0	0	0	0	0	0	0	0	0	0	0	0	0	0
GCA_019249995.1	NCBI	Contig	2019	Asia	China	—	—	CG380	ST380	KL2	IncFIB-4.1+ΔIncFIIpKDO1+ΔIncFIIpKDO1	ICEKp10	Tn7399	None	—	1	1	1	1	0	1	1	1	0	VGP-19	0	0	0	0	0	0	0	0	0	0	0	0	0	0	0	0	0	0	0	0	0	0	0	0
GCA_019331835.1	NCBI	Scaffold	2020	Asia	China	—	—	CG258	ST11	KL64	IncFIB-4.2+ΔIncHI3	ICEKp3	None	None	—	0	1	0	0	0	1	0	0	0	VGP-09	0	0	0	0	0	0	0	0	0	0	0	0	0	0	0	0	1	0	0	0	0	0	0	0
GCA_019331855.1	NCBI	Scaffold	2020	Asia	China	—	—	CG258	ST11	KL64	IncFIB-4.2+ΔIncHI3	ICEKp3	None	None	—	0	1	0	0	1	1	0	0	0	VGP-04	0	0	0	0	0	0	0	0	0	0	0	0	0	0	0	0	1	0	0	0	0	0	0	0
GCA_019331865.1	NCBI	Scaffold	2020	Asia	China	—	—	CG258	ST11	KL64	IncFIB-4.2+ΔIncHI3	ICEKp3	None	None	—	0	1	0	0	0	1	0	0	0	VGP-09	0	0	0	0	0	0	0	0	0	0	0	0	0	0	0	0	1	0	0	0	0	0	0	0
GCA_019331875.1	NCBI	Scaffold	2020	Asia	China	—	—	CG258	ST11	KL64	IncFIB-4.2+ΔIncHI3	ICEKp3	None	None	—	0	1	0	0	0	1	0	0	0	VGP-09	0	0	0	0	0	0	0	0	0	0	0	0	0	0	0	0	1	0	0	0	0	0	0	0
GCA_019331895.1	NCBI	Scaffold	2020	Asia	China	—	—	CG258	ST11	KL64	IncFIB-4.2+ΔIncHI3	ICEKp3	None	None	—	0	1	0	0	0	1	0	0	0	VGP-09	0	0	0	0	0	0	0	0	0	0	0	0	0	0	0	0	1	0	0	0	0	0	0	0
GCA_019331955.1	NCBI	Scaffold	2020	Asia	China	—	—	CG258	ST11	KL64	IncFIB-4.2+ΔIncHI3	ICEKp3	None	None	—	0	1	0	0	1	1	0	0	0	VGP-04	0	0	0	0	0	0	0	0	0	0	0	0	0	0	0	0	1	0	0	0	0	0	0	0
GCA_019334545.1	NCBI	Complete	2018	Asia	China	—	—	CG15	ST15	KL112	IncFIB-4.2+IncHI3	ICEKp12	None	None	—	0	1	0	0	1	1	0	0	0	VGP-04	0	0	0	0	0	0	0	0	0	0	0	0	0	0	0	0	0	0	0	0	0	0	0	0
GCA_019392095.1	NCBI	Contig	2021	Europe	Italy	—	—	CG101	ST101	KL17	IncHI3+IncFIB-6.1	ICEKp3	None	None	—	0	1	0	0	1	1	0	0	0	VGP-04	0	0	0	0	0	0	0	0	0	0	0	0	0	0	0	0	0	0	0	0	0	0	0	0
GCA_019392115.1	NCBI	Contig	2021	Europe	Italy	—	—	CG101	ST101	KL17	IncHI3+IncFIB-6.1	ICEKp3	None	None	—	0	1	0	0	1	1	0	0	0	VGP-04	0	0	0	0	0	0	0	0	0	0	0	0	0	0	0	0	0	0	0	0	0	0	0	0
GCA_019392125.1	NCBI	Contig	2021	Europe	Italy	—	—	CG101	ST101	KL17	IncHI3+IncFIB-6.1	ICEKp3	None	None	—	0	1	0	0	1	1	0	0	0	VGP-04	0	0	0	0	0	0	0	0	0	0	0	0	0	0	0	0	0	0	0	0	0	0	0	0
GCA_019392175.1	NCBI	Contig	2021	Europe	Italy	—	—	CG101	ST101	KL17	IncHI3+IncFIB-6.1	ICEKp3	None	None	—	0	1	0	0	1	1	0	0	0	VGP-04	0	0	0	0	0	0	0	0	0	0	0	0	0	0	0	0	0	0	0	0	0	0	0	0
GCA_019392205.1	NCBI	Contig	2021	Europe	Italy	—	—	CG101	ST101	KL17	IncHI3+IncFIB-6.1	ICEKp3	None	None	—	0	1	0	0	1	1	0	0	0	VGP-04	0	0	0	0	0	0	0	0	0	0	0	0	0	0	0	0	0	0	0	0	0	0	0	0
GCA_019401045.1	NCBI	Contig	2017	Asia	China	—	—	CG258	ST11	KL64	IncFIB-4.2+ΔIncHI3	ICEKp3	None	None	—	0	1	0	0	1	1	0	0	0	VGP-04	0	0	0	0	0	0	0	0	0	0	0	0	0	0	0	0	0	0	0	0	0	0	0	0
GCA_019401105.1	NCBI	Contig	2016	Asia	China	—	—	CG258	ST11	KL64	IncFIB-4.2+ΔIncHI3	ICEKp3	None	None	—	0	1	0	0	1	1	0	0	0	VGP-04	0	0	0	0	0	0	0	0	0	0	0	0	0	0	0	0	0	0	0	0	0	0	0	0
GCA_019401185.1	NCBI	Contig	2016	Asia	China	—	—	CG86	ST86	KL2	IncFIB-4.2+IncHI3	None	None	None	—	1	1	1	1	1	0	0	0	0	VGP-05	0	0	0	0	0	0	0	1	0	0	0	0	1	0	0	0	0	0	0	0	0	0	0	0
GCA_019401225.1	NCBI	Contig	2015	Asia	China	—	—	CG30	ST1764	KL64	IncFIB-4.2+IncFIB-8.1	None	None	all_island	—	1	1	1	1	1	0	0	0	1	VGP-08	0	0	0	0	0	0	0	0	0	0	0	0	0	0	0	0	0	0	0	0	0	0	0	0
GCA_019401285.1	NCBI	Contig	2015	Asia	China	—	—	CG29	ST29	KL54	IncFIB-4.2+IncFIB-8.1	ICEKp3	None	None	—	1	1	1	1	1	1	0	0	0	VGP-03	0	1	0	0	0	0	0	0	0	0	0	0	0	0	0	0	1	0	1	0	0	0	0	0
GCA_019401305.1	NCBI	Contig	2015	Asia	China	—	—	CG375	ST375	KL2	IncFIB-4.2+IncHI3	None	None	None	—	1	1	1	1	1	0	0	0	0	VGP-05	0	0	0	0	0	0	0	0	0	0	0	0	0	0	0	0	0	0	0	0	0	0	0	0
GCA_019401365.1	NCBI	Contig	2015	Asia	China	—	—	CG86	ST86	KL2	IncFIB-4.2+ΔIncHI3	None	None	None	—	1	1	1	1	1	0	0	0	0	VGP-05	0	0	0	0	0	0	0	0	0	0	0	0	0	0	0	0	0	0	0	0	0	0	0	0
GCA_019401385.1	NCBI	Contig	2014	Asia	China	—	—	CG23	ST23	KL1	IncFIB-4.2+ΔIncHI3	ICEKp10	Tn7399	all_island	—	1	1	1	1	1	1	1	1	1	VGP-01	0	0	0	0	0	0	0	0	0	0	0	0	0	0	0	0	0	0	0	0	0	0	0	0
GCA_019401395.1	NCBI	Contig	2015	Asia	China	—	—	CG23	ST23	KL1	IncFIB-4.2+ΔIncHI3	ICEKp10	Tn7399	all_island	—	1	1	1	1	1	1	1	1	1	VGP-01	0	0	0	0	0	0	0	0	0	0	0	0	0	0	0	0	0	0	0	0	0	0	0	0
GCA_019401425.1	NCBI	Contig	2014	Asia	China	—	—	CG23	ST23	KL1	IncFIB-4.2+ΔIncHI3	ICEKp10	Tn7399	all_island	—	1	1	1	1	1	1	1	1	1	VGP-01	0	0	0	0	0	0	0	0	0	0	0	0	0	0	0	0	0	0	0	0	0	0	0	0
GCA_019401445.1	NCBI	Contig	2015	Asia	China	—	—	CG23	ST23	KL1	IncFIB-4.2+ΔIncHI3	ICEKp10	Tn7399	all_island	—	1	1	1	1	1	1	1	1	1	VGP-01	0	0	0	0	0	0	0	0	0	0	0	0	0	0	0	0	0	0	0	0	0	0	0	0
GCA_019401465.1	NCBI	Contig	2015	Asia	China	—	—	CG23	ST23	KL1	IncFIB-4.2+ΔIncHI3	ICEKp10	Tn7399	all_island	—	1	1	1	1	1	1	1	1	1	VGP-01	0	0	0	0	0	0	0	0	0	0	0	0	0	0	0	0	0	0	0	0	0	0	0	0
GCA_019401525.1	NCBI	Contig	2014	Asia	China	—	—	CG23	ST23	KL1	IncFIB-4.2+ΔIncHI3	ICEKp10	Tn7399	all_island	—	1	1	1	1	1	1	1	1	1	VGP-01	0	0	0	0	0	0	0	0	0	0	0	0	0	0	0	0	0	0	0	0	0	0	0	0
GCA_019401545.1	NCBI	Contig	2013	Asia	China	—	—	CG65	ST65	KL2	IncFIB-4.2+IncHI3	None	None	None	—	1	1	1	1	1	0	0	0	0	VGP-05	0	0	0	0	1	0	0	0	0	0	0	0	0	0	0	0	0	0	1	0	0	0	0	0
GCA_019401585.1	NCBI	Contig	2014	Asia	China	—	—	CG23	ST23	KL1	IncFIB-4.2+ΔIncHI3	ICEKp10	Tn7399	all_island	—	1	1	1	1	1	1	1	1	1	VGP-01	0	0	0	0	0	0	0	0	0	0	0	0	0	0	0	0	0	0	0	0	0	0	0	0
GCA_019401605.1	NCBI	Contig	2014	Asia	China	—	—	CG23	ST23	KL1	IncFIB-4.2+ΔIncHI3	ICEKp10	Tn7399	all_island	—	1	1	1	1	1	1	1	1	1	VGP-01	0	0	0	0	0	0	0	0	0	0	0	0	0	0	0	0	0	0	0	0	0	0	0	0
GCA_019401665.1	NCBI	Contig	2014	Asia	China	—	—	CG163	ST45	KL62	IncFIB-4.1+IncFIIK	ICEKp4	None	None	—	0	1	0	0	0	1	0	0	0	VGP-09	0	0	0	0	0	0	0	0	0	0	0	0	0	0	0	0	0	0	0	0	0	0	0	0
GCA_019401725.1	NCBI	Contig	2014	Asia	China	—	—	CG23	ST23	KL1	IncFIB-4.2+ΔIncHI3	ICEKp10	Tn7399	all_island	—	1	1	1	1	1	1	1	1	1	VGP-01	0	0	0	0	0	0	0	0	0	0	0	0	0	0	0	0	0	0	0	0	0	0	0	0
GCA_019401735.1	NCBI	Contig	2014	Asia	China	—	—	CG23	ST23	KL1	IncFIB-4.2+ΔIncHI3	ICEKp10	Tn7399	all_island	—	1	1	1	1	1	1	1	1	1	VGP-01	0	0	0	0	0	0	0	0	0	0	0	0	0	0	0	0	0	0	0	0	0	0	0	0
GCA_019401765.1	NCBI	Contig	2013	Asia	China	—	—	CG65	ST65	KL2	IncFIB-4.2+IncHI3	None	None	None	—	1	1	1	1	1	0	0	0	0	VGP-05	0	0	0	0	0	0	0	0	0	0	0	0	0	0	0	0	0	0	0	0	0	0	0	0
GCA_019401825.1	NCBI	Contig	2013	Asia	China	—	—	CG23	ST23	KL1	IncFIB-4.2+ΔIncHI3	ICEKp10	Tn7399	all_island	—	1	1	1	1	1	1	1	1	1	VGP-01	0	0	0	0	0	0	0	0	0	0	0	0	0	0	0	0	0	0	0	0	0	0	0	0
GCA_019401845.1	NCBI	Contig	2013	Asia	China	—	—	CG23	ST23	KL1	IncFIB-4.2+ΔIncHI3	ICEKp10	Tn7399	all_island	—	1	1	1	1	1	1	1	1	1	VGP-01	0	0	0	0	0	0	0	0	0	0	0	0	0	0	0	0	0	0	0	0	0	0	0	0
GCA_019401865.1	NCBI	Contig	2012	Asia	China	—	—	CG1265	ST1265	KL1	IncFIB-4.2+ΔIncHI3	ICEKp10	Tn7399	all_island	—	1	1	1	1	1	1	1	1	1	VGP-01	0	0	0	0	0	0	0	0	0	0	0	0	0	0	0	0	0	0	0	0	0	0	0	0
GCA_019401905.1	NCBI	Contig	2012	Asia	China	—	—	CG65	ST65	KL2	IncFIB-4.2+IncHI3	None	None	None	—	1	1	1	1	1	0	0	0	0	VGP-05	0	0	0	0	0	0	0	0	0	0	0	0	0	0	0	0	0	0	0	0	0	0	0	0
GCA_019401925.1	NCBI	Contig	2012	Asia	China	—	—	CG375	ST375	KL2	IncFIB-4.2+IncHI3	None	None	None	—	1	1	1	1	0	0	0	0	0	VGP-13	0	0	0	0	0	0	0	0	0	0	0	0	0	0	0	0	0	0	0	0	0	0	0	0
GCA_019426435.1	NCBI	Contig	2006	Europe	Germany	—	—	CG3381	ST4961	KL50	IncFIB-4.1+IncFIIpKDO1	None	None	None	—	0	1	0	0	0	0	0	0	0	VGP-07	0	0	0	0	0	0	0	0	0	0	0	0	0	0	0	0	0	0	0	0	0	0	0	0
GCA_019433805.1	NCBI	Contig	2018	Asia	Iran	—	—	Singleton	ST893	KL20	IncFIB-4.2+IncFIB-8.1	ICEKp16	None	None	—	0	1	0	0	1	1	0	0	0	VGP-04	0	0	0	0	0	0	0	1	0	0	0	0	0	0	0	0	0	0	0	0	0	0	0	0
GCA_019433895.1	NCBI	Contig	2018	Asia	Iran	—	—	Singleton	ST893	KL20	IncFIB-4.2+IncFIB-8.1	ICEKp16	None	None	—	0	1	0	0	1	1	0	0	0	VGP-04	0	0	0	0	0	0	0	1	0	0	0	0	0	0	0	0	0	0	0	0	0	0	0	0
GCA_019434255.1	NCBI	Complete	2020	Asia	China	—	—	CG258	ST11	KL64	IncFIB-4.2+ΔIncHI3	ICEKp3	None	None	—	1	1	0	1	1	1	0	0	0	VGP-02	0	0	0	0	0	0	0	0	0	0	0	0	0	0	0	0	1	0	0	0	0	0	0	0
GCA_019434275.1	NCBI	Complete	2020	Asia	China	—	—	CG258	ST11	KL64	IncFIB-4.2+ΔIncHI3	ICEKp3	None	None	—	1	1	0	1	1	1	0	0	0	VGP-02	0	0	0	0	0	0	0	0	0	0	0	0	0	0	0	0	1	0	0	0	0	0	0	0
GCA_019434295.1	NCBI	Complete	2020	Asia	China	—	—	CG258	ST11	KL64	IncFIB-4.2+ΔIncHI3	ICEKp3	None	None	—	1	1	0	1	1	1	0	0	0	VGP-02	0	0	0	0	0	0	0	0	0	0	0	0	0	0	0	0	1	0	0	0	0	0	0	0
GCA_019444195.1	NCBI	Complete	2020	Asia	China	—	—	CG258	ST11	KL64	IncFIB-4.2+ΔIncHI3	ICEKp3	None	None	—	1	1	0	1	1	1	0	0	0	VGP-02	0	0	0	0	0	0	0	0	0	0	0	0	0	0	0	0	1	0	0	0	0	0	0	0
GCA_019444635.1	NCBI	Complete	2016	Asia	China	—	—	CG258	ST11	KL47	IncHI3+ΔIncFIB-6.1	ICEKp3	None	None	—	0	1	0	0	1	1	0	0	0	VGP-04	0	1	0	0	0	0	0	0	0	0	0	0	0	0	0	0	0	0	0	0	0	0	0	0
GCA_019445175.1	NCBI	Contig	2017	Asia	China	—	—	CG258	ST11	KL64	IncFIB-4.2+ΔIncHI3	ICEKp3	None	None	—	1	1	0	1	1	1	0	0	0	VGP-02	0	0	0	0	0	0	0	0	0	0	0	0	0	0	0	0	1	0	0	0	0	0	0	0
GCA_019445195.1	NCBI	Contig	2017	Asia	China	—	—	CG258	ST11	KL64	IncFIB-4.2+ΔIncHI3	ICEKp3	None	None	—	0	1	0	1	1	1	0	0	0	VGP-29	0	0	0	0	0	0	0	0	0	0	0	0	0	0	0	0	1	0	0	0	0	0	0	0
GCA_019445235.1	NCBI	Contig	2017	Asia	China	—	—	CG660	ST660	KL16	IncFIB-4.2+IncHI3	ICEKp4	None	None	—	1	1	1	1	1	1	0	0	0	VGP-03	0	0	0	0	0	0	0	0	0	0	0	0	0	0	0	0	0	0	0	0	0	0	0	0
GCA_019445245.1	NCBI	Contig	2016	Asia	China	—	—	CG36	ST268	KL20	IncFIB-4.2+ΔIncFIB-8.1	ICEKp10	None	None	—	0	1	0	0	1	1	1	0	0	VGP-31	0	0	0	0	0	0	0	0	0	0	0	0	0	0	0	0	0	0	0	0	0	0	0	0
GCA_019445275.1	NCBI	Contig	2016	Asia	China	—	—	CG258	ST11	KL64	IncFIB-4.2+ΔIncHI3	ICEKp3	None	None	—	1	1	0	1	1	1	0	0	0	VGP-02	0	0	0	0	0	0	0	0	0	0	0	0	0	0	0	0	1	0	0	0	0	0	0	0
GCA_019445315.1	NCBI	Contig	2017	Asia	China	—	—	CG258	ST11	KL47	IncFIB-4.2+ΔIncHI3	ICEKp3	None	None	—	0	1	0	0	1	1	0	0	0	VGP-04	0	0	0	0	0	0	0	1	0	0	0	0	1	0	0	0	0	0	0	0	0	0	0	0
GCA_019445355.1	NCBI	Contig	2017	Asia	China	—	—	CG258	ST11	KL64	IncFIB-4.2+ΔIncHI3	ICEKp3	None	None	—	1	1	0	1	1	1	0	0	0	VGP-02	0	0	0	0	0	0	0	0	0	0	0	0	0	0	0	0	1	0	0	0	0	0	0	0
GCA_019445415.1	NCBI	Contig	2017	Asia	China	—	—	CG258	ST11	KL21	IncFIB-4.2+ΔIncHI3	ICEKp3	None	None	—	0	1	0	0	1	1	0	0	0	VGP-04	0	0	0	0	0	0	0	0	0	0	0	0	0	0	0	0	1	0	0	0	0	0	0	0
GCA_019445455.1	NCBI	Contig	2017	Asia	China	—	—	CG258	ST11	KL64	IncFIB-4.2+ΔIncHI3	ICEKp3	None	None	—	1	1	0	1	1	1	0	0	0	VGP-02	0	0	0	0	0	0	0	0	0	0	0	0	0	0	0	0	1	0	0	0	0	0	0	0
GCA_019445465.1	NCBI	Contig	2017	Asia	China	—	—	CG258	ST11	KL64	IncFIB-4.2+ΔIncHI3	ICEKp3	None	None	—	1	1	0	1	1	1	0	0	0	VGP-02	0	0	0	0	0	0	0	0	0	0	0	0	0	0	0	0	1	0	0	0	0	0	0	0
GCA_019445495.1	NCBI	Contig	2017	Asia	China	—	—	CG258	ST11	KL64	IncFIB-4.2+ΔIncHI3	ICEKp3	None	None	—	1	1	0	1	1	1	0	0	0	VGP-02	0	0	0	0	0	0	0	0	0	0	0	0	0	0	0	0	1	0	0	0	0	0	0	0
GCA_019445515.1	NCBI	Contig	2017	Asia	China	—	—	CG258	ST11	KL64	IncFIB-4.2+ΔIncHI3	ICEKp3	None	None	—	1	1	0	1	1	1	0	0	0	VGP-02	0	0	0	0	0	0	0	0	0	0	0	0	0	0	0	0	1	0	0	0	0	0	0	0
GCA_019445605.1	NCBI	Contig	2017	Asia	China	—	—	CG258	ST11	KL64	IncFIB-4.2+ΔIncHI3	ICEKp3	None	None	—	1	1	0	1	1	1	0	0	0	VGP-02	0	0	0	0	0	0	0	0	0	0	0	0	0	0	0	0	1	0	0	0	0	0	0	0
GCA_019445695.1	NCBI	Contig	2017	Asia	China	—	—	CG258	ST11	KL64	IncFIB-4.2+ΔIncHI3	ICEKp3	None	None	—	1	1	0	1	1	1	0	0	0	VGP-02	0	0	0	0	0	0	0	0	0	0	0	0	0	0	0	0	1	0	0	0	0	0	0	0
GCA_019445715.1	NCBI	Contig	2017	Asia	China	—	—	CG258	ST11	KL64	IncFIB-4.2+ΔIncHI3	ICEKp3	None	None	—	1	1	0	1	1	1	0	0	0	VGP-02	0	0	0	0	0	0	0	0	0	0	0	0	0	0	0	0	1	0	0	0	0	0	0	0
GCA_019445725.1	NCBI	Contig	2017	Asia	China	—	—	CG258	ST11	KL64	IncFIB-4.2+ΔIncHI3	ICEKp3	None	None	—	1	1	0	1	1	1	0	0	0	VGP-02	0	0	0	0	0	0	0	0	0	0	0	0	0	0	0	0	1	0	0	0	0	0	0	0
GCA_019455345.1	NCBI	Complete	2020	America	United States Of America	—	—	CG65	ST65	KL2	IncFIB-4.2+IncHI3	ICEKp10	None	None	—	1	1	1	1	1	1	1	0	0	VGP-06	0	0	0	0	0	0	0	0	0	0	0	0	0	0	0	0	0	0	0	0	0	0	0	0
GCA_019492095.1	NCBI	Scaffold	2011	Asia	China	—	—	CG290	ST290	KL21	IncFIB-4.1+IncFIIpKDO1	ICEKp5	None	None	—	0	1	0	0	0	1	0	0	0	VGP-09	0	0	0	0	1	0	0	0	0	0	0	0	0	0	0	0	0	0	0	0	0	0	0	0
GCA_019677685.1	NCBI	Contig	2016	Europe	Germany	—	—	CG163	ST45	KL107	IncFIB-4.1+IncFIIpKDO1	ICEKp4	None	None	—	0	1	0	0	0	1	0	0	0	VGP-09	0	0	0	0	0	0	0	0	0	0	0	0	0	0	0	0	0	0	0	0	0	0	0	0
GCA_019678555.1	NCBI	Contig	2016	Europe	Germany	—	—	CG107	ST107	KL10	IncFIB-4.1+IncFIIpKDO1	None	None	None	—	0	1	0	0	0	0	0	0	0	VGP-07	0	0	0	0	0	0	0	0	0	0	0	0	0	0	0	0	0	0	0	0	0	0	0	0
GCA_019678755.1	NCBI	Contig	2017	Europe	Germany	—	—	CG494	ST494	KL25	IncFIB-4.1+IncFIIpKDO1	None	None	None	—	0	1	0	0	0	0	0	0	0	VGP-07	0	0	0	0	0	0	0	0	0	0	0	0	0	0	0	0	0	0	0	0	0	0	0	0
GCA_019679125.1	NCBI	Contig	2017	Europe	Germany	—	—	CG661	ST661	KL28	IncFIB-4.1+IncFIIpKDO1	None	None	None	—	0	1	0	0	0	0	0	0	0	VGP-07	0	0	0	0	0	0	0	0	0	0	0	0	0	0	0	0	0	0	0	0	0	0	0	0
GCA_019679275.1	NCBI	Contig	2017	Europe	Germany	—	—	CG289	ST289	KL55	IncFIB-4.1+IncFIIpKDO1	None	None	None	—	0	1	0	0	0	0	0	0	0	VGP-07	0	0	0	0	0	0	0	0	0	0	0	0	0	0	0	0	0	0	0	0	0	0	0	0
GCA_019679295.1	NCBI	Contig	2017	Europe	Germany	—	—	CG163	ST485	KL6	IncFIB-4.1+IncFIIpKDO1	None	None	None	—	0	1	0	0	0	0	0	0	0	VGP-07	0	0	0	0	0	0	0	0	0	0	0	0	0	0	0	0	0	0	0	0	0	0	0	0
GCA_019679305.1	NCBI	Contig	2017	Europe	Germany	—	—	Singleton	ST153	KL3	IncFIB-4.1+IncFIIpKDO1	ICEKp4	None	None	—	0	1	0	0	0	1	0	0	0	VGP-09	0	0	0	0	0	0	0	0	0	0	0	0	0	0	0	0	0	0	0	0	0	0	0	0
GCA_019679375.1	NCBI	Contig	2016	Europe	Germany	—	—	CG2428	ST2428	KL46	IncFIB-4.1+IncFIIpKDO1	None	None	None	—	0	1	0	0	0	0	0	0	0	VGP-07	0	0	0	0	0	0	0	0	0	0	0	0	0	0	0	0	0	0	0	0	0	0	0	0
GCA_019740935.1	NCBI	Contig	2018	Asia	China	—	—	CG258	ST11	KL64	IncFIB-4.2+ΔIncHI3	ICEKp3	None	None	—	1	1	0	1	1	1	0	0	0	VGP-02	0	0	0	0	0	0	0	0	0	0	0	0	0	0	0	0	0	0	0	0	0	0	0	0
GCA_019794255.1	NCBI	Scaffold	2019	Asia	China	—	—	CG39	ST39	KL23	IncFIB-4.2+IncFIB-8.1	None	None	None	—	1	0	1	1	0	0	0	0	0	VGP-14	0	0	0	0	0	0	0	0	0	0	0	0	0	0	0	0	0	0	0	0	0	0	0	0
GCA_019794935.1	NCBI	Scaffold	2018	Asia	China	—	—	CG163	ST45	KL43	IncFIB-4.1+IncFIIK	ICEKp4	None	None	—	0	1	0	0	0	1	0	0	0	VGP-09	0	0	0	0	0	0	0	1	0	0	0	0	1	0	0	0	1	0	0	0	0	0	0	0
GCA_019795005.1	NCBI	Scaffold	2020	Asia	China	—	—	CG258	ST11	KL64	IncFIB-4.2+ΔIncHI3	ICEKp3	None	None	—	1	1	0	1	1	1	0	0	0	VGP-02	0	0	0	0	0	0	0	0	0	0	0	0	0	0	0	0	1	0	0	0	0	0	0	0
GCA_019796015.1	NCBI	Scaffold	2020	Asia	China	—	—	CG65	ST65	KL2	IncFIB-4.2+IncHI3	ICEKp10	None	None	—	1	1	1	1	1	1	1	0	0	VGP-06	0	0	0	0	0	0	0	0	0	0	0	0	0	0	0	0	0	0	0	0	0	0	0	0
GCA_019796065.1	NCBI	Scaffold	2020	Asia	China	—	—	CG412	ST412	KL57	IncFIB-4.2	None	None	None	—	1	1	1	1	1	0	0	0	0	VGP-05	0	0	0	0	0	0	0	0	0	0	0	0	0	0	0	0	0	0	0	0	0	0	0	0
GCA_019796085.1	NCBI	Scaffold	2020	Asia	China	—	—	CG3393	ST3393	KL50	IncFIB-4.1+IncFIIK	None	None	None	—	0	1	0	0	0	0	0	0	0	VGP-07	0	1	0	0	0	0	0	0	0	0	0	0	0	0	0	0	1	0	0	0	0	0	0	0
GCA_019798005.1	NCBI	Complete	2014	Europe	Norway	—	—	CG420	ST420	KL20	IncFIB-4.2+IncHI3	ICEKp3	None	None	—	1	1	1	1	1	1	0	0	0	VGP-03	1	0	0	0	0	0	0	1	0	0	0	0	0	0	0	0	0	0	0	0	0	0	0	0
GCA_019800205.1	NCBI	Contig	—	Europe	Germany	—	—	CG395	ST395	KL108	IncHI3+IncFIB-6.1	None	None	None	—	1	1	0	1	1	0	0	0	0	VGP-15	1	0	0	0	0	0	0	0	0	0	0	0	0	0	0	0	0	0	0	0	0	0	0	0
GCA_019800495.1	NCBI	Contig	—	Europe	Germany	—	—	CG23	ST23	KL1	IncFIB-4.2+ΔIncHI3	ICEKp10	Tn7399	all_island	—	1	1	1	1	1	1	1	1	1	VGP-01	0	0	0	0	0	0	0	0	0	0	0	0	0	0	0	0	0	0	0	0	0	0	0	0
GCA_019856575.1	NCBI	Chromosome	2016	Europe	Russia	—	—	CG395	ST395	KL39	IncHI3+IncFIB-6.1	ICEKp12	None	None	—	0	1	0	0	0	1	0	0	0	VGP-09	0	0	0	0	0	0	0	1	0	0	0	0	0	0	0	0	0	0	0	0	1	0	0	0
GCA_019915305.1	NCBI	Complete	2021	Asia	Kazakhstan	—	—	CG23	ST23	KL1	IncFIB-4.2+ΔIncHI3	ICEKp10	None	all_island	—	1	1	1	1	1	1	1	0	1	VGP-16	0	0	0	0	0	0	0	0	0	0	0	0	0	0	0	0	0	0	0	0	0	0	0	0
GCA_019915325.1	NCBI	Complete	2021	Asia	Kazakhstan	—	—	CG380	ST380	KL2	IncFIB-4.1+ΔIncFIIpKDO1	ICEKp10	Tn7399	None	—	1	1	1	1	0	1	1	1	0	VGP-19	0	0	0	0	0	0	0	0	0	0	0	0	0	0	0	0	0	0	0	0	0	0	0	0
GCA_019927325.1	NCBI	Contig	2019	America	United States Of America	—	—	CG380	ST380	KL2	IncFIB-4.1+ΔIncFIIpKDO1	ICEKp10	Tn7399	None	—	1	1	1	1	0	1	1	1	0	VGP-19	0	0	0	0	0	0	0	0	0	0	0	0	0	0	0	0	0	0	0	0	0	0	0	0
GCA_019927785.1	NCBI	Contig	2017	Asia	Thailand	—	—	CG36	ST268	KL20	IncFIB-4.2+IncFIB-8.1	ICEKp10	None	None	—	1	1	1	1	1	1	1	0	0	VGP-06	0	0	0	0	0	0	0	1	0	0	0	0	1	0	0	0	0	0	0	0	0	0	0	0
GCA_019928025.1	NCBI	Contig	2014	Asia	Jordan	—	—	CG1399	ST1399	KL43	IncFIB-7.1+IncFIIK	ICEKp5	None	None	—	0	1	0	0	1	1	0	0	0	VGP-04	0	0	0	0	0	0	0	0	1	0	0	0	0	0	0	0	0	0	0	0	1	0	0	0
GCA_019930145.1	NCBI	Contig	2013	Asia	South Korea	—	—	CG86	ST86	KL2	IncFIB-4.2+IncHI3	None	None	None	—	1	1	1	1	1	0	0	0	0	VGP-05	0	0	0	0	0	0	0	0	0	0	0	0	0	0	0	0	0	0	0	0	0	0	0	0
GCA_019930385.1	NCBI	Contig	—	America	United States Of America	—	—	CG48	ST48	KL62	IncHI3+IncFIB-6.1	None	None	None	—	0	1	0	0	1	0	0	0	0	VGP-18	1	0	0	0	0	0	0	1	0	0	0	0	0	0	0	0	1	0	0	0	0	0	0	0
GCA_020177555.1	NCBI	Contig	2021	Asia	China	—	—	CG258	ST11	KL64	IncFIB-4.2+ΔIncHI3	ICEKp3	None	None	—	1	1	0	1	1	1	0	0	0	VGP-02	0	0	0	0	0	0	0	0	0	0	0	0	0	0	0	0	1	0	0	0	0	0	0	0
GCA_020177615.1	NCBI	Contig	2019	Asia	China	—	—	CG258	ST11	KL19	IncFIB-4.2+ΔIncHI3	ICEKp3	None	None	—	1	1	0	1	1	1	0	0	0	VGP-02	0	0	0	0	0	0	0	1	0	0	0	0	1	0	0	0	1	0	0	0	0	0	0	0
GCA_020177645.1	NCBI	Contig	2019	Asia	China	—	—	CG258	ST11	KL64	IncFIB-4.2+ΔIncHI3	ICEKp3	None	None	—	1	1	0	1	1	1	0	0	0	VGP-02	0	0	0	0	0	0	0	0	0	0	0	0	0	0	0	0	1	0	0	0	0	0	0	0
GCA_020177675.1	NCBI	Contig	2019	Asia	China	—	—	CG258	ST11	KL64	IncFIB-4.2+ΔIncHI3	ICEKp3	None	None	—	1	1	0	0	1	1	0	0	0	VGP-28	0	0	0	0	0	0	0	0	0	0	0	0	0	0	0	0	1	0	0	0	0	0	0	0
GCA_020177715.1	NCBI	Contig	2019	Asia	China	—	—	CG258	ST11	KL64	IncFIB-4.2+ΔIncHI3	ICEKp3	None	None	—	1	1	0	1	1	1	0	0	0	VGP-02	0	0	0	0	0	0	0	0	0	0	0	0	0	0	0	0	1	0	0	0	0	0	0	0
GCA_020177725.1	NCBI	Contig	2019	Asia	China	—	—	CG258	ST11	KL64	IncFIB-4.2+ΔIncHI3	ICEKp3	None	None	—	1	1	0	1	1	1	0	0	0	VGP-02	0	0	0	0	0	0	0	0	0	0	0	0	0	0	0	0	1	0	0	0	0	0	0	0
GCA_020177755.1	NCBI	Contig	2019	Asia	China	—	—	CG258	ST11	KL64	IncFIB-4.2+ΔIncHI3	ICEKp3	None	None	—	1	1	0	1	1	1	0	0	0	VGP-02	0	0	0	0	0	0	0	0	0	0	0	0	1	0	0	0	1	0	0	0	0	0	0	0
GCA_020177805.1	NCBI	Contig	2019	Asia	China	—	—	CG258	ST11	KL64	IncFIB-4.2+ΔIncHI3	ICEKp3	None	None	—	1	1	0	1	1	1	0	0	0	VGP-02	0	0	0	0	0	0	0	0	0	0	0	0	0	0	0	0	1	0	0	0	0	0	0	0
GCA_020177855.1	NCBI	Contig	2019	Asia	China	—	—	CG258	ST11	KL64	IncFIB-4.2+ΔIncHI3	ICEKp3	None	None	—	1	1	0	1	1	1	0	0	0	VGP-02	0	0	0	0	0	0	0	0	0	0	0	0	0	0	0	0	1	0	0	0	0	0	0	0
GCA_020177935.1	NCBI	Contig	2018	Asia	China	—	—	CG258	ST11	KL64	IncFIB-4.2+ΔIncHI3	ICEKp3	None	None	—	1	1	0	1	1	1	0	0	0	VGP-02	0	0	0	0	0	0	0	0	0	0	0	0	0	0	0	0	1	0	0	0	0	0	0	0
GCA_020177955.1	NCBI	Contig	2018	Asia	China	—	—	CG258	ST11	KL64	IncFIB-4.2+ΔIncHI3	ICEKp3	None	None	—	1	1	0	1	1	1	0	0	0	VGP-02	0	0	0	0	0	0	0	0	0	0	0	0	0	0	0	0	1	0	0	0	0	0	0	0
GCA_020177975.1	NCBI	Contig	2018	Asia	China	—	—	CG258	ST11	KL64	IncFIB-4.2+ΔIncHI3	ICEKp3	None	None	—	1	1	0	1	1	1	0	0	0	VGP-02	0	0	0	0	0	0	0	0	0	0	0	0	0	0	0	0	1	0	0	0	0	0	0	0
GCA_020177995.1	NCBI	Contig	2018	Asia	China	—	—	CG258	ST11	KL64	IncFIB-4.2+ΔIncHI3	ICEKp3	None	None	—	1	1	0	1	1	1	0	0	0	VGP-02	0	0	0	0	0	0	0	0	0	0	0	0	1	0	0	0	1	0	0	0	0	0	0	0
GCA_020178025.1	NCBI	Contig	2018	Asia	China	—	—	CG258	ST11	KL64	IncFIB-4.2+ΔIncHI3	ICEKp3	None	None	—	1	1	0	1	1	1	0	0	0	VGP-02	0	0	0	0	0	0	0	0	0	0	0	0	0	0	0	0	1	0	0	0	0	0	0	0
GCA_020178355.1	NCBI	Contig	2018	Asia	China	—	—	CG258	ST11	KL64	IncFIB-4.2+ΔIncHI3	ICEKp3	None	None	—	1	1	0	1	1	1	0	0	0	VGP-02	0	0	0	0	0	0	0	0	0	0	0	0	1	0	0	0	0	0	0	0	0	0	0	0
GCA_020178365.1	NCBI	Contig	2018	Asia	China	—	—	CG258	ST11	KL64	IncFIB-4.2+ΔIncHI3	ICEKp3	None	None	—	0	1	0	0	1	1	0	0	0	VGP-04	0	0	0	0	0	0	0	0	0	0	0	0	0	0	0	0	1	0	0	0	0	0	0	0
GCA_020178415.1	NCBI	Contig	2018	Asia	China	—	—	CG258	ST11	KL64	IncFIB-4.2+ΔIncHI3	ICEKp3	None	None	—	1	1	0	1	1	1	0	0	0	VGP-02	0	0	0	0	0	0	0	0	0	0	0	0	1	0	0	0	0	0	0	0	0	0	0	0
GCA_020178435.1	NCBI	Contig	2018	Asia	China	—	—	CG258	ST11	KL64	IncFIB-4.2+ΔIncHI3	ICEKp3	None	None	—	1	1	0	1	1	1	0	0	0	VGP-02	0	0	0	0	0	0	0	0	0	0	0	0	0	0	0	0	1	0	0	0	0	0	0	0
GCA_020178455.1	NCBI	Contig	2018	Asia	China	—	—	CG258	ST11	KL64	IncFIB-4.2+ΔIncHI3	ICEKp3	None	None	—	1	1	0	1	1	1	0	0	0	VGP-02	0	0	0	0	0	0	0	0	0	0	0	0	0	0	0	0	1	0	0	0	0	0	0	0
GCA_020178475.1	NCBI	Contig	2018	Asia	China	—	—	CG258	ST11	KL64	IncFIB-4.2+ΔIncHI3	ICEKp3	None	None	—	0	1	0	0	1	1	0	0	0	VGP-04	0	0	0	0	0	0	0	0	0	0	0	0	0	0	0	0	1	0	0	0	0	0	0	0
GCA_020178495.1	NCBI	Contig	2018	Asia	China	—	—	CG258	ST11	KL64	IncFIB-4.2+ΔIncHI3	ICEKp3	None	None	—	1	1	0	1	1	1	0	0	0	VGP-02	0	0	0	0	0	0	0	0	0	0	0	0	0	0	0	0	1	0	0	0	0	0	0	0
GCA_020178505.1	NCBI	Contig	2018	Asia	China	—	—	CG258	ST11	KL64	IncFIB-4.2+ΔIncHI3	ICEKp3	None	None	—	0	1	0	0	1	1	0	0	0	VGP-04	0	0	0	0	0	0	0	0	0	0	0	0	0	0	0	0	1	0	0	0	0	0	0	0
GCA_020178545.1	NCBI	Contig	2018	Asia	China	—	—	CG258	ST11	KL64	IncFIB-4.2+ΔIncHI3	ICEKp3	None	None	—	1	1	0	1	1	1	0	0	0	VGP-02	0	0	0	0	0	0	0	0	0	0	0	0	0	0	0	0	1	0	0	0	0	0	0	0
GCA_020178575.1	NCBI	Contig	2018	Asia	China	—	—	CG258	ST11	KL64	IncFIB-4.2+ΔIncHI3	ICEKp3	None	None	—	1	1	0	1	1	1	0	0	0	VGP-02	0	0	0	0	0	0	0	0	0	0	0	0	1	0	0	0	1	0	0	0	0	0	0	0
GCA_020178585.1	NCBI	Contig	2018	Asia	China	—	—	CG258	ST11	KL64	IncFIB-4.2+ΔIncHI3	ICEKp3	None	None	—	0	1	0	0	1	1	0	0	0	VGP-04	0	0	0	0	0	0	0	0	0	0	0	0	0	0	0	0	1	0	0	0	0	0	0	0
GCA_020178615.1	NCBI	Contig	2019	Asia	China	—	—	CG258	ST11	KL64	IncFIB-4.2+ΔIncHI3	ICEKp3	None	None	—	1	1	0	1	1	1	0	0	0	VGP-02	0	0	0	0	0	0	0	0	0	0	0	0	0	0	0	0	1	0	0	0	0	0	0	0
GCA_020178655.1	NCBI	Contig	2018	Asia	China	—	—	CG258	ST11	KL64	IncFIB-4.2+ΔIncHI3	ICEKp3	None	None	—	1	1	0	1	1	1	0	0	0	VGP-02	0	0	0	0	0	0	0	0	0	0	0	0	0	0	0	0	1	0	0	0	0	0	0	0
GCA_020178675.1	NCBI	Contig	2018	Asia	China	—	—	CG258	ST11	KL64	IncFIB-4.2+ΔIncHI3	ICEKp3	None	None	—	1	1	0	1	1	1	0	0	0	VGP-02	0	0	0	0	0	0	0	0	0	0	0	0	0	0	0	0	1	0	0	0	0	0	0	0
GCA_020178685.1	NCBI	Contig	2018	Asia	China	—	—	CG258	ST11	KL64	IncFIB-4.2+ΔIncHI3	ICEKp3	None	None	—	0	1	0	0	1	1	0	0	0	VGP-04	0	0	0	0	0	0	0	0	0	0	0	0	0	0	0	0	1	0	0	0	0	0	0	0
GCA_020178695.1	NCBI	Contig	2018	Asia	China	—	—	CG258	ST11	KL64	IncFIB-4.2+ΔIncHI3	ICEKp3	None	None	—	1	1	0	1	1	1	0	0	0	VGP-02	0	0	0	0	0	0	0	0	0	0	0	0	0	0	0	0	1	0	0	0	0	0	0	0
GCA_020178705.1	NCBI	Contig	2018	Asia	China	—	—	CG258	ST11	KL64	IncFIB-4.2+ΔIncHI3	ICEKp3	None	None	—	0	1	0	0	1	1	0	0	0	VGP-04	0	0	0	0	0	0	0	0	0	0	0	0	0	0	0	0	1	0	0	0	0	0	0	0
GCA_020178755.1	NCBI	Contig	2018	Asia	China	—	—	CG258	ST11	KL64	IncFIB-4.2+ΔIncHI3	ICEKp3	None	None	—	1	1	0	1	1	1	0	0	0	VGP-02	0	0	0	0	0	0	0	0	0	0	0	0	0	0	0	0	1	0	0	0	0	0	0	0
GCA_020178775.1	NCBI	Contig	2018	Asia	China	—	—	CG258	ST11	KL64	IncFIB-4.2+ΔIncHI3	ICEKp3	None	None	—	1	1	0	1	1	1	0	0	0	VGP-02	0	0	0	0	0	0	0	0	0	0	0	0	0	0	0	0	1	0	0	0	0	0	0	0
GCA_020178825.1	NCBI	Contig	2018	Asia	China	—	—	CG258	ST11	KL64	IncFIB-4.2+ΔIncHI3	ICEKp3	None	None	—	1	1	0	1	1	1	0	0	0	VGP-02	0	0	0	0	0	0	0	0	0	0	0	0	0	0	0	0	1	0	0	0	0	0	0	0
GCA_020178845.1	NCBI	Contig	2018	Asia	China	—	—	CG258	ST11	KL64	IncFIB-4.2+ΔIncHI3	ICEKp3	None	None	—	1	1	0	1	1	1	0	0	0	VGP-02	0	0	0	0	0	0	0	0	0	0	0	0	0	0	0	0	1	0	0	0	0	0	0	0
GCA_020178895.1	NCBI	Contig	2018	Asia	China	—	—	CG258	ST11	KL64	IncFIB-4.2+ΔIncHI3	ICEKp3	None	None	—	1	1	0	1	1	1	0	0	0	VGP-02	0	1	0	0	0	0	0	0	0	0	0	0	0	0	0	0	1	0	0	0	0	0	0	0
GCA_020178905.1	NCBI	Contig	2018	Asia	China	—	—	CG258	ST11	KL64	IncFIB-4.2+ΔIncHI3	ICEKp3	None	None	—	0	1	0	0	1	1	0	0	0	VGP-04	0	0	0	0	0	0	0	0	0	0	0	0	0	0	0	0	1	0	0	0	0	0	0	0
GCA_020178915.1	NCBI	Contig	2018	Asia	China	—	—	CG258	ST11	KL64	IncFIB-4.2+ΔIncHI3	ICEKp3	None	None	—	1	1	0	1	1	1	0	0	0	VGP-02	0	0	0	0	0	0	0	0	0	0	0	0	0	0	0	0	1	0	0	0	0	0	0	0
GCA_020178945.1	NCBI	Contig	2018	Asia	China	—	—	CG258	ST11	KL64	IncFIB-4.2+ΔIncHI3	ICEKp3	None	None	—	0	1	0	0	1	1	0	0	0	VGP-04	0	0	0	0	0	0	0	0	0	0	0	0	0	0	0	0	1	0	0	0	0	0	0	0
GCA_020405265.1	NCBI	Complete	2018	Asia	China	—	—	CG258	ST11	KL47	IncHI3+ΔIncFIB-6.1	ICEKp3	None	None	—	0	1	0	0	1	1	0	0	0	VGP-04	0	1	0	0	0	0	0	0	0	0	0	0	0	0	0	0	1	0	0	0	0	0	0	0
GCA_020406995.1	NCBI	Contig	2019	Europe	Italy	—	—	CG147	ST147	KL64	IncHI3+IncFIB-6.1	ICEKp3	None	None	—	1	1	0	1	1	1	0	0	0	VGP-02	0	0	0	0	0	0	0	1	0	0	0	0	0	0	1	0	0	0	0	0	0	0	0	0
GCA_020496635.1	NCBI	Chromosome	2016	Asia	China	—	—	CG65	ST65	KL2	IncFIB-4.2+IncHI3	ICEKp10	None	None	—	1	1	1	1	1	1	1	0	0	VGP-06	0	1	0	0	0	0	0	1	0	0	0	0	0	0	0	0	0	0	0	0	0	0	0	0
GCA_020496675.1	NCBI	Chromosome	2015	Asia	China	—	—	CG65	ST65	KL2	IncFIB-4.2+IncHI3	None	None	None	—	1	1	1	1	1	0	0	0	0	VGP-05	0	1	0	0	0	0	0	1	0	0	0	0	1	0	0	0	0	0	0	0	0	0	0	0
GCA_020515075.1	NCBI	Contig	2020	Asia	Thailand	—	—	Singleton	ST893	KL20	IncFIB-4.2+IncFIB-8.1	ICEKp16	None	None	—	1	1	1	1	1	1	0	0	0	VGP-03	0	0	0	0	0	0	0	1	0	0	0	0	1	0	0	0	0	0	0	0	0	0	0	0
GCA_020520225.1	NCBI	Chromosome	2020	Asia	China	—	—	CG258	ST11	KL64	IncFIB-4.2+ΔIncHI3	ICEKp3	None	None	—	0	1	0	0	1	1	0	0	0	VGP-04	0	0	0	0	0	0	0	0	0	0	0	0	0	0	0	0	1	0	0	0	0	0	0	0
GCA_020525485.1	NCBI	Complete	2008	Europe	France	—	—	CG23	ST23	KL1	IncFIB-4.2+ΔIncHI3	ICEKp10	Tn7399	all_island	—	1	1	1	1	1	1	1	1	1	VGP-01	0	0	0	0	0	0	0	0	0	0	0	0	0	0	0	0	0	0	0	0	0	0	0	0
GCA_020525865.1	NCBI	Complete	2010	Europe	France	—	—	CG375	ST375	KL2	IncFIB-4.2+IncHI3	ICEKp6	None	None	—	1	1	1	1	1	1	0	0	0	VGP-03	0	0	0	0	0	0	0	0	0	0	0	0	0	0	0	0	0	0	0	0	0	0	0	0
GCA_020525885.1	NCBI	Complete	2008	Europe	France	—	—	CG86	ST86	KL2	IncFIB-4.2+IncHI3	ICEKp12	None	None	—	1	1	1	1	1	1	0	0	0	VGP-03	0	0	0	0	0	0	0	0	0	0	0	0	0	0	0	0	0	0	0	0	0	0	0	0
GCA_020641015.1	NCBI	Complete	2015	Asia	China	—	—	CG412	ST412	KL57	IncFIB-4.2+IncFIB-8.1	None	None	None	—	1	0	1	1	0	0	0	0	0	VGP-14	0	0	0	0	0	0	0	0	0	0	0	0	0	0	0	0	0	0	0	0	0	0	0	0
GCA_020736285.1	NCBI	Complete	2020	Asia	China	—	—	CG258	ST11	KL64	IncFIB-4.2+IncFIIpKp_Goe_414-4+ΔIncHI3	ICEKp3	None	None	—	1	0	0	1	0	1	0	0	0	VGP-44	0	0	0	0	0	0	0	0	0	0	0	0	0	0	0	0	1	0	0	0	0	0	0	0
GCA_020806085.1	NCBI	Contig	2020	Asia	China	—	—	CG258	ST11	KL64	IncFIB-4.2+IncFIIpKp_Goe_414-4+ΔIncHI3	ICEKp3	None	None	—	1	0	0	1	0	1	0	0	0	VGP-44	0	0	0	0	0	0	0	0	0	0	0	0	0	0	0	0	1	0	0	0	0	0	0	0
GCA_900086525.1	NCBI	Scaffold	2005	Europe	United Kingdom	—	—	CG412	ST412	KL57	IncFIB-4.2+IncFIB-8.1	None	None	None	—	1	0	1	1	1	0	0	0	0	VGP-26	0	0	0	0	0	0	0	0	1	0	0	0	0	0	0	0	0	0	0	0	0	0	0	0
GCA_900092925.1	NCBI	Scaffold	2014	Asia	Thailand	—	—	CG23	ST23	KL1	IncFIB-4.2+ΔIncHI3	ICEKp10	Tn7399	all_island	—	1	1	1	1	1	1	1	1	1	VGP-01	0	0	0	0	0	0	0	0	0	0	0	0	0	0	0	0	0	0	0	0	0	0	0	0
GCA_900092945.1	NCBI	Scaffold	2015	Asia	Thailand	—	—	CG23	ST23	KL1	IncFIB-4.2+ΔIncHI3	ICEKp10	Tn7399	all_island	—	1	1	1	1	1	1	1	1	1	VGP-01	0	0	0	0	0	0	0	0	0	0	0	0	0	0	0	0	0	0	0	0	0	0	0	0
GCA_900093135.1	NCBI	Scaffold	2015	Asia	Thailand	—	—	CG35	ST35	KL108	IncFIB-4.1+IncFIIK	None	None	None	—	0	1	0	0	0	0	0	0	0	VGP-07	1	1	0	0	0	0	0	1	0	0	0	0	0	0	0	0	1	0	0	0	0	0	0	0
GCA_900093175.1	NCBI	Scaffold	2015	Asia	Thailand	—	—	CG35	ST35	KL108	IncFIB-4.1+IncFIIK	None	None	None	—	0	1	0	0	0	0	0	0	0	VGP-07	1	1	0	0	0	0	0	1	0	0	0	0	0	0	0	0	1	0	0	0	0	0	0	0
GCA_900093255.1	NCBI	Scaffold	2015	Asia	Thailand	—	—	CG35	ST35	KL108	IncFIB-4.1+IncFIIK	None	None	None	—	0	1	0	0	0	0	0	0	0	VGP-07	1	1	0	0	0	0	0	1	0	0	0	0	0	0	0	0	1	0	0	0	0	0	0	0
GCA_900174045.1	NCBI	Scaffold	2015	Europe	United Kingdom	—	—	CG23	ST23	KL1	IncFIB-4.2+ΔIncHI3	ICEKp10	Tn7399	all_island	—	0	1	0	0	1	1	1	1	1	VGP-20	0	0	0	0	0	0	0	0	0	0	0	0	0	0	0	0	0	0	0	0	0	0	0	0
GCA_900174065.1	NCBI	Scaffold	2015	Europe	United Kingdom	—	—	CG23	ST23	KL1	IncFIB-4.2+ΔIncHI3	ICEKp10	Tn7399	all_island	—	0	1	0	0	1	1	1	1	1	VGP-20	0	0	0	0	0	0	0	0	0	0	0	0	0	0	0	0	0	0	0	0	0	0	0	0
GCA_900174085.1	NCBI	Scaffold	2015	Europe	United Kingdom	—	—	CG23	ST23	KL1	IncFIB-4.2+ΔIncHI3	ICEKp10	Tn7399	all_island	—	0	1	0	0	1	1	1	1	1	VGP-20	0	0	0	0	0	0	0	0	0	0	0	0	0	0	0	0	0	0	1	0	0	0	0	0
GCA_900174095.1	NCBI	Scaffold	2015	Europe	United Kingdom	—	—	CG23	ST23	KL1	IncFIB-4.2+ΔIncHI3	ICEKp10	Tn7399	all_island	—	0	1	0	0	1	1	1	1	1	VGP-20	0	0	0	0	0	0	0	0	0	0	0	0	0	0	0	0	0	0	0	0	0	0	0	0
GCA_900174105.1	NCBI	Scaffold	2015	Europe	United Kingdom	—	—	CG23	ST23	KL1	IncFIB-4.2+ΔIncHI3	ICEKp10	Tn7399	all_island	—	0	1	0	0	1	1	1	1	1	VGP-20	0	0	0	0	0	0	0	0	0	0	0	0	0	0	0	0	0	0	0	0	0	0	0	0
GCA_900174135.1	NCBI	Scaffold	2015	Europe	United Kingdom	—	—	CG23	ST23	KL1	IncFIB-4.2+ΔIncHI3	ICEKp10	Tn7399	all_island	—	0	1	0	0	1	1	1	1	1	VGP-20	0	0	0	0	0	0	0	0	0	0	0	0	0	0	0	0	0	0	0	0	0	0	0	0
GCA_900174155.1	NCBI	Scaffold	2015	Europe	United Kingdom	—	—	CG23	ST23	KL1	IncFIB-4.2+ΔIncHI3	ICEKp10	Tn7399	all_island	—	0	1	0	0	1	1	1	1	1	VGP-20	0	0	0	0	0	0	0	0	0	0	0	0	0	0	0	0	0	0	1	0	0	0	0	0
GCA_900181355.1	NCBI	Scaffold	2012	Asia	Pakistan	—	—	CG15	ST15	KL112	IncHI3+ΔIncFIB-6.1	None	None	None	—	0	1	0	0	0	0	0	0	0	VGP-07	1	0	0	0	0	0	0	0	0	0	0	0	0	0	0	0	0	0	0	0	0	0	0	0
GCA_900181365.1	NCBI	Scaffold	2012	Asia	Pakistan	—	—	CG48	ST48	KL62	IncHI3+ΔIncFIB-6.1	ICEKp11	None	None	—	0	1	0	0	1	1	0	0	0	VGP-04	1	0	0	0	0	0	0	0	0	0	0	0	0	0	0	0	0	0	0	0	0	0	0	0
GCA_900181375.1	NCBI	Scaffold	2012	Asia	Pakistan	—	—	CG15	ST15	KL112	IncHI3+ΔIncFIB-6.1	None	None	None	—	0	1	0	0	1	0	0	0	0	VGP-18	1	0	0	0	0	0	0	0	0	0	0	0	0	0	0	0	0	0	0	0	0	0	0	0
GCA_900181575.1	NCBI	Scaffold	2012	Asia	Pakistan	—	—	CG48	ST48	KL62	IncHI3+ΔIncFIB-6.1	ICEKp11	None	None	—	0	1	0	0	0	1	0	0	0	VGP-09	1	0	0	0	0	0	0	0	0	0	0	0	0	0	0	0	0	0	0	0	0	0	0	0
GCA_900181585.1	NCBI	Scaffold	2012	Asia	Pakistan	—	—	CG48	ST48	KL62	IncHI3+ΔIncFIB-6.1	ICEKp11	None	None	—	0	1	0	0	1	1	0	0	0	VGP-04	1	0	0	0	0	0	0	0	0	0	0	0	0	0	0	0	0	0	0	0	0	0	0	0
GCA_900182115.1	NCBI	Scaffold	2012	Asia	Pakistan	—	—	CG15	ST15	KL112	IncHI3+ΔIncFIB-6.1	None	None	None	—	0	1	0	0	0	0	0	0	0	VGP-07	1	0	0	0	0	0	0	0	0	0	0	0	0	0	0	0	0	0	0	0	0	0	0	0
GCA_900407125.1	NCBI	Contig	2014	Africa	Tanzania	—	—	CG2042	ST2042	KL23	IncFIB-4.1	ICEKp10	None	None	—	1	1	1	1	0	1	1	0	0	VGP-17	0	0	0	0	0	0	0	0	0	0	0	0	0	0	0	0	0	0	0	0	0	0	0	0
GCA_900451285.1	NCBI	Contig	—	—	—	—	—	CG375	ST375	KL2	IncFIB-4.2+IncHI3	None	None	None	—	1	1	1	1	1	0	0	0	0	VGP-05	0	0	0	0	0	0	0	0	0	0	0	0	0	0	0	0	0	0	0	0	0	0	0	0
GCA_900492775.1	NCBI	Scaffold	2016	Asia	Thailand	—	—	CG420	ST420	KL20	IncFIB-4.2+IncHI3	ICEKp3	None	None	—	1	1	1	1	1	1	0	0	0	VGP-03	0	1	0	0	0	0	0	0	0	0	0	0	0	0	0	0	0	0	0	0	0	0	0	0
GCA_900492785.1	NCBI	Scaffold	2016	Asia	Thailand	—	—	CG65	ST65	KL2	IncFIB-4.2+IncHI3	ICEKp10	None	None	—	1	1	1	1	1	1	1	0	0	VGP-06	0	0	0	0	0	0	0	1	0	0	0	0	1	0	0	0	0	0	0	0	0	0	0	0
GCA_900492855.1	NCBI	Scaffold	2016	Asia	Thailand	—	—	CG35	ST35	KL108	IncFIB-4.1+IncFIIK	None	None	None	—	0	1	0	0	0	0	0	0	0	VGP-07	0	1	0	0	0	0	0	0	0	0	0	0	0	0	0	0	1	0	0	0	0	0	0	0
GCA_900492925.1	NCBI	Scaffold	2016	Asia	Thailand	—	—	CG23	ST23	KL1	IncFIB-4.2+ΔIncHI3	ICEKp10	Tn7399	all_island	—	1	1	1	1	1	1	1	1	1	VGP-01	0	0	0	0	0	0	0	0	0	0	0	0	0	0	0	0	0	0	0	0	0	0	0	0
GCA_900493035.1	NCBI	Scaffold	2016	Asia	Thailand	—	—	CG36	ST268	KL20	IncFIB-4.2+IncFIB-8.1	ICEKp10	None	None	—	1	1	1	1	1	1	1	0	0	VGP-06	0	0	0	0	0	0	0	0	0	0	0	0	0	0	0	0	0	0	0	0	0	0	0	0
GCA_900493315.1	NCBI	Scaffold	2016	Asia	Thailand	—	—	CG65	ST65	KL2	IncFIB-4.2+IncHI3	ICEKp10	None	None	—	1	1	1	1	1	1	1	0	0	VGP-06	0	0	0	0	0	0	0	0	0	0	0	0	0	0	0	0	0	0	0	0	0	0	0	0
GCA_900493615.1	NCBI	Scaffold	2016	Asia	Thailand	—	—	CG231	ST231	KL51	IncFIB-4.1+IncFIIK	None	None	None	—	0	1	0	0	0	0	0	0	0	VGP-07	0	1	0	0	0	0	0	0	0	0	0	0	0	0	0	0	0	0	0	0	0	0	0	0
GCA_900493635.1	NCBI	Scaffold	2016	Asia	Thailand	—	—	CG36	ST268	KL20	IncFIB-4.2+IncHI3	ICEKp10	None	None	—	1	1	1	1	1	1	1	0	0	VGP-06	0	0	0	0	0	0	0	0	0	0	0	0	0	0	0	0	0	0	0	0	0	0	0	0
GCA_900493655.1	NCBI	Scaffold	2016	Asia	Thailand	—	—	CG25	ST25	KL2	IncFIB-4.2+IncFIB-8.1	ICEKp5	None	None	—	1	1	1	1	1	1	0	0	0	VGP-03	0	0	0	0	0	0	0	0	0	0	0	0	0	0	0	0	0	0	0	0	0	0	0	0
GCA_900493665.1	NCBI	Scaffold	2016	Asia	Thailand	—	—	CG86	ST86	KL2	IncFIB-4.2+IncHI3	None	None	None	—	1	0	1	1	1	0	0	0	0	VGP-26	0	0	0	0	0	0	0	0	0	0	0	0	0	0	0	0	0	0	0	0	0	0	0	0
GCA_900493725.1	NCBI	Scaffold	2016	Asia	Thailand	—	—	CG23	ST23	KL1	IncFIB-4.2+ΔIncHI3	ICEKp10	Tn7399	all_island	—	1	1	1	1	1	1	1	1	1	VGP-01	0	0	0	0	0	0	0	0	0	0	0	0	0	0	0	0	0	0	0	0	0	0	0	0
GCA_900493735.1	NCBI	Scaffold	2016	Asia	Thailand	—	—	CG23	ST23	KL1	IncFIB-4.2+IncHI3	None	None	all_island	—	1	1	1	1	1	0	0	0	1	VGP-08	0	0	0	0	0	0	0	0	0	0	0	0	0	0	0	0	0	0	0	0	0	0	0	0
GCA_900493795.1	NCBI	Scaffold	2016	Asia	Thailand	—	—	CG23	ST23	KL1	IncFIB-4.2+IncHI3	ICEKp1	None	all_island	—	1	1	1	1	1	1	0	0	1	VGP-12	0	0	0	0	0	0	0	0	0	0	0	0	0	0	0	0	0	0	0	0	0	0	0	0
GCA_900493885.1	NCBI	Scaffold	2016	Asia	Thailand	—	—	Singleton	ST3588	KL2	IncFIB-4.2+IncHI3	None	ΔTn7399	None	—	1	1	1	1	1	0	0	1	0	VGP-45	0	0	0	0	0	0	0	0	0	0	0	0	0	0	0	0	0	0	0	0	0	0	0	0
GCA_900493895.1	NCBI	Scaffold	2016	Asia	Thailand	—	—	CG42	ST110	KL108	IncFIB-4.2+IncHI3	ICEKp3	None	None	—	1	1	1	1	1	1	0	0	0	VGP-03	0	0	0	0	0	0	0	0	0	0	0	0	0	0	0	0	0	0	0	0	0	0	0	0
GCA_900493965.1	NCBI	Scaffold	2016	Asia	Thailand	—	—	CG23	ST23	KL1	IncFIB-4.2+ΔIncHI3	ICEKp10	Tn7399	all_island	—	1	1	1	1	1	1	1	1	1	VGP-01	0	0	0	0	0	0	0	0	0	0	0	0	0	0	0	0	0	0	0	0	0	0	0	0
GCA_900493975.1	NCBI	Scaffold	2016	Asia	Thailand	—	—	CG23	ST23	KL1	IncFIB-4.2+ΔIncHI3	ICEKp10	None	all_island	—	1	1	1	1	1	1	1	0	1	VGP-16	0	0	0	0	0	0	0	0	0	0	0	0	0	0	0	0	0	0	0	0	0	0	0	0
GCA_900494005.1	NCBI	Scaffold	2016	Asia	Thailand	—	—	CG86	ST86	KL2	IncFIB-4.2+IncHI3	None	None	None	—	1	1	1	1	0	0	0	0	0	VGP-13	0	0	0	0	0	0	0	0	0	0	0	0	0	0	0	0	0	0	0	0	0	0	0	0
GCA_900494025.1	NCBI	Scaffold	2016	Asia	Thailand	—	—	CG23	ST23	KL1	IncFIB-4.2+ΔIncHI3	ICEKp10	Tn7399	all_island	—	1	1	1	1	1	1	1	1	1	VGP-01	0	0	0	0	0	0	0	0	0	0	0	0	0	0	0	0	0	0	0	0	0	0	0	0
GCA_900494055.1	NCBI	Scaffold	2016	Asia	Thailand	—	—	CG23	ST23	KL1	IncFIB-4.2+ΔIncHI3	ICEKp10	Tn7399	all_island	—	1	1	1	1	1	1	1	1	1	VGP-01	0	0	0	0	0	0	0	0	0	0	0	0	0	0	0	0	0	0	0	0	0	0	0	0
GCA_900494125.1	NCBI	Scaffold	2016	Asia	Thailand	—	—	CG23	ST23	KL1	IncFIB-4.2+ΔIncHI3	ICEKp10	Tn7399	all_island	—	1	1	1	1	1	1	1	1	1	VGP-01	0	0	0	0	0	0	0	0	0	0	0	0	0	0	0	0	0	0	0	0	0	0	0	0
GCA_900494185.1	NCBI	Scaffold	2016	Asia	Thailand	—	—	CG420	ST420	KL20	IncFIB-4.2+IncHI3	ICEKp3	None	None	—	1	0	1	1	0	1	0	0	0	VGP-11	0	0	0	0	0	0	0	0	0	0	0	0	0	0	0	0	0	0	0	0	0	0	0	0
GCA_900494295.1	NCBI	Scaffold	2016	Asia	Thailand	—	—	CG65	ST65	KL2	IncFIB-4.2+IncHI3	ICEKp10	None	None	—	1	1	1	1	1	1	1	0	0	VGP-06	0	0	0	0	0	0	0	0	0	0	0	0	0	0	0	0	0	0	0	0	0	0	0	0
GCA_900494335.1	NCBI	Scaffold	2016	Asia	Thailand	—	—	CG420	ST420	KL20	IncFIB-4.2+IncHI3	ICEKp3	None	None	—	1	1	1	1	1	1	0	0	0	VGP-03	0	0	0	0	0	0	0	0	0	0	0	0	0	0	0	0	0	0	0	0	0	0	0	0
GCA_900494545.1	NCBI	Scaffold	2016	Asia	Thailand	—	—	CG592	ST592	KL57	IncFIB-4.2+IncHI3	None	None	None	—	1	1	1	1	1	0	0	0	0	VGP-05	0	0	0	0	0	0	0	0	0	0	0	0	0	0	0	0	0	0	0	0	0	0	0	0
GCA_900494575.1	NCBI	Scaffold	2016	Asia	Thailand	—	—	CG375	ST375	KL2	IncFIB-4.2+IncHI3	None	None	None	—	1	1	1	1	1	0	0	0	0	VGP-05	0	0	0	0	0	0	0	0	0	0	0	0	0	0	0	0	0	0	0	0	0	0	0	0
GCA_900494685.1	NCBI	Scaffold	2016	Asia	Thailand	—	—	CG29	ST29	KL54	IncFIB-4.2+IncFIB-8.1	ICEKp3	None	None	—	1	1	1	1	1	1	0	0	0	VGP-03	0	0	0	0	0	0	0	0	0	0	0	0	0	0	0	0	0	0	0	0	0	0	0	0
GCA_900496895.1	NCBI	Scaffold	2016	Asia	Thailand	—	—	CG35	ST35	KL108	IncFIB-4.1+IncFIIK	None	None	None	—	0	1	0	0	0	0	0	0	0	VGP-07	0	0	0	0	0	0	0	0	0	0	0	0	0	0	0	0	0	0	0	0	0	0	0	0
GCA_900496925.1	NCBI	Scaffold	2016	Asia	Thailand	—	—	CG592	ST592	KL57	IncFIB-4.2+IncHI3	None	None	None	—	1	1	1	1	1	0	0	0	0	VGP-05	0	0	0	0	0	0	0	0	0	0	0	0	0	0	0	0	0	0	0	0	0	0	0	0
GCA_900501255.1	NCBI	Contig	2014	Europe	Greece	—	—	CG86	ST86	KL2	IncFIB-4.2+IncHI3	None	None	None	—	1	1	1	1	1	0	0	0	0	VGP-05	0	0	0	0	0	0	0	0	0	0	0	0	0	0	0	0	0	0	0	0	0	0	0	0
GCA_900501565.1	NCBI	Contig	2014	Europe	Greece	—	—	CG420	ST420	KL20	IncFIB-4.2+IncHI3	ICEKp3	None	None	—	1	1	1	1	1	1	0	0	0	VGP-03	0	0	0	0	0	0	0	0	0	0	0	0	0	0	0	0	0	0	0	0	0	0	0	0
GCA_900502205.1	NCBI	Contig	2014	Europe	Portugal	—	—	CG23	ST57	KL1	IncFIB-4.2+ΔIncHI3	ICEKp10	ΔTn7399	all_island	—	1	1	1	1	1	1	1	1	1	VGP-01	0	0	0	0	0	0	0	0	0	0	0	0	0	0	0	0	0	0	0	0	0	0	0	0
GCA_900503085.1	NCBI	Contig	2013	Europe	Slovenia	—	—	CG35	ST35	KL62	IncFIB-4.1+IncFIIpKDO1	ICEKp12	None	None	—	0	1	0	0	0	1	0	0	0	VGP-09	1	0	0	0	0	0	0	1	0	0	0	0	0	0	0	0	0	0	0	0	0	0	0	0
GCA_900504045.1	NCBI	Contig	2013	Europe	Romania	—	—	CG15	ST15	KL24	IncHI3+ΔIncFIB-6.1	ICEKp4	None	None	—	0	1	0	0	1	1	0	0	0	VGP-04	1	0	0	0	0	0	0	1	0	0	0	0	0	0	0	0	0	0	0	0	0	0	0	0
GCA_900504075.1	NCBI	Contig	2014	Europe	Romania	—	—	CG307	ST307	KL102	IncHI3+ΔIncFIB-6.1	None	None	None	—	0	1	0	0	1	0	0	0	0	VGP-18	0	0	0	0	0	0	0	0	0	0	0	0	0	0	0	0	0	0	0	0	0	0	0	1
GCA_900504915.1	NCBI	Contig	2013	Europe	Romania	—	—	CG218	ST218	KL57	IncHI3+ΔIncFIB-6.1	ICEKp4	None	None	—	0	1	0	0	1	1	0	0	0	VGP-04	1	0	0	0	0	0	0	1	0	0	0	0	0	0	0	0	0	0	0	0	0	0	0	1
GCA_900505495.1	NCBI	Contig	2013	Europe	Serbia	—	—	CG3671	ST3671	KL30	IncFIB-4.1+IncFIIK	ICEKp12	None	None	—	0	1	0	0	0	1	0	0	0	VGP-09	0	0	0	0	0	0	0	0	0	0	1	0	0	0	0	0	0	0	0	0	0	0	0	0
GCA_900505515.1	NCBI	Contig	2013	Europe	Serbia	—	—	CG3671	ST3671	KL30	IncFIB-4.1+IncFIIK	ICEKp12	None	None	—	0	1	0	0	0	1	0	0	0	VGP-09	0	0	0	0	0	0	0	0	0	0	1	0	0	0	0	0	0	0	0	0	0	0	0	0
GCA_900505695.1	NCBI	Contig	2013	Europe	Romania	—	—	CG86	ST86	KL2	IncFIB-4.2+IncHI3	None	None	None	—	1	1	1	1	1	0	0	0	0	VGP-05	0	0	0	0	0	0	0	0	0	0	0	0	0	0	0	0	0	0	0	0	0	0	0	0
GCA_900505965.1	NCBI	Contig	2014	Europe	Croatia	—	—	CG218	ST218	KL57	IncFIB-4.2+IncFIB-8.1	None	None	None	—	1	1	1	1	1	0	0	0	0	VGP-05	0	0	0	0	0	0	0	0	0	0	0	0	0	0	0	0	0	0	0	0	0	0	0	0
GCA_900506425.1	NCBI	Contig	2014	Europe	Ireland	—	—	CG65	ST65	KL2	IncFIB-4.2+IncHI3	None	None	None	—	1	1	1	1	1	0	0	0	0	VGP-05	0	0	0	0	0	0	0	0	0	0	0	0	0	0	0	0	0	0	0	0	0	0	0	0
GCA_900506735.1	NCBI	Contig	2014	Europe	Belgium	—	—	CG101	ST101	KL17	IncHI3+IncFIB-6.1	ICEKp3	None	None	—	1	1	0	1	1	1	0	0	0	VGP-02	1	0	0	0	0	0	0	0	1	0	0	0	0	0	0	0	0	0	0	0	0	0	0	0
GCA_900506765.1	NCBI	Contig	2013	Europe	Belgium	—	—	CG5127	ST152	KL149	IncFIB-4.2+ΔIncHI3	None	None	None	—	1	1	1	1	1	0	0	0	0	VGP-05	0	0	0	0	0	0	0	0	1	0	0	0	0	0	0	0	0	1	0	0	1	0	0	0
GCA_900507145.1	NCBI	Contig	2014	Europe	Serbia	—	—	CG86	ST86	KL2	IncFIB-4.2+IncHI3	None	None	None	—	1	1	1	1	1	0	0	0	0	VGP-05	0	0	0	0	0	0	0	0	0	0	0	0	0	0	0	0	0	0	0	0	0	0	0	0
GCA_900507725.1	NCBI	Contig	2014	Europe	Belgium	—	—	CG36	ST268	KL20	IncFIB-4.2	ICEKp10	None	None	—	1	1	1	1	1	1	1	0	0	VGP-06	0	0	0	0	0	0	0	0	0	0	0	0	0	0	0	0	0	0	0	0	0	0	0	0
GCA_900508485.1	NCBI	Contig	2013	Europe	Lithuania	—	—	CG86	ST86	KL2	IncFIB-4.2+IncHI3	None	None	None	—	0	1	0	0	1	0	0	0	0	VGP-18	0	0	0	0	0	0	0	0	0	0	0	0	0	0	0	0	0	0	0	0	0	0	0	0
GCA_900508905.1	NCBI	Contig	2013	Asia	Turkey	—	—	CG23	ST23	KL1	IncFIB-4.2+ΔIncHI3	ICEKp10	Tn7399	all_island	—	1	1	1	1	1	1	1	1	1	VGP-01	0	0	0	0	0	0	0	0	0	0	0	0	0	0	0	0	0	0	0	0	0	0	0	0
GCA_900508915.1	NCBI	Contig	2013	Asia	Turkey	—	—	CG23	ST23	KL1	IncFIB-4.2+ΔIncHI3	ICEKp10	Tn7399	all_island	—	1	1	1	1	1	1	1	1	1	VGP-01	0	0	0	0	0	0	0	0	0	0	0	0	0	0	0	0	0	0	0	0	0	0	0	0
GCA_900510155.1	NCBI	Contig	2013	Europe	Poland	—	—	CG1801	ST1801	KL35	IncFIB-4.1+IncFIIpKDO1	ICEKp12	None	None	—	0	1	0	0	0	1	0	0	0	VGP-09	0	0	0	0	0	0	0	0	0	0	0	0	0	0	0	0	0	0	0	0	0	0	0	0
GCA_900510395.1	NCBI	Contig	2013	Europe	France	—	—	CG3649	ST3649	KL24	IncFIB-4.1+IncFIIpKDO1	None	None	None	—	0	1	0	0	0	0	0	0	0	VGP-07	0	0	0	0	0	0	0	0	0	0	0	0	0	0	0	0	0	0	0	0	0	0	0	0
GCA_900510995.1	NCBI	Contig	2014	Europe	Czech Republic	—	—	CG35	ST35	KL22	IncFIB-4.1+IncFIIK	ICEKp4	None	None	—	0	1	0	0	0	1	0	0	0	VGP-09	1	0	0	0	0	0	0	1	0	0	0	0	0	0	0	0	0	0	0	0	0	0	0	0
GCA_900511035.1	NCBI	Contig	2014	Europe	Czech Republic	—	—	CG35	ST35	KL22	IncFIB-4.1+IncFIIK	ICEKp4	None	None	—	0	1	0	0	0	1	0	0	0	VGP-09	1	0	0	0	0	0	0	1	0	0	0	0	0	0	0	0	0	0	0	0	0	0	0	0
GCA_900511245.1	NCBI	Contig	2014	Oceania	Australia	—	—	CG23	ST23	KL1	IncFIB-4.2+ΔIncHI3	ICEKp10	Tn7399	all_island	—	1	1	1	1	1	1	1	1	1	VGP-01	0	0	0	0	0	0	0	0	0	0	0	0	0	0	0	0	0	0	0	0	0	0	0	0
GCA_900511695.1	NCBI	Contig	2014	Europe	France	—	—	CG218	ST218	KL57	IncHI3+ΔIncFIB-6.1	ICEKp4	None	None	—	0	1	0	0	1	1	0	0	0	VGP-04	1	0	0	0	0	0	0	1	0	0	0	0	0	0	0	0	0	0	0	0	0	0	0	1
GCA_900511755.1	NCBI	Contig	2013	Europe	Estonia	—	—	CG23	ST23	KL1	IncFIB-4.2+IncHI3	None	Tn7399	all_island	—	1	1	1	1	1	0	0	1	1	VGP-22	0	0	0	0	0	0	0	0	0	0	0	0	0	0	0	0	0	0	0	0	0	0	0	0
GCA_900512665.1	NCBI	Contig	2013	Europe	Germany	—	—	CG1307	ST1307	KL127	IncHI3+IncFIB-6.1	ICEKp5	None	None	—	1	1	0	1	1	1	0	0	0	VGP-02	1	0	0	0	0	0	0	0	0	0	0	0	0	0	0	0	0	0	0	0	0	0	0	0
GCA_900514405.1	NCBI	Contig	2014	Europe	Italy	—	—	CG163	ST45	KL62	IncFIB-4.1+IncFIIpKDO1	ICEKp4	None	None	—	0	1	0	0	0	1	0	0	0	VGP-09	0	0	0	0	0	0	0	0	1	0	0	0	0	0	0	0	0	0	0	0	0	0	0	0
GCA_900514705.1	NCBI	Contig	2014	Europe	Italy	—	—	CG25	ST881	KL2	IncFIB-4.1+IncFIIpKDO1	None	None	None	—	0	1	0	0	0	0	0	0	0	VGP-07	0	0	0	0	0	0	0	0	0	0	0	0	0	0	0	0	0	0	0	0	0	0	0	1
GCA_900515115.1	NCBI	Contig	2014	Europe	Italy	—	—	CG23	ST23	KL1	IncFIB-4.2+ΔIncHI3	ICEKp10	Tn7399	all_island	—	1	1	1	1	1	1	1	1	1	VGP-01	0	0	0	0	0	0	0	0	0	0	0	0	0	0	0	0	0	0	0	0	0	0	0	0
GCA_900515205.1	NCBI	Contig	2014	Europe	Italy	—	—	CG380	ST380	KL2	IncFIB-4.1+ΔIncFIIpKDO1	ICEKp10	Tn7399	None	—	1	1	1	1	0	1	1	1	0	VGP-19	0	0	0	0	0	0	0	0	0	0	0	0	0	0	0	0	0	0	0	0	0	0	0	0
GCA_900515525.1	NCBI	Contig	2014	Europe	Italy	—	—	CG3663	ST3663	KL2	IncFIB-4.2+IncHI3	ICEKp4	None	None	—	1	1	1	1	1	1	0	0	0	VGP-03	0	0	0	0	0	0	0	0	0	0	0	0	0	0	0	0	0	0	0	0	0	0	0	0
GCA_900515685.1	NCBI	Contig	2014	Europe	Latvia	—	—	CG86	ST86	KL2	IncFIB-4.2+IncHI3	ICEKp3	None	None	—	1	1	1	1	1	1	0	0	0	VGP-03	0	0	0	0	0	0	0	0	0	0	0	0	0	0	0	0	0	0	0	0	0	0	0	0
GCA_900515755.1	NCBI	Contig	2014	Europe	Italy	—	—	CG86	ST86	KL2	IncFIB-4.2+IncHI3	ICEKp4	None	None	—	0	1	0	0	1	1	0	0	0	VGP-04	0	0	0	0	0	0	0	0	0	0	0	0	0	0	0	0	0	0	0	0	0	0	0	0
GCA_900515895.1	NCBI	Contig	2013	Europe	Italy	—	—	CG25	ST881	KL2	IncFIB-4.1+IncFIIpKDO1	None	None	None	—	0	1	0	0	0	0	0	0	0	VGP-07	0	0	0	0	0	0	0	0	0	0	0	0	0	0	0	0	0	0	0	0	0	0	0	0
GCA_900516485.1	NCBI	Contig	2013	Europe	Spain	—	—	CG661	ST661	KL39	IncFIB-4.1+IncFIIpKDO1	None	None	None	—	0	1	0	0	0	0	0	0	0	VGP-07	0	0	0	0	0	0	0	0	0	0	0	0	0	0	0	0	1	0	0	0	0	0	0	0
GCA_900517295.1	NCBI	Contig	2014	Europe	Spain	—	—	CG65	ST65	KL2	IncFIB-4.2+IncHI3	None	None	None	—	1	1	1	1	1	0	0	0	0	VGP-05	0	0	0	0	0	0	0	0	0	0	0	0	0	0	0	0	0	0	0	0	0	0	0	0
GCA_900517345.1	NCBI	Contig	2014	Europe	Spain	—	—	CG65	ST65	KL2	IncFIB-4.2+IncHI3	None	None	None	—	1	1	1	1	1	0	0	0	0	VGP-05	0	0	0	0	0	0	0	0	0	0	0	0	0	0	0	0	0	0	0	0	0	0	0	0
GCA_900607495.1	NCBI	Contig	2012	Europe	Switzerland	—	—	CG48	ST48	KL62	IncHI3	ICEKp12	None	None	—	0	1	0	0	1	1	0	0	0	VGP-04	1	0	0	0	0	0	0	1	0	0	0	0	0	0	0	0	0	0	0	0	1	0	0	0
GCA_900635995.1	NCBI	Complete	—	America	United States Of America	—	—	CG375	ST375	KL2	IncFIB-4.2+IncHI3	None	None	None	—	1	1	1	1	1	0	0	0	0	VGP-05	0	0	0	0	0	0	0	0	0	0	0	0	0	0	0	0	0	0	0	0	0	0	0	0
GCA_900774585.1	NCBI	Contig	—	—	—	—	—	CG86	ST86	KL2	IncFIB-4.2+IncHI3	None	None	None	—	1	1	1	1	1	0	0	0	0	VGP-05	0	0	0	0	0	0	0	0	0	0	0	0	0	0	0	0	0	0	0	0	0	0	0	0
GCA_900774635.1	NCBI	Contig	—	—	—	—	—	CG23	ST23	KL1	IncFIB-4.2+ΔIncHI3	ICEKp10	Tn7399	all_island	—	1	1	1	1	1	1	1	1	1	VGP-01	0	0	0	0	0	0	0	0	0	0	0	0	0	0	0	0	0	0	0	0	0	0	0	0
GCA_900774795.1	NCBI	Contig	—	—	—	—	—	CG65	ST65	KL2	IncFIB-4.2+IncHI3	ICEKp10	None	None	—	1	1	1	1	1	1	1	0	0	VGP-06	0	0	0	0	0	0	0	0	0	0	0	0	0	0	0	0	0	0	0	0	0	0	0	0
GCA_900774915.1	NCBI	Scaffold	—	—	—	—	—	CG65	ST65	KL2	IncFIB-4.2+IncHI3	ICEKp10	None	None	—	1	1	1	0	1	1	1	0	0	VGP-41	0	0	0	0	0	0	0	0	0	0	0	0	0	0	0	0	0	0	0	0	0	0	0	0
GCA_900775915.1	NCBI	Contig	—	—	—	—	—	CG65	ST65	KL2	IncFIB-4.2+IncHI3	None	None	None	—	1	1	1	1	1	0	0	0	0	VGP-05	0	0	0	0	0	0	0	0	0	0	0	0	0	0	0	0	0	0	0	0	0	0	0	0
GCA_900776095.1	NCBI	Contig	—	—	—	—	—	CG86	ST86	KL2	IncFIB-4.2+IncHI3	None	None	None	—	1	1	1	0	1	0	0	0	0	VGP-38	0	0	0	0	0	0	0	0	0	0	0	0	0	0	0	0	0	0	0	0	0	0	0	0
GCA_902155905.1	NCBI	Contig	2014	Europe	Latvia	—	—	CG86	ST86	KL2	IncFIB-4.2+IncHI3	ICEKp3	None	None	—	1	1	1	1	1	1	0	0	0	VGP-03	0	0	0	0	0	0	0	0	0	0	0	0	0	0	0	0	0	0	0	0	0	0	0	0
GCA_902156795.1	NCBI	Contig	2014	Europe	Greece	—	—	CG420	ST420	KL20	IncFIB-4.2+IncHI3	ICEKp3	None	None	—	1	1	1	1	1	1	0	0	0	VGP-03	0	0	0	0	0	0	0	0	0	0	0	0	0	0	0	0	0	0	0	0	0	0	0	0
GCA_902499465.1	NCBI	Scaffold	—	Asia	Cambodia	—	—	CG25	ST881	KL2	IncFIB-4.1+ΔIncFIIpKDO1	None	None	None	—	0	1	0	0	0	0	0	0	0	VGP-07	0	1	0	0	0	0	0	0	0	0	0	0	0	0	0	0	0	0	0	0	0	0	0	0
GCA_902506765.1	NCBI	Scaffold	2010	Asia	China	—	—	CG23	ST23	KL1	IncFIB-4.2+ΔIncHI3	ICEKp10	Tn7399	all_island	—	1	1	1	1	1	1	1	1	1	VGP-01	0	0	0	0	0	0	0	0	0	0	0	0	0	0	0	0	0	0	0	0	0	0	0	0
GCA_902506775.1	NCBI	Scaffold	2009	Asia	China	—	—	CG23	ST23	KL1	IncFIB-4.2+ΔIncHI3	ICEKp10	Tn7399	all_island	—	1	1	1	1	0	1	1	1	1	VGP-24	0	0	0	0	0	0	0	0	0	0	0	0	0	0	0	0	0	0	0	0	0	0	0	0
GCA_902506785.1	NCBI	Scaffold	2008	Asia	China	—	—	Singleton	ST374	KL2	IncFIB-4.2+IncHI3	ICEKp4	None	None	—	1	1	1	1	1	1	0	0	0	VGP-03	0	0	0	0	0	0	0	0	0	0	0	0	0	0	0	0	0	0	0	0	0	0	0	0
GCA_902506795.1	NCBI	Scaffold	2010	Asia	China	—	—	CG375	ST375	KL2	IncFIB-4.2+IncHI3	None	None	None	—	1	1	1	1	0	0	0	0	0	VGP-13	0	0	0	0	0	0	0	0	0	0	0	0	0	0	0	0	0	0	0	0	0	0	0	0
GCA_902506805.1	NCBI	Scaffold	2008	Asia	China	—	—	CG23	ST23	KL1	IncFIB-4.2+IncHI3	ICEKp1	None	all_island	—	1	1	1	1	1	1	0	0	1	VGP-12	0	0	0	0	0	0	0	0	0	0	0	0	0	0	0	0	0	0	0	0	0	0	0	0
GCA_902506815.1	NCBI	Scaffold	2009	Asia	China	—	—	CG65	ST65	KL2	IncFIB-4.2+IncHI3	ICEKp10	None	None	—	1	1	1	1	1	1	1	0	0	VGP-06	0	0	0	0	0	0	0	0	0	0	0	0	0	0	0	0	0	0	0	0	0	0	0	0
GCA_902506825.1	NCBI	Scaffold	2008	Asia	China	—	—	CG23	ST23	KL1	IncFIB-4.2+IncHI3	ICEKp1	None	all_island	—	1	1	1	1	1	1	0	0	1	VGP-12	0	0	0	0	0	0	0	0	0	0	0	0	0	0	0	0	0	0	0	0	0	0	0	0
GCA_902506855.1	NCBI	Scaffold	2009	Asia	China	—	—	CG23	ST23	KL1	IncFIB-4.2+IncHI3	ICEKp1	None	all_island	—	1	1	1	1	1	1	0	0	1	VGP-12	0	0	0	0	0	0	0	0	0	0	0	0	0	0	0	0	0	0	0	0	0	0	0	0
GCA_902506865.1	NCBI	Scaffold	2010	Asia	China	—	—	CG660	ST660	KL16	IncFIB-4.2+IncHI3	ICEKp6	None	None	—	1	1	1	1	1	1	0	0	0	VGP-03	0	0	0	0	0	0	0	0	0	0	0	0	0	0	0	0	0	0	0	0	0	0	0	0
GCA_902506875.1	NCBI	Scaffold	2010	Asia	China	—	—	CG29	ST29	KL54	IncFIB-4.2+IncFIB-8.1	ICEKp3	None	None	—	1	1	1	1	1	1	0	0	0	VGP-03	0	0	0	0	0	0	0	0	0	0	0	0	0	0	0	0	0	0	0	0	0	0	0	0
GCA_902506885.1	NCBI	Scaffold	2009	Asia	China	—	—	CG23	ST23	KL1	IncFIB-4.2+ΔIncHI3	ICEKp10	Tn7399	all_island	—	1	1	1	1	1	1	1	1	1	VGP-01	0	0	0	0	0	0	0	0	0	0	0	0	0	0	0	0	0	0	0	0	0	0	0	0
GCA_902506895.1	NCBI	Scaffold	2009	Asia	China	—	—	CG23	ST23	KL1	IncFIB-4.2+ΔIncHI3	ICEKp10	Tn7399	all_island	—	1	1	1	1	1	1	1	1	1	VGP-01	0	0	0	0	0	0	0	0	0	0	0	0	0	0	0	0	0	0	0	0	0	0	0	0
GCA_902506905.1	NCBI	Scaffold	2009	Asia	China	—	—	CG23	ST23	KL1	IncFIB-4.2+ΔIncHI3	ICEKp10	Tn7399	all_island	—	1	1	1	1	1	1	1	1	1	VGP-01	0	0	0	0	0	0	0	0	0	0	0	0	0	0	0	0	0	0	0	0	0	0	0	0
GCA_902506915.1	NCBI	Scaffold	2009	Asia	China	—	—	CG86	ST86	KL2	IncFIB-4.2+IncHI3	None	None	None	—	1	1	1	1	1	0	0	0	0	VGP-05	0	0	0	0	0	0	0	0	0	0	0	0	0	0	0	0	0	0	0	0	0	0	0	0
GCA_902506925.1	NCBI	Scaffold	2010	Asia	China	—	—	CG23	ST23	KL1	IncFIB-4.2+ΔIncHI3	ICEKp10	Tn7399	all_island	—	1	1	1	1	0	1	1	1	1	VGP-24	0	0	0	0	0	0	0	0	0	0	0	0	0	0	0	0	0	0	0	0	0	0	0	0
GCA_902506935.1	NCBI	Scaffold	2010	Asia	China	—	—	CG65	ST65	KL2	IncFIB-4.2+IncHI3	ICEKp10	None	None	—	1	1	1	1	1	1	1	0	0	VGP-06	0	0	0	0	0	0	0	0	0	0	0	0	0	0	0	0	0	0	0	0	0	0	0	0
GCA_902506945.1	NCBI	Scaffold	2009	Asia	China	—	—	CG23	ST23	KL1	IncFIB-4.2+ΔIncHI3	ICEKp10	Tn7399	all_island	—	1	1	1	1	1	1	1	1	1	VGP-01	0	0	0	0	0	0	0	0	0	0	0	0	0	0	0	0	0	0	0	0	0	0	0	0
GCA_902506965.1	NCBI	Scaffold	2011	Asia	China	—	—	CG380	ST380	KL2	IncFIB-4.1+ΔIncFIIpKDO1	ICEKp3	Tn7399	None	—	1	1	1	1	0	1	0	1	0	VGP-23	0	0	0	0	0	0	0	0	0	0	0	0	0	0	0	0	0	0	0	0	0	0	0	0
GCA_902506975.1	NCBI	Scaffold	2011	Asia	China	—	—	CG23	ST23	KL1	IncFIB-4.2+ΔIncHI3	ICEKp10	Tn7399	all_island	—	1	1	1	1	1	1	1	1	1	VGP-01	0	0	0	0	0	0	0	0	0	0	0	0	0	0	0	0	0	0	0	0	0	0	0	0
GCA_902506995.1	NCBI	Scaffold	2011	Asia	China	—	—	CG806	ST806	KL108	IncFIB-4.1+IncFIIK	ICEKp1	None	None	—	1	1	1	0	0	1	0	0	0	VGP-10	0	0	0	0	0	0	0	0	0	0	0	0	0	0	0	0	0	0	0	0	0	0	0	0
GCA_902507015.1	NCBI	Scaffold	2011	Asia	China	—	—	CG23	ST23	KL1	IncFIB-4.2+ΔIncHI3	ICEKp10	Tn7399	all_island	—	1	1	1	1	1	1	1	1	1	VGP-01	0	0	0	0	0	0	0	0	0	0	0	0	0	0	0	0	0	0	0	0	0	0	0	0
GCA_902507025.1	NCBI	Scaffold	2012	Asia	China	—	—	CG23	ST23	KL1	IncFIB-4.2+ΔIncHI3	ICEKp10	Tn7399	all_island	—	1	1	1	1	1	1	1	1	1	VGP-01	0	0	0	0	0	0	0	0	0	0	0	0	0	0	0	0	0	0	0	0	0	0	0	0
GCA_902507035.1	NCBI	Scaffold	2012	Asia	China	—	—	CG23	ST23	KL1	IncFIB-4.2+ΔIncHI3	ICEKp10	Tn7399	all_island	—	1	1	1	1	1	1	1	1	1	VGP-01	0	0	0	0	0	0	0	0	0	0	0	0	0	0	0	0	0	0	0	0	0	0	0	0
GCA_902507045.1	NCBI	Scaffold	2012	Asia	China	—	—	CG23	ST5211	KL1	IncFIB-4.2+ΔIncHI3	ICEKp10	Tn7399	all_island	—	1	1	1	1	1	1	1	1	1	VGP-01	0	0	0	0	0	0	0	0	0	0	0	0	0	0	0	0	0	0	0	0	0	0	0	0
GCA_902507055.1	NCBI	Scaffold	2011	Asia	China	—	—	CG65	ST65	KL2	IncFIB-4.2+IncHI3	ICEKp10	None	None	—	1	1	1	1	1	1	1	0	0	VGP-06	0	0	0	0	0	0	0	0	0	0	0	0	0	0	0	0	0	0	0	0	0	0	0	0
GCA_902507065.1	NCBI	Scaffold	2011	Asia	China	—	—	CG23	ST23	KL1	IncFIB-4.2+ΔIncHI3	ICEKp10	Tn7399	all_island	—	1	1	1	1	1	1	1	1	1	VGP-01	0	0	0	0	0	0	0	0	0	0	0	0	0	0	0	0	0	0	0	0	0	0	0	0
GCA_902507075.1	NCBI	Scaffold	2011	Asia	China	—	—	CG23	ST23	KL1	IncFIB-4.2+ΔIncHI3	ICEKp10	Tn7399	all_island	—	1	1	1	1	1	1	1	1	1	VGP-01	0	0	0	0	0	0	0	0	0	0	0	0	0	0	0	0	0	0	0	0	0	0	0	0
GCA_902507085.1	NCBI	Scaffold	2011	Asia	China	—	—	CG23	ST23	KL1	IncFIB-4.2+ΔIncHI3	ICEKp10	Tn7399	all_island	—	1	1	1	1	1	1	1	1	1	VGP-01	0	0	0	0	0	0	0	0	0	0	0	0	0	0	0	0	0	0	0	0	0	0	0	0
GCA_902507095.1	NCBI	Scaffold	2012	Asia	China	—	—	CG23	ST23	KL1	IncFIB-4.2+ΔIncHI3	ICEKp10	Tn7399	all_island	—	1	1	1	1	1	1	1	1	1	VGP-01	0	0	0	0	0	0	0	0	0	0	0	0	0	0	0	0	0	0	0	0	0	0	0	0
GCA_902507105.1	NCBI	Scaffold	2011	Asia	China	—	—	CG380	ST380	KL2	IncFIB-4.1+ΔIncFIIpKDO1	ICEKp10	Tn7399	None	—	1	1	1	1	0	1	1	1	0	VGP-19	0	0	0	0	0	0	0	0	0	0	0	0	0	0	0	0	0	0	0	0	0	0	0	0
GCA_902507125.1	NCBI	Scaffold	2011	Asia	China	—	—	CG23	ST23	KL1	IncFIB-4.2+ΔIncHI3	ICEKp10	Tn7399	all_island	—	1	1	1	1	1	1	1	1	1	VGP-01	0	0	0	0	0	0	0	0	0	0	0	0	0	0	0	0	0	0	0	0	0	0	0	0
GCA_902507135.1	NCBI	Scaffold	2011	Asia	China	—	—	CG23	ST23	KL1	IncFIB-4.2+ΔIncHI3	ICEKp10	None	all_island	—	1	1	1	1	1	1	1	0	1	VGP-16	0	1	0	0	0	0	0	0	0	0	0	0	0	0	0	0	0	0	0	0	0	0	0	0
GCA_902507145.1	NCBI	Scaffold	2012	Asia	China	—	—	CG23	ST23	KL1	IncFIB-4.2+ΔIncHI3	ICEKp10	None	all_island	—	1	1	1	1	0	1	1	0	1	VGP-42	0	0	0	0	0	0	0	0	0	0	0	0	0	0	0	0	0	0	0	0	0	0	0	0
GCA_902507155.1	NCBI	Scaffold	2012	Asia	China	—	—	CG23	ST6064	KL1	IncFIB-4.2+IncHI3	ICEKp1	None	all_island	—	1	1	1	1	1	1	0	0	1	VGP-12	0	0	0	0	0	0	0	0	0	0	0	0	0	0	0	0	0	0	0	0	0	0	0	0
GCA_902507165.1	NCBI	Scaffold	2012	Asia	China	—	—	CG23	ST23	KL1	IncFIB-4.2+ΔIncHI3	ICEKp10	Tn7399	all_island	—	1	1	1	1	1	1	1	1	1	VGP-01	0	0	0	0	0	0	0	0	0	0	0	0	0	0	0	0	0	0	0	0	0	0	0	0
GCA_902507175.1	NCBI	Scaffold	2017	Asia	China	—	—	CG258	ST11	KL64	IncFIB-4.2+ΔIncHI3	ICEKp3	None	None	—	1	1	0	1	1	1	0	0	0	VGP-02	0	0	0	0	0	0	0	0	0	0	0	0	0	0	0	0	1	0	0	0	0	0	0	0
GCA_902507225.1	NCBI	Scaffold	2012	Asia	China	—	—	CG660	ST660	KL16	IncFIB-4.2+IncHI3	ICEKp6	None	None	—	1	1	1	1	1	1	0	0	0	VGP-03	0	0	0	0	0	0	0	0	0	0	0	0	0	0	0	0	0	0	0	0	0	0	0	0
GCA_902507235.1	NCBI	Scaffold	2012	Asia	China	—	—	CG23	ST23	KL1	IncFIB-4.2+ΔIncHI3	ICEKp10	Tn7399	all_island	—	1	1	1	1	1	1	1	1	1	VGP-01	0	0	0	0	0	0	0	0	0	0	0	0	0	0	0	0	0	0	0	0	0	0	0	0
GCA_902507245.1	NCBI	Scaffold	2012	Asia	China	—	—	CG1049	ST1049	KL5	IncFIB-4.2+IncFIB-8.1	ICEKp12	None	None	—	1	1	1	1	1	1	0	0	0	VGP-03	0	0	0	0	0	0	0	0	0	0	0	0	0	0	0	0	0	0	0	0	0	0	0	0
GCA_902507285.1	NCBI	Scaffold	2012	Asia	China	—	—	CG30	ST1764	KL64	IncFIB-4.2+IncFIB-8.1	None	None	all_island	—	1	1	1	1	1	0	0	0	1	VGP-08	0	0	0	0	0	0	0	0	0	0	0	0	0	0	0	0	0	0	0	0	0	0	0	0
GCA_902507295.1	NCBI	Scaffold	2012	Asia	China	—	—	CG25	ST25	KL2	IncFIB-4.2+IncHI3	None	None	all_island	—	1	1	1	1	0	0	0	0	1	VGP-54	0	0	0	0	0	0	0	0	0	0	0	0	0	0	0	0	0	0	0	0	0	0	0	0
GCA_902507315.1	NCBI	Scaffold	2012	Asia	China	—	—	CG25	ST25	KL2	IncFIB-4.2+IncHI3	None	None	all_island	—	1	1	1	1	1	0	0	0	1	VGP-08	0	0	0	0	0	0	0	0	0	0	0	0	0	0	0	0	0	0	0	0	0	0	0	0
GCA_902507355.1	NCBI	Scaffold	2017	Asia	China	—	—	CG258	ST11	KL64	IncFIB-4.2+ΔIncHI3	ICEKp3	None	None	—	0	1	0	0	1	1	0	0	0	VGP-04	0	0	0	0	0	0	0	0	0	0	0	0	0	0	0	0	1	0	0	0	0	0	0	0
GCA_902507375.1	NCBI	Scaffold	2017	Asia	China	—	—	CG258	ST11	KL64	IncFIB-4.2+ΔIncHI3	ICEKp3	None	None	—	1	1	0	1	1	1	0	0	0	VGP-02	0	0	0	0	0	0	0	0	0	0	0	0	0	0	0	0	1	0	0	0	0	0	0	0
GCA_902507385.1	NCBI	Scaffold	2017	Asia	China	—	—	CG258	ST11	KL64	IncFIB-4.2+ΔIncHI3	ICEKp3	None	None	—	1	1	0	1	1	1	0	0	0	VGP-02	0	0	0	0	0	0	0	0	0	0	0	0	0	0	0	0	1	0	0	0	0	0	0	0
GCA_902507505.1	NCBI	Scaffold	2017	Asia	China	—	—	CG258	ST11	KL64	IncFIB-4.2+ΔIncHI3	ICEKp3	None	None	—	1	1	0	1	1	1	0	0	0	VGP-02	0	0	0	0	0	0	0	0	0	0	0	0	0	0	0	0	1	0	0	0	0	0	0	0
GCA_902507625.1	NCBI	Scaffold	2017	Asia	China	—	—	CG258	ST11	KL64	IncFIB-4.2+IncFIIpKp_Goe_414-4+ΔIncHI3	ICEKp3	None	None	—	1	1	0	1	1	1	0	0	0	VGP-02	0	0	0	0	0	0	0	0	0	0	0	0	0	0	0	0	1	0	0	0	0	0	0	0
GCA_902507635.1	NCBI	Scaffold	2017	Asia	China	—	—	CG258	ST11	KL64	IncFIB-4.2+ΔIncHI3	ICEKp3	None	None	—	1	1	0	1	1	1	0	0	0	VGP-02	0	0	0	0	0	0	0	0	0	0	0	0	0	0	0	0	1	0	0	0	0	0	0	0
GCA_902507765.1	NCBI	Scaffold	2017	Asia	China	—	—	CG258	ST11	KL21	IncFIB-4.2+ΔIncHI3	ICEKp3	None	None	—	0	1	0	0	1	1	0	0	0	VGP-04	0	0	0	0	0	0	0	0	0	0	0	0	0	0	0	0	1	0	0	0	0	0	0	0
GCA_902507785.1	NCBI	Scaffold	2017	Asia	China	—	—	CG258	ST11	KL64	IncFIB-4.2+ΔIncHI3	ICEKp3	None	None	—	1	1	0	1	1	1	0	0	0	VGP-02	0	0	0	0	0	0	0	0	0	0	0	0	0	0	0	0	1	0	0	0	0	0	0	0
GCA_902507865.1	NCBI	Scaffold	2017	Asia	China	—	—	CG258	ST11	KL21	IncFIB-4.2+ΔIncHI3	ICEKp3	None	None	—	0	1	0	0	1	1	0	0	0	VGP-04	0	0	0	0	0	0	0	0	0	0	0	0	0	0	0	0	1	0	0	0	0	0	0	0
GCA_902507875.1	NCBI	Scaffold	2017	Asia	China	—	—	CG258	ST11	KL64	IncFIB-4.2+ΔIncHI3	ICEKp3	None	None	—	1	1	0	1	1	1	0	0	0	VGP-02	0	0	0	0	0	0	0	0	0	0	0	0	0	0	0	0	1	0	0	0	0	0	0	0
GCA_902507915.1	NCBI	Scaffold	2017	Asia	China	—	—	CG258	ST11	KL64	IncFIB-4.2+ΔIncHI3	ICEKp3	None	None	—	1	1	0	1	1	1	0	0	0	VGP-02	0	0	0	0	0	0	0	0	0	0	0	0	0	0	0	0	1	0	0	0	0	0	0	0
GCA_902507935.1	NCBI	Scaffold	2017	Asia	China	—	—	CG35	ST35	KL16	IncFIB-4.1+IncFIIK	ICEKp3	None	None	—	0	1	0	0	0	1	0	0	0	VGP-09	0	0	0	0	0	0	0	0	0	0	0	0	0	0	0	0	1	0	0	0	0	0	0	0
GCA_902507945.1	NCBI	Scaffold	2017	Asia	China	—	—	CG23	ST23	KL1	IncFIB-4.2+ΔIncHI3	ICEKp10	Tn7399	all_island	—	1	1	1	1	1	1	1	1	1	VGP-01	0	0	0	0	0	0	0	0	0	0	0	0	0	0	0	0	0	0	0	0	0	0	0	0
GCA_902507955.1	NCBI	Scaffold	2017	Asia	China	—	—	CG86	ST86	KL2	IncFIB-4.2+IncHI3	ICEKp12	None	None	—	1	1	1	1	1	1	0	0	0	VGP-03	0	0	0	0	0	0	0	0	0	0	0	0	0	0	0	0	0	0	0	0	0	0	0	0
GCA_902507965.1	NCBI	Scaffold	2017	Asia	China	—	—	CG23	ST23	KL1	IncFIB-4.2+ΔIncHI3	ICEKp10	Tn7399	all_island	—	1	1	1	1	1	1	1	1	1	VGP-01	0	0	0	0	0	0	0	0	0	0	0	0	0	0	0	0	0	0	0	0	0	0	0	0
GCA_902507975.1	NCBI	Scaffold	2017	Asia	China	—	—	CG29	ST29	KL54	IncFIB-4.2+IncFIB-8.1	ICEKp3	None	None	—	1	1	1	1	1	1	0	0	0	VGP-03	0	0	0	0	0	0	0	0	0	0	0	0	0	0	0	0	0	0	0	0	0	0	0	0
GCA_902507995.1	NCBI	Scaffold	2017	Asia	China	—	—	CG258	ST11	KL64	IncFIB-4.2+IncFIB-8.1	ICEKp3	None	None	—	0	1	0	0	1	1	0	0	0	VGP-04	0	0	0	0	0	0	0	0	0	0	0	0	0	0	0	0	1	0	0	0	0	0	0	0
GCA_902508005.1	NCBI	Scaffold	2017	Asia	China	—	—	CG65	ST65	KL2	IncFIB-4.2+IncHI3	ICEKp10	None	None	—	1	0	1	1	0	1	1	0	0	VGP-43	0	0	0	0	0	0	0	0	0	0	0	0	0	0	0	0	0	0	0	0	0	0	0	0
GCA_902508025.1	NCBI	Scaffold	2017	Asia	China	—	—	CG23	ST23	KL1	IncFIB-4.2+ΔIncHI3	ICEKp10	Tn7399	all_island	—	1	1	1	1	1	1	1	1	1	VGP-01	0	0	0	0	0	0	0	0	0	0	0	0	0	0	0	0	0	0	0	0	0	0	0	0
GCA_902508035.1	NCBI	Scaffold	2017	Asia	China	—	—	CG65	ST65	KL2	IncFIB-4.2+IncHI3	None	None	None	—	1	1	1	1	1	0	0	0	0	VGP-05	0	0	0	0	0	0	0	0	0	0	0	0	0	0	0	0	0	0	0	0	0	0	0	0
GCA_902508055.1	NCBI	Scaffold	2017	Asia	China	—	—	CG23	ST23	KL1	IncFIB-4.2+ΔIncHI3	ICEKp10	Tn7399	all_island	—	1	1	1	1	0	1	1	1	1	VGP-24	0	0	0	0	0	0	0	0	0	0	0	0	0	0	0	0	0	0	0	0	0	0	0	0
GCA_902508065.1	NCBI	Scaffold	2017	Asia	China	—	—	CG86	ST86	KL2	IncFIB-4.2+IncHI3	None	None	None	—	1	1	1	1	1	0	0	0	0	VGP-05	0	0	0	0	0	0	0	0	0	0	0	0	0	0	0	0	0	0	0	0	0	0	0	0
GCA_902508075.1	NCBI	Scaffold	2017	Asia	China	—	—	CG258	ST11	KL64	IncFIB-4.2+ΔIncHI3	ICEKp3	None	None	—	1	1	0	1	1	1	0	0	0	VGP-02	0	0	0	0	0	0	0	0	0	0	0	0	0	0	0	0	1	0	0	0	0	0	0	0
GCA_902508085.1	NCBI	Scaffold	2017	Asia	China	—	—	CG23	ST23	KL1	IncFIB-4.2+ΔIncHI3	ICEKp10	Tn7399	all_island	—	1	1	1	1	1	1	1	1	1	VGP-01	0	0	0	0	0	0	0	0	0	0	0	0	0	0	0	0	0	0	0	0	0	0	0	0
GCA_902508125.1	NCBI	Scaffold	2017	Asia	China	—	—	CG258	ST11	KL64	IncFIB-4.2+ΔIncHI3	ICEKp3	None	None	—	1	1	0	1	1	1	0	0	0	VGP-02	0	0	0	0	0	0	0	0	0	0	0	0	0	0	0	0	1	0	0	0	0	0	0	0
GCA_902508145.1	NCBI	Scaffold	2017	Asia	China	—	—	CG258	ST11	KL64	IncFIB-4.2+ΔIncHI3	ICEKp3	None	None	—	1	1	0	1	1	1	0	0	0	VGP-02	0	0	0	0	0	0	0	0	0	0	0	0	0	0	0	0	1	0	0	0	0	0	0	0
GCA_902508155.1	NCBI	Scaffold	2017	Asia	China	—	—	CG258	ST11	KL64	IncFIB-4.2+ΔIncHI3	ICEKp3	None	None	—	0	1	0	0	1	1	0	0	0	VGP-04	0	0	0	0	0	0	0	0	0	0	0	0	0	0	0	0	1	0	0	0	0	0	0	0
GCA_902508165.1	NCBI	Scaffold	2017	Asia	China	—	—	CG23	ST23	KL1	IncFIB-4.2+ΔIncHI3	ICEKp10	Tn7399	all_island	—	1	1	1	1	1	1	1	1	1	VGP-01	0	0	0	0	0	0	0	0	0	0	0	0	0	0	0	0	0	0	0	0	0	0	0	0
GCA_902508175.1	NCBI	Scaffold	2017	Asia	China	—	—	CG258	ST11	KL64	IncFIB-4.2+ΔIncHI3	ICEKp3	None	None	—	1	1	0	1	1	1	0	0	0	VGP-02	0	0	0	0	0	0	0	0	0	0	0	0	0	0	0	0	1	0	0	0	0	0	0	0
GCA_902508185.1	NCBI	Scaffold	2017	Asia	China	—	—	CG23	ST23	KL1	IncFIB-4.2+ΔIncHI3	ICEKp10	Tn7399	all_island	—	1	1	1	1	0	1	1	1	1	VGP-24	0	0	0	0	0	0	0	0	0	0	0	0	0	0	0	0	0	0	0	0	0	0	0	0
GCA_902508195.1	NCBI	Scaffold	2017	Asia	China	—	—	CG65	ST65	KL2	IncFIB-4.2+IncHI3	ICEKp10	None	None	—	1	1	1	1	1	1	1	0	0	VGP-06	0	0	0	0	0	0	0	0	0	0	0	0	0	0	0	0	0	0	0	0	0	0	0	0
GCA_902508205.1	NCBI	Scaffold	2017	Asia	China	—	—	CG700	ST700	KL1	IncFIB-4.1+IncFIIK	ICEKp1	None	None	—	1	1	1	0	0	1	0	0	0	VGP-10	0	0	0	0	0	0	0	0	0	0	0	0	0	0	0	0	0	0	0	0	0	0	0	0
GCA_902508225.1	NCBI	Scaffold	2017	Asia	China	—	—	CG23	ST23	KL1	IncFIB-4.2+ΔIncHI3	ICEKp10	ΔTn7399	all_island	—	1	1	1	1	1	1	1	1	1	VGP-01	0	0	0	0	0	0	0	0	0	0	0	0	0	0	0	0	0	0	0	0	0	0	0	0
GCA_902508235.1	NCBI	Scaffold	2017	Asia	China	—	—	CG36	ST268	KL20	IncFIB-4.2+ΔIncFIB-8.1	ICEKp10	None	None	—	1	1	1	1	1	1	1	0	0	VGP-06	0	0	0	0	0	0	0	0	0	0	0	0	0	0	0	0	0	0	0	0	0	0	0	0
GCA_902508245.1	NCBI	Scaffold	2017	Asia	China	—	—	CG258	ST11	KL64	IncFIB-4.2+ΔIncHI3	ICEKp3	None	None	—	1	1	0	1	1	1	0	0	0	VGP-02	0	0	0	0	0	0	0	0	0	0	0	0	0	0	0	0	1	0	0	0	0	0	0	0
GCA_902508255.1	NCBI	Scaffold	2017	Asia	China	—	—	CG258	ST11	KL64	IncFIB-4.2+ΔIncHI3	ICEKp3	None	None	—	1	1	0	1	1	1	0	0	0	VGP-02	0	0	0	0	0	0	0	0	0	0	0	0	0	0	0	0	0	0	0	0	0	0	0	0
GCA_902508275.1	NCBI	Scaffold	2017	Asia	China	—	—	CG23	ST23	KL1	IncFIB-4.2+ΔIncHI3	ICEKp10	Tn7399	all_island	—	1	1	1	1	1	1	1	1	1	VGP-01	0	0	0	0	0	0	0	0	0	0	0	0	0	0	0	0	0	0	0	0	0	0	0	0
GCA_902508295.1	NCBI	Scaffold	2017	Asia	China	—	—	CG258	ST11	KL64	IncFIB-4.2+ΔIncHI3	ICEKp3	None	None	—	1	1	0	1	1	1	0	0	0	VGP-02	0	0	0	0	0	0	0	0	0	0	0	0	0	0	0	0	1	0	0	0	0	0	0	0
GCA_902508315.1	NCBI	Scaffold	2017	Asia	China	—	—	CG23	ST23	KL1	IncFIB-4.2+ΔIncHI3	ICEKp10	Tn7399	all_island	—	1	1	1	1	1	1	1	1	1	VGP-01	0	0	0	0	0	0	0	0	0	0	0	0	0	0	0	0	0	0	0	0	0	0	0	0
GCA_902508335.1	NCBI	Scaffold	2017	Asia	China	—	—	CG23	ST23	KL1	IncFIB-4.2+ΔIncHI3	ICEKp10	None	all_island	—	1	1	1	1	1	1	1	0	1	VGP-16	0	0	0	0	0	0	0	0	0	0	0	0	0	0	0	0	0	0	0	0	0	0	0	0
GCA_902508365.1	NCBI	Scaffold	2017	Asia	China	—	—	CG258	ST11	KL64	IncFIB-4.2+ΔIncHI3	ICEKp3	None	None	—	1	1	1	1	1	1	0	0	0	VGP-03	0	0	0	0	0	0	0	0	0	0	0	0	0	0	0	0	1	0	0	0	0	0	0	0
GCA_902508385.1	NCBI	Scaffold	2017	Asia	China	—	—	CG258	ST11	KL64	IncFIB-4.2+ΔIncHI3	ICEKp3	None	None	—	1	1	0	1	1	1	0	0	0	VGP-02	0	0	0	0	0	0	0	0	0	0	0	0	0	0	0	0	0	0	0	0	0	0	0	0
GCA_902508395.1	NCBI	Scaffold	2017	Asia	China	—	—	CG36	ST268	KL20	IncFIB-4.2+IncFIB-8.1	ICEKp10	None	None	—	1	1	1	1	1	1	1	0	0	VGP-06	0	0	0	0	0	0	0	0	0	0	0	0	0	0	0	0	0	0	0	0	0	0	0	0
GCA_902508425.1	NCBI	Scaffold	2017	Asia	China	—	—	CG258	ST11	KL64	IncFIB-4.2+ΔIncHI3	ICEKp3	None	None	—	1	1	0	1	1	1	0	0	0	VGP-02	0	0	0	0	0	0	0	0	0	0	0	0	0	0	0	0	0	0	0	0	0	0	0	0
GCA_902508435.1	NCBI	Scaffold	2017	Asia	China	—	—	CG86	ST86	KL2	IncFIB-4.2+IncHI3	ICEKp12	None	None	—	1	1	1	1	1	1	0	0	0	VGP-03	0	0	0	0	0	0	0	0	0	0	0	0	0	0	0	0	0	0	0	0	0	0	0	0
GCA_902508455.1	NCBI	Scaffold	2017	Asia	China	—	—	CG258	ST11	KL64	IncFIB-4.2+ΔIncHI3	ICEKp3	None	None	—	1	1	0	1	1	1	0	0	0	VGP-02	0	0	0	0	0	0	0	0	0	0	0	0	0	0	0	0	0	0	0	0	0	0	0	0
GCA_902508465.1	NCBI	Scaffold	2017	Asia	China	—	—	CG23	ST1660	KL1	IncFIB-4.2+IncFIB-8.1	ICEKp10	Tn7399	all_island	—	1	1	1	1	1	1	1	1	1	VGP-01	0	0	0	0	0	0	0	0	0	0	0	0	0	0	0	0	1	0	0	0	0	0	0	0
GCA_902508475.1	NCBI	Scaffold	2017	Asia	China	—	—	CG25	ST25	KL2	IncFIB-4.2+ΔIncHI3	None	None	all_island	—	1	1	1	1	1	0	0	0	1	VGP-08	0	0	0	0	0	0	0	0	0	0	0	0	0	0	0	0	0	0	0	0	0	0	0	0
GCA_902508485.1	NCBI	Scaffold	2017	Asia	China	—	—	CG23	ST23	KL1	IncFIB-4.2+ΔIncHI3	ICEKp10	Tn7399	all_island	—	1	1	1	1	1	1	1	1	1	VGP-01	0	0	0	0	0	0	0	0	0	0	0	0	0	0	0	0	0	0	0	0	0	0	0	0
GCA_902508495.1	NCBI	Scaffold	2017	Asia	China	—	—	CG30	ST1764	KL64	IncFIB-4.2+IncFIB-8.1	None	None	all_island	—	1	1	1	1	1	0	0	0	1	VGP-08	0	0	0	0	0	0	0	0	0	0	0	0	0	0	0	0	0	0	0	0	0	0	0	0
GCA_902508505.1	NCBI	Scaffold	2017	Asia	China	—	—	CG86	ST86	KL2	IncFIB-4.2+IncHI3	None	None	None	—	1	1	1	1	1	0	0	0	0	VGP-05	0	0	0	0	0	0	0	0	0	0	0	0	0	0	0	0	0	0	0	0	0	0	0	0
GCA_902508515.1	NCBI	Scaffold	2017	Asia	China	—	—	CG258	ST11	KL64	IncFIB-4.2+ΔIncHI3	ICEKp3	None	None	—	1	1	0	1	1	1	0	0	0	VGP-02	0	0	0	0	0	0	0	0	0	0	0	0	0	0	0	0	1	0	0	0	0	0	0	0
GCA_902508535.1	NCBI	Scaffold	2017	Asia	China	—	—	CG23	ST23	KL1	IncFIB-4.2+ΔIncHI3	ICEKp10	Tn7399	all_island	—	1	1	1	1	1	1	1	1	1	VGP-01	0	0	0	0	0	0	0	0	0	0	0	0	0	0	0	0	0	0	0	0	0	0	0	0
GCA_902508555.1	NCBI	Scaffold	2017	Asia	China	—	—	CG660	ST660	KL16	IncFIB-4.2+IncHI3	ICEKp6	None	None	—	1	1	1	1	1	1	0	0	0	VGP-03	0	0	0	0	0	0	0	0	0	0	0	0	0	0	0	0	0	0	0	0	0	0	0	0
GCA_902508565.1	NCBI	Scaffold	2017	Asia	China	—	—	CG36	ST36	KL62	IncFIB-4.2+IncHI3	ICEKp3	None	None	—	1	1	1	1	1	1	1	0	0	VGP-06	0	0	0	0	0	0	0	0	0	0	0	0	0	0	0	0	0	0	0	0	0	0	0	0
GCA_902508585.1	NCBI	Scaffold	2017	Asia	China	—	—	CG23	ST1660	KL1	IncFIB-4.2+ΔIncHI3	ICEKp10	Tn7399	all_island	—	1	1	1	1	0	1	1	1	1	VGP-24	0	0	0	0	0	0	0	0	0	0	0	0	0	0	0	0	0	0	0	0	0	0	0	0
GCA_902508595.1	NCBI	Scaffold	2017	Asia	China	—	—	CG700	ST700	KL1	IncFIB-4.1+IncFIIK	ICEKp1	None	None	—	1	1	1	0	0	1	0	0	0	VGP-10	0	0	0	0	0	0	0	0	0	0	0	0	0	0	0	0	0	0	0	0	0	0	0	0
GCA_902508625.1	NCBI	Scaffold	2017	Asia	China	—	—	CG23	ST23	KL1	IncFIB-4.2+ΔIncHI3	ICEKp10	Tn7399	all_island	—	1	1	1	1	1	1	1	1	1	VGP-01	0	0	0	0	0	0	0	0	0	0	0	0	0	0	0	0	0	0	0	0	0	0	0	0
GCA_902508635.1	NCBI	Scaffold	2017	Asia	China	—	—	CG700	ST700	KL1	IncFIB-4.1+IncFIIK	ICEKp1	None	None	—	1	1	1	0	0	1	0	0	0	VGP-10	0	0	0	0	0	0	0	0	0	0	0	0	0	0	0	0	0	0	0	0	0	0	0	0
GCA_902508675.1	NCBI	Scaffold	2017	Asia	China	—	—	CG23	ST23	KL1	IncFIB-4.2+ΔIncHI3	ICEKp10	Tn7399	all_island	—	1	1	1	1	1	1	1	1	1	VGP-01	0	0	0	0	0	0	0	0	0	0	0	0	0	0	0	0	0	0	0	0	0	0	0	0
GCA_902508695.1	NCBI	Scaffold	2017	Asia	China	—	—	CG23	ST23	KL1	IncFIB-4.2+ΔIncHI3	ICEKp10	Tn7399	all_island	—	1	1	1	1	1	1	1	1	1	VGP-01	0	0	0	0	0	0	0	0	0	0	0	0	0	0	0	0	0	0	0	0	0	0	0	0
GCA_902508715.1	NCBI	Scaffold	2017	Asia	China	—	—	CG23	ST23	KL1	IncFIB-4.2+ΔIncHI3	ICEKp10	Tn7399	all_island	—	1	1	1	1	1	1	1	1	1	VGP-01	0	0	0	0	0	0	0	0	0	0	0	0	0	0	0	0	0	0	0	0	0	0	0	0
GCA_902508735.1	NCBI	Scaffold	2017	Asia	China	—	—	CG1049	ST1049	KL5	IncFIB-4.2+IncFIB-8.1	ICEKp12	None	None	—	1	1	1	1	1	1	0	0	0	VGP-03	0	0	0	0	0	0	0	0	0	0	0	0	0	0	0	0	0	0	0	0	0	0	0	0
GCA_902508745.1	NCBI	Scaffold	2017	Asia	China	—	—	CG23	ST23	KL1	IncFIB-4.2+ΔIncHI3	ICEKp10	Tn7399	all_island	—	1	1	1	1	1	1	1	1	1	VGP-01	0	0	0	0	0	0	0	0	0	0	0	0	0	0	0	0	0	0	0	0	0	0	0	0
GCA_902508755.1	NCBI	Scaffold	2017	Asia	China	—	—	CG23	ST23	KL1	IncFIB-4.2+ΔIncHI3	ICEKp10	Tn7399	all_island	—	1	1	1	1	1	1	1	1	1	VGP-01	0	0	0	0	0	0	0	0	0	0	0	0	0	0	0	0	0	0	0	0	0	0	0	0
GCA_902508765.1	NCBI	Scaffold	2017	Asia	China	—	—	CG23	ST23	KL1	IncFIB-4.2+ΔIncHI3	ICEKp10	Tn7399	all_island	—	1	1	1	1	1	1	1	1	1	VGP-01	0	0	0	0	0	0	0	0	0	0	0	0	0	0	0	0	0	0	0	0	0	0	0	0
GCA_902508775.1	NCBI	Scaffold	2017	Asia	China	—	—	CG65	ST65	KL2	IncFIB-4.2+IncHI3	None	None	None	—	1	1	1	1	1	0	0	0	0	VGP-05	0	0	0	0	0	0	0	0	0	0	0	0	0	0	0	0	0	0	0	0	0	0	0	0
GCA_902508795.1	NCBI	Scaffold	2017	Asia	China	—	—	CG65	ST65	KL2	IncFIB-4.2+IncHI3	None	None	None	—	1	1	1	1	1	0	0	0	0	VGP-05	0	0	0	0	0	0	0	0	0	0	0	0	0	0	0	0	0	0	0	0	0	0	0	0
GCA_902508805.1	NCBI	Scaffold	2017	Asia	China	—	—	CG23	ST23	KL1	IncFIB-4.2+ΔIncHI3	ICEKp10	Tn7399	all_island	—	1	1	1	1	1	1	1	1	1	VGP-01	0	0	0	0	0	0	0	0	0	0	0	0	0	0	0	0	0	0	0	0	0	0	0	0
GCA_902508825.1	NCBI	Scaffold	2017	Asia	China	—	—	CG39	ST39	KL23	IncFIB-4.2+IncFIB-8.1	None	None	None	—	1	0	1	1	0	0	0	0	0	VGP-14	0	0	0	0	0	0	0	0	0	0	0	0	0	0	0	0	0	0	0	0	0	0	0	0
GCA_902508835.1	NCBI	Scaffold	2017	Asia	China	—	—	CG86	ST86	KL2	IncFIB-4.2+IncHI3	None	None	None	—	1	1	1	1	0	0	0	0	0	VGP-13	0	0	0	0	0	0	0	0	0	0	0	0	0	0	0	0	0	0	0	0	0	0	0	0
GCA_902508845.1	NCBI	Scaffold	2017	Asia	China	—	—	CG86	ST86	KL2	IncFIB-4.2+IncHI3	ICEKp3	None	None	—	1	1	1	1	1	1	0	0	0	VGP-03	0	0	0	0	0	0	0	0	0	0	0	0	0	0	0	0	0	0	0	0	0	0	0	0
GCA_902508855.1	NCBI	Scaffold	2017	Asia	China	—	—	CG65	ST65	KL2	IncFIB-4.2+IncHI3	None	None	None	—	1	1	1	1	1	0	0	0	0	VGP-05	0	0	0	0	0	0	0	0	0	0	0	0	0	0	0	0	0	0	0	0	0	0	0	0
GCA_902508865.1	NCBI	Scaffold	2017	Asia	China	—	—	CG23	ST23	KL1	IncFIB-4.2+ΔIncHI3	ICEKp10	Tn7399	all_island	—	1	1	1	1	1	1	1	1	1	VGP-01	0	0	0	0	0	0	0	0	0	0	0	0	0	0	0	0	0	0	0	0	0	0	0	0
GCA_902508885.1	NCBI	Scaffold	2017	Asia	China	—	—	CG23	ST23	KL1	IncFIB-4.2+ΔIncHI3	ICEKp10	Tn7399	all_island	—	1	1	1	1	1	1	1	1	1	VGP-01	0	0	0	0	0	0	0	0	0	0	0	0	0	0	0	0	0	0	0	0	0	0	0	0
GCA_902508895.1	NCBI	Scaffold	2017	Asia	China	—	—	CG86	ST86	KL2	IncFIB-4.2+IncHI3	ICEKp3	None	None	—	1	1	1	1	1	1	0	0	0	VGP-03	0	0	0	0	0	0	0	0	0	0	0	0	0	0	0	0	0	0	0	0	0	0	0	0
GCA_902508915.1	NCBI	Scaffold	2017	Asia	China	—	—	CG23	ST23	KL1	IncFIB-4.2+ΔIncHI3	ICEKp10	Tn7399	all_island	—	1	1	1	1	1	1	1	1	1	VGP-01	0	0	0	0	0	0	0	0	0	0	0	0	0	0	0	0	0	0	0	0	0	0	0	0
GCA_902508925.1	NCBI	Scaffold	2017	Asia	China	—	—	CG258	ST11	KL64	IncFIB-4.2+ΔIncHI3	ICEKp3	None	None	—	0	1	0	0	1	1	0	0	0	VGP-04	0	0	0	0	0	0	0	0	0	0	0	0	0	0	0	0	1	0	0	0	0	0	0	0
GCA_902508935.1	NCBI	Scaffold	2017	Asia	China	—	—	CG36	ST268	KL20	IncFIB-4.2+IncFIB-8.1	ICEKp10	None	None	—	1	1	1	1	1	1	1	0	0	VGP-06	0	0	0	0	0	0	0	0	0	0	0	0	0	0	0	0	0	0	0	0	0	0	0	0
GCA_902508955.1	NCBI	Scaffold	2017	Asia	China	—	—	CG23	ST23	KL1	IncFIB-4.2+ΔIncHI3	ICEKp10	Tn7399	all_island	—	1	1	1	1	1	1	1	1	1	VGP-01	0	0	0	0	0	0	0	0	0	0	0	0	0	0	0	0	0	0	0	0	0	0	0	0
GCA_902508965.1	NCBI	Scaffold	2017	Asia	China	—	—	CG23	ST23	KL1	IncFIB-4.2+ΔIncHI3	ICEKp10	Tn7399	all_island	—	1	1	1	1	1	1	1	1	1	VGP-01	0	0	0	0	0	0	0	0	0	0	0	0	0	0	0	0	0	0	0	0	0	0	0	0
GCA_902508985.1	NCBI	Scaffold	2017	Asia	China	—	—	CG15	ST15	KL24	IncFIB-6.1	ICEKp12	None	None	—	0	1	0	0	1	1	0	0	0	VGP-04	0	0	0	0	0	0	0	0	0	0	0	0	0	0	0	0	0	0	0	0	0	0	0	0
GCA_902508995.1	NCBI	Scaffold	2017	Asia	China	—	—	CG420	ST420	KL20	IncFIB-4.2+IncHI3	ICEKp3	None	None	—	1	1	1	1	1	1	0	0	0	VGP-03	0	0	0	0	0	0	0	0	0	0	0	0	0	0	0	0	0	0	0	0	0	0	0	0
GCA_902509015.1	NCBI	Scaffold	2017	Asia	China	—	—	CG659	ST659	KL3	IncFIB-4.1+IncFIIK	None	None	None	—	0	1	0	0	0	0	0	0	0	VGP-07	0	1	0	0	0	0	0	1	0	0	0	0	0	0	0	0	1	0	0	0	0	0	0	0
GCA_902509045.1	NCBI	Scaffold	2017	Asia	China	—	—	CG29	ST29	KL54	IncFIB-4.2+IncFIB-8.1	ICEKp3	None	None	—	1	1	1	1	1	1	0	0	0	VGP-03	0	0	0	0	0	0	0	0	0	0	0	0	0	0	0	0	0	0	0	0	0	0	0	0
GCA_902509055.1	NCBI	Scaffold	2017	Asia	China	—	—	CG65	ST65	KL2	IncFIB-4.2+IncHI3	None	None	None	—	1	1	1	1	1	0	0	0	0	VGP-05	0	0	0	0	0	0	0	0	0	0	0	0	0	0	0	0	0	0	0	0	0	0	0	0
GCA_902509065.1	NCBI	Scaffold	2017	Asia	China	—	—	CG258	ST11	KL47	IncFIB-4.2+ΔIncHI3	ICEKp3	None	None	—	0	1	0	0	1	1	0	0	0	VGP-04	0	0	0	0	0	0	0	1	0	0	0	0	1	0	0	0	0	0	0	0	0	0	0	0
GCA_902509155.1	NCBI	Scaffold	2017	Asia	China	—	—	CG218	ST218	KL57	IncFIB-4.2+IncFIB-8.1	None	None	None	—	1	1	1	1	1	0	0	0	0	VGP-05	0	0	0	0	0	0	0	0	0	0	0	0	0	0	0	0	0	0	0	0	0	0	0	0
GCA_902509165.1	NCBI	Scaffold	2017	Asia	China	—	—	CG29	ST29	KL54	IncFIB-4.2+IncFIB-8.1	ICEKp3	None	None	—	1	0	1	1	0	1	0	0	0	VGP-11	0	0	0	0	0	0	0	0	0	0	0	0	0	0	0	0	0	0	0	0	0	0	0	0
GCA_902509175.1	NCBI	Scaffold	2017	Asia	China	—	—	CG65	ST65	KL2	IncFIB-4.2+IncHI3	None	None	None	—	1	1	1	1	1	0	0	0	0	VGP-05	0	0	0	0	0	0	0	0	0	0	0	0	0	0	0	0	0	0	0	0	0	0	0	0
GCA_902509215.1	NCBI	Scaffold	2017	Asia	China	—	—	CG660	ST660	KL16	IncFIB-4.2+IncHI3	ICEKp6	None	None	—	1	1	1	1	1	1	0	0	0	VGP-03	0	0	0	0	0	0	0	0	0	0	0	0	0	0	0	0	0	0	0	0	0	0	0	0
GCA_902509225.1	NCBI	Scaffold	2017	Asia	China	—	—	Singleton	ST2159	KL1	IncFIB-4.2+IncHI3	None	None	None	—	1	1	1	1	1	0	0	0	0	VGP-05	0	0	0	0	0	0	0	0	0	0	0	0	0	0	0	0	0	0	0	0	0	0	0	0
GCA_902509235.1	NCBI	Scaffold	2017	Asia	China	—	—	CG23	ST23	KL1	IncFIB-4.2+ΔIncHI3	ICEKp10	Tn7399	all_island	—	1	1	1	1	1	1	1	1	1	VGP-01	0	0	0	0	0	0	0	0	0	0	0	0	0	0	0	0	0	0	0	0	0	0	0	0
GCA_902509245.1	NCBI	Scaffold	2017	Asia	China	—	—	CG23	ST23	KL1	IncFIB-4.2+ΔIncHI3	ICEKp10	Tn7399	all_island	—	1	1	1	1	1	1	1	1	1	VGP-01	0	0	0	0	0	0	0	0	0	0	0	0	0	0	0	0	0	0	0	0	0	0	0	0
GCA_902509285.1	NCBI	Scaffold	2017	Asia	China	—	—	CG37	ST896	KL3	IncFIB-4.1+IncFIIK	None	None	None	—	0	1	0	0	0	0	0	0	0	VGP-07	0	0	0	0	0	0	0	0	0	0	0	0	0	0	0	0	0	0	0	0	0	0	0	0
GCA_902509295.1	NCBI	Scaffold	2017	Asia	China	—	—	CG258	ST11	KL64	IncFIB-4.2+ΔIncHI3	ICEKp3	None	None	—	0	1	0	1	1	1	0	0	0	VGP-29	0	0	0	0	0	0	0	0	0	0	0	0	0	0	0	0	1	0	0	0	0	0	0	0
GCA_902509305.1	NCBI	Scaffold	2017	Asia	China	—	—	CG29	ST29	KL54	IncFIB-4.2+IncHI3	None	None	None	—	1	1	1	1	0	0	0	0	0	VGP-13	0	0	0	0	0	0	0	0	0	0	0	0	0	0	0	0	0	0	0	0	0	0	0	0
GCA_902509315.1	NCBI	Scaffold	2017	Asia	China	—	—	CG258	ST11	KL64	IncFIB-4.2+ΔIncHI3	ICEKp3	None	None	—	1	1	0	1	1	1	0	0	0	VGP-02	0	0	0	0	0	0	0	0	0	0	0	0	0	0	0	0	1	0	0	0	0	0	0	0
GCA_902509325.1	NCBI	Scaffold	2017	Asia	China	—	—	CG23	ST23	KL1	IncFIB-4.2+ΔIncHI3	ICEKp10	Tn7399	all_island	—	1	1	1	1	1	1	1	1	1	VGP-01	0	0	0	0	0	0	0	0	0	0	0	0	0	0	0	0	0	0	0	0	0	0	0	0
GCA_902509345.1	NCBI	Scaffold	2017	Asia	China	—	—	CG163	ST485	KL5	IncFIB-4.2+IncHI3	None	None	None	—	1	1	1	1	1	1	0	0	0	VGP-03	0	0	0	0	0	0	0	0	0	0	0	0	0	0	0	0	0	0	0	0	0	0	0	0
GCA_902509365.1	NCBI	Scaffold	2017	Asia	China	—	—	CG23	ST23	KL1	IncFIB-4.2+ΔIncHI3	ICEKp10	Tn7399	all_island	—	1	1	1	1	1	1	1	1	1	VGP-01	0	0	0	0	0	0	0	0	0	0	0	0	0	0	0	0	0	0	0	0	0	0	0	0
GCA_902509375.1	NCBI	Scaffold	2017	Asia	China	—	—	CG2670	ST2158	KL25	IncFIB-4.2+IncFIB-8.1	ICEKp2	None	None	—	1	1	1	1	1	1	0	0	0	VGP-03	0	0	0	0	0	0	0	0	0	0	0	0	0	0	0	0	0	0	0	0	0	0	0	0
GCA_902509385.1	NCBI	Scaffold	2017	Asia	China	—	—	CG30	ST1764	KL64	IncFIB-4.2+IncFIB-8.1	None	None	all_island	—	1	1	1	1	1	0	0	0	1	VGP-08	0	0	0	0	0	0	0	0	0	0	0	0	0	0	0	0	0	0	0	0	0	0	0	0
GCA_902509395.1	NCBI	Scaffold	2017	Asia	China	—	—	CG23	ST23	KL1	IncFIB-4.2+ΔIncHI3	ICEKp10	None	all_island	—	1	1	1	1	1	1	1	0	1	VGP-16	0	0	0	0	0	0	0	0	0	0	0	0	0	0	0	0	0	0	0	0	0	0	0	0
GCA_902509405.1	NCBI	Scaffold	2017	Asia	China	—	—	CG23	ST23	KL1	IncFIB-4.2+ΔIncHI3	ICEKp10	Tn7399	all_island	—	1	1	1	1	1	1	1	1	1	VGP-01	0	0	0	0	0	0	0	0	0	0	0	0	0	0	0	0	0	0	0	0	0	0	0	0
GCA_902509415.1	NCBI	Scaffold	2017	Asia	China	—	—	CG23	ST23	KL1	IncFIB-4.2+ΔIncHI3	ICEKp10	Tn7399	all_island	—	1	1	1	1	1	1	1	1	1	VGP-01	0	0	0	0	0	0	0	0	0	0	0	0	0	0	0	0	0	0	0	0	0	0	0	0
GCA_902509435.1	NCBI	Scaffold	2017	Asia	China	—	—	CG65	ST65	KL2	IncFIB-4.2+IncHI3	ICEKp10	None	None	—	1	1	1	1	1	1	1	0	0	VGP-06	0	0	0	0	0	0	0	0	0	0	0	0	0	0	0	0	0	0	0	0	0	0	0	0
GCA_902703855.1	NCBI	Scaffold	2016	Europe	Italy	—	—	CG395	ST395	KL2	IncHI3+IncFIB-6.1	ICEKp12	None	None	—	0	1	0	0	1	1	0	0	0	VGP-04	0	0	0	0	0	0	0	1	0	0	0	0	0	0	0	0	0	0	0	0	1	0	0	0
GCA_902703865.1	NCBI	Scaffold	2016	Europe	Italy	—	—	CG395	ST395	KL2	IncHI3+IncFIB-6.1	ICEKp12	None	None	—	0	1	0	0	1	1	0	0	0	VGP-04	0	0	0	0	0	0	0	1	0	0	0	0	0	0	0	0	0	0	0	0	1	0	0	0
GCA_902703905.1	NCBI	Scaffold	2016	Europe	Italy	—	—	CG395	ST395	KL2	IncHI3+IncFIB-6.1	ICEKp12	None	None	—	0	1	0	0	1	1	0	0	0	VGP-04	0	0	0	0	0	0	0	1	0	0	0	0	0	0	0	0	0	0	0	0	1	0	0	0
GCA_902703965.1	NCBI	Scaffold	2016	Europe	Italy	—	—	CG395	ST395	KL2	IncHI3+IncFIB-6.1	ICEKp12	None	None	—	0	1	0	0	1	1	0	0	0	VGP-04	0	0	0	0	0	0	0	1	0	0	0	0	0	0	0	0	0	0	0	0	1	0	0	0
GCA_902703995.1	NCBI	Scaffold	2016	Europe	Italy	—	—	CG395	ST395	KL2	IncHI3+IncFIB-6.1	ICEKp12	None	None	—	0	1	0	0	1	1	0	0	0	VGP-04	0	0	0	0	0	0	0	1	0	0	0	0	0	0	0	0	0	0	0	0	1	0	0	0
GCA_902704025.1	NCBI	Scaffold	2016	Europe	Italy	—	—	CG395	ST395	KL2	IncHI3+IncFIB-6.1	ICEKp12	None	None	—	0	1	0	0	1	1	0	0	0	VGP-04	0	0	0	0	0	0	0	1	0	0	0	0	0	0	0	0	0	0	0	0	1	0	0	0
GCA_902704055.1	NCBI	Scaffold	2016	Europe	Italy	—	—	CG395	ST395	KL2	IncHI3	ICEKp12	None	None	—	0	1	0	0	1	1	0	0	0	VGP-04	0	0	0	0	0	0	0	0	1	0	0	0	0	0	0	0	0	0	0	0	0	0	0	0
GCA_902704255.1	NCBI	Scaffold	2016	Europe	Italy	—	—	CG395	ST395	KL2	IncHI3+IncFIB-6.1	ICEKp12	None	None	—	0	1	0	0	1	1	0	0	0	VGP-04	0	0	0	0	0	0	0	0	0	0	0	0	0	0	0	0	0	0	0	0	0	0	0	0
GCA_902704675.1	NCBI	Scaffold	2016	Europe	Italy	—	—	CG23	ST23	KL1	IncFIB-4.2+ΔIncHI3	ICEKp10	Tn7399	all_island	—	1	1	1	1	1	1	1	1	1	VGP-01	0	0	0	0	0	0	0	0	0	0	0	0	0	0	0	0	0	0	0	0	0	0	0	0
GCA_902723695.1	NCBI	Complete	2017	Europe	France	—	—	CG86	ST86	KL2	IncFIB-4.2+IncHI3	ICEKp3	None	None	—	1	1	1	1	1	1	0	0	0	VGP-03	0	0	0	0	0	0	0	0	0	0	0	0	0	0	0	0	0	0	0	0	0	0	0	0
GCA_902723705.1	NCBI	Complete	2017	Europe	France	—	—	CG86	ST86	KL2	IncFIB-4.2+IncHI3	ICEKp12	None	None	—	1	1	1	1	1	1	0	0	0	VGP-03	0	0	0	0	0	0	0	0	0	0	0	0	0	0	0	0	0	0	0	0	0	0	0	0
GCA_902827215.1	NCBI	Complete	2018	Europe	France	—	—	CG66	ST66	KL2	IncFIB-4.1+IncFIIK	None	None	None	—	1	1	1	1	0	1	1	0	0	VGP-17	0	0	0	0	0	0	0	0	0	0	0	0	0	0	0	0	0	0	0	0	0	0	0	0
GCA_903469565.1	NCBI	Scaffold	2020	Asia	China	—	—	CG1049	ST1049	KL5	IncFIB-4.2+IncFIB-8.1	ICEKp12	None	None	—	1	1	1	1	1	1	0	0	0	VGP-03	0	0	0	0	0	0	0	0	0	0	0	0	0	0	0	0	0	0	0	0	0	0	0	0
GCA_903815575.1	NCBI	Contig	2011	Europe	France	—	—	CG23	ST23	KL1	IncFIB-4.2+ΔIncHI3	ICEKp10	Tn7399	all_island	—	1	1	1	0	0	1	1	1	1	VGP-33	0	0	0	0	0	0	0	0	0	0	0	0	0	0	0	0	0	0	0	0	0	0	0	0
GCA_903815585.1	NCBI	Contig	2018	Europe	France	—	—	CG66	ST66	KL2	IncFIB-4.1	ICEKp10	None	None	—	1	1	1	1	0	1	1	0	0	VGP-17	0	0	0	0	0	0	0	0	0	0	0	0	0	0	0	0	0	0	0	0	0	0	0	0
GCA_903815595.1	NCBI	Contig	2014	Europe	France	—	—	CG380	ST380	KL2	IncFIB-4.1+ΔIncFIIpKDO1	ICEKp10	Tn7399	None	—	1	1	1	1	0	1	1	1	0	VGP-19	0	0	0	0	0	0	0	0	0	0	0	0	0	0	0	0	0	0	0	0	0	0	0	0
GCA_903815615.1	NCBI	Contig	2018	Europe	France	—	—	CG66	ST66	KL2	IncFIB-4.1+ΔIncFIIpKDO1	None	None	None	—	1	1	1	1	0	0	0	0	0	VGP-13	0	0	0	0	0	0	0	0	0	0	0	0	0	0	0	0	0	0	0	0	0	0	0	0
GCA_903815625.1	NCBI	Contig	2013	Europe	France	—	—	CG23	ST23	KL1	IncFIB-4.2+ΔIncHI3	ICEKp10	ΔTn7399	all_island	—	1	1	1	1	1	1	1	1	1	VGP-01	0	0	0	0	0	0	0	0	0	0	0	0	0	0	0	0	0	0	0	0	0	0	0	0
GCA_903815635.1	NCBI	Contig	2015	Europe	France	—	—	CG86	ST86	KL2	IncFIB-4.2+IncHI3	ICEKp3	None	None	—	1	1	1	1	1	1	0	0	0	VGP-03	0	0	0	0	0	0	0	0	0	0	0	0	0	0	0	0	0	0	0	0	0	0	0	0
GCA_904864505.1	NCBI	Complete	—	—	—	—	—	CG86	ST86	KL2	IncFIB-4.2+IncHI3	ICEKp3	None	None	—	1	0	1	1	0	1	0	0	0	VGP-11	0	0	0	0	0	0	0	0	0	0	0	0	0	0	0	0	0	0	0	0	0	0	0	0
GCA_904864645.1	NCBI	Complete	—	—	—	—	—	CG23	ST23	KL1	IncFIB-4.2+ΔIncHI3	ICEKp10	Tn7399	all_island	—	1	1	1	1	1	1	1	1	1	VGP-01	0	0	0	0	0	0	0	0	0	0	0	0	0	0	0	0	0	0	0	0	0	0	0	0
GCA_916172625.1	NCBI	Contig	2020	Europe	The Netherlands	—	—	CG86	ST86	KL2	IncFIB-4.2+IncHI3	None	None	None	—	1	1	1	1	0	0	0	0	0	VGP-13	0	0	0	0	0	0	0	0	0	0	0	0	0	0	0	0	0	0	0	0	0	0	0	0
GDFK0001	This study	Contig	2014	Asia	China	Zhejiang	H45	CG258	ST11	KL47	IncFIB-4.2+ΔIncHI3	ICEKp3	None	None	0	1	1	1	1	1	1	0	0	0	VGP-03	0	0	0	0	0	0	0	0	0	0	0	0	0	0	0	0	0	0	0	0	0	0	0	0
GDFK0004	This study	Contig	2015	Asia	China	Beijing	H07	CG36	ST268	KL20	IncFIB-4.2+IncFIB-8.1	ICEKp10	None	None	0	1	1	1	1	1	1	1	0	0	VGP-06	0	0	0	0	0	0	0	1	0	0	0	0	0	0	0	0	0	0	0	0	0	0	0	0
GDFK0005	This study	Contig	2015	Asia	China	Beijing	H07	CG36	ST268	KL20	IncFIB-4.2+IncFIB-8.1	ICEKp10	None	None	0	1	1	1	1	1	1	1	0	0	VGP-06	0	0	0	0	0	0	0	1	0	0	0	0	0	0	0	0	0	0	0	0	0	0	0	0
GDFK0006	This study	Contig	2016	Asia	China	Jiangsu	H32	CG258	ST11	KL64	IncFIB-4.2+ΔIncHI3	ICEKp3	None	None	0	1	1	0	1	1	1	0	0	0	VGP-02	0	0	0	0	0	0	0	0	0	0	0	0	0	0	0	0	0	0	0	0	0	0	0	0
GDFK0008	This study	Contig	2016	Asia	China	Jiangsu	H32	CG258	ST11	KL110	IncFIB-4.2+ΔIncHI3	ICEKp3	None	None	0	1	1	0	1	1	1	0	0	0	VGP-02	0	0	0	0	0	0	0	0	0	0	0	0	0	0	0	0	0	0	0	0	0	0	0	0
GDFK0009	This study	Contig	2016	Asia	China	Jiangsu	H32	CG258	ST11	KL110	IncFIB-4.2+ΔIncHI3	ICEKp3	None	None	0	1	1	0	1	1	1	0	0	0	VGP-02	0	0	0	0	0	0	0	0	0	0	0	0	0	0	0	0	0	0	0	0	0	0	0	0
GDFK0010	This study	Contig	2016	Asia	China	Jiangsu	H32	CG258	ST11	KL110	IncFIB-4.2+ΔIncHI3	ICEKp3	None	None	0	1	1	0	1	1	1	0	0	0	VGP-02	0	0	0	0	0	0	0	0	0	0	0	0	0	0	0	0	0	0	0	0	0	0	0	0
GDFK0011	This study	Contig	2016	Asia	China	Jiangsu	H32	CG258	ST11	KL110	IncFIB-4.2+ΔIncHI3	ICEKp3	None	None	0	1	1	0	1	1	1	0	0	0	VGP-02	0	0	0	0	0	0	0	0	0	0	0	0	0	0	0	0	0	0	0	0	0	0	0	0
GDFK0012	This study	Contig	2014	Asia	China	Zhejiang	H45	CG258	ST11	KL47	IncFIB-4.2+ΔIncHI3	ICEKp3	None	None	0	1	1	1	1	1	1	0	0	0	VGP-03	0	0	0	0	0	0	0	0	0	0	0	0	0	0	0	0	0	0	0	0	0	0	0	0
GDFK0013	This study	Contig	2012	Asia	China	Zhejiang	H45	CG258	ST11	KL47	IncFIB-4.2+ΔIncHI3	ICEKp3	None	None	0	1	1	1	1	1	1	0	0	0	VGP-03	0	0	0	0	0	0	0	1	0	0	0	0	0	0	0	0	0	0	0	0	0	0	0	0
GDFK0014	This study	Contig	2015	Asia	China	Zhejiang	H45	CG258	ST11	KL47	IncFIB-4.2+ΔIncHI3	ICEKp3	None	None	0	1	1	1	1	1	1	0	0	0	VGP-03	0	0	0	0	0	0	0	0	0	0	0	0	0	0	0	0	0	0	0	0	0	0	0	0
GDFK0015	This study	Contig	2016	Asia	China	Zhejiang	H46	CG258	ST11	KL64	IncFIB-4.2+ΔIncHI3	ICEKp3	None	None	0	1	1	1	1	1	1	0	0	0	VGP-03	0	0	0	0	0	0	0	0	0	0	0	0	0	0	0	0	1	0	0	0	0	0	0	0
GDFK0020	This study	Contig	2017	Asia	China	Henan	H26	CG258	ST11	KL110	IncFIB-4.2+ΔIncHI3	ICEKp3	None	None	0	1	1	1	1	1	1	0	0	0	VGP-03	0	0	0	0	0	0	0	0	0	0	0	0	0	0	0	0	0	0	0	0	0	0	0	0
GDFK0022	This study	Contig	2017	Asia	China	Henan	H26	CG258	ST11	KL64	IncFIB-4.2+ΔIncHI3	ICEKp3	None	None	0	1	1	1	1	1	1	0	0	0	VGP-03	0	0	0	0	0	0	0	0	0	0	0	0	0	0	0	0	0	1	0	0	0	0	0	0
GDFK0023	This study	Contig	2017	Asia	China	Henan	H26	CG258	ST11	KL64	IncFIB-4.2+ΔIncHI3	ICEKp3	None	None	0	1	1	0	1	1	1	0	0	0	VGP-02	0	1	0	0	0	0	0	0	0	0	0	0	0	0	0	0	1	0	1	0	0	0	0	0
GDFK0024	This study	Contig	2017	Asia	China	Henan	H26	CG258	ST11	KL64	IncFIB-4.2+ΔIncHI3	ICEKp3	None	None	0	1	1	0	1	1	1	0	0	0	VGP-02	0	1	0	0	0	0	0	0	0	0	0	0	0	0	0	0	1	0	1	0	0	0	0	0
GDFK0026	This study	Contig	2016	Asia	China	Jiangsu	H32	CG258	ST11	KL64	IncFIB-4.2+ΔIncHI3	ICEKp3	None	None	0	1	1	0	1	1	1	0	0	0	VGP-02	0	0	0	0	0	0	0	0	0	0	0	0	0	0	0	0	0	0	0	0	0	0	0	0
GDFK0027	This study	Contig	2005	Asia	China	Chongqing	H10	CG29	ST29	KL54	IncFIB-4.2+IncFIB-8.1	ICEKp3	None	None	1	1	1	1	1	1	1	0	0	0	VGP-03	0	0	0	0	0	0	0	0	0	0	0	0	0	0	0	0	0	0	0	0	0	0	0	0
GDFK0029	This study	Contig	2006	Asia	China	Chongqing	H10	CG29	ST29	KL54	IncFIB-4.2+IncFIB-8.1	ICEKp3	None	None	1	1	1	1	1	1	1	0	0	0	VGP-03	0	0	0	0	0	0	0	0	0	0	0	0	0	0	0	0	0	0	0	0	0	0	0	0
GDFK0030	This study	Contig	2006	Asia	China	Chongqing	H10	CG23	ST23	KL1	IncFIB-4.2+ΔIncHI3	ICEKp10	Tn7399	all_island	1	1	1	1	1	1	1	1	1	1	VGP-01	0	0	0	0	0	0	0	0	0	0	0	0	0	0	0	0	0	0	0	0	0	0	0	0
GDFK0031	This study	Contig	2006	Asia	China	Chongqing	H10	CG23	ST23	KL1	IncFIB-4.2+ΔIncHI3	ICEKp10	Tn7399	all_island	1	1	1	1	1	1	1	1	1	1	VGP-01	0	0	0	0	0	0	0	0	0	0	0	0	0	0	0	0	0	0	0	0	0	0	0	0
GDFK0032	This study	Contig	2006	Asia	China	Chongqing	H10	CG23	ST23	KL1	IncFIB-4.2+ΔIncHI3	ICEKp10	Tn7399	all_island	1	1	1	1	1	1	1	1	1	1	VGP-01	0	0	0	0	0	0	0	0	0	0	0	0	0	0	0	0	0	0	0	0	0	0	0	0
GDFK0033	This study	Contig	2009	Asia	China	Beijing	H02	CG23	ST23	KL1	IncFIB-4.2+ΔIncHI3	ICEKp10	Tn7399	all_island	1	1	1	1	1	1	1	1	1	1	VGP-01	0	0	0	0	0	0	0	0	0	0	0	0	0	0	0	0	0	0	0	0	0	0	0	0
GDFK0034	This study	Contig	2008	Asia	China	Chongqing	H10	CG660	ST660	KL16	IncFIB-4.2+IncHI3	ICEKp6	None	None	1	1	1	1	1	1	1	0	0	0	VGP-03	0	0	0	0	0	0	0	0	0	0	0	0	0	0	0	0	0	0	0	0	0	0	0	0
GDFK0035	This study	Contig	2009	Asia	China	Chongqing	H10	CG23	ST23	KL1	IncFIB-4.2+ΔIncHI3	ICEKp10	Tn7399	all_island	1	1	1	1	1	1	1	1	1	1	VGP-01	0	0	0	0	0	0	0	0	0	0	0	0	0	0	0	0	0	0	0	0	0	0	0	0
GDFK0036	This study	Contig	2009	Asia	China	Chongqing	H10	CG23	ST23	KL1	IncFIB-4.2+ΔIncHI3	ICEKp10	Tn7399	all_island	1	1	1	1	1	1	1	1	1	1	VGP-01	0	0	0	0	0	0	0	0	0	0	0	0	0	0	0	0	0	0	0	0	0	0	0	0
GDFK0038	This study	Contig	2009	Asia	China	Chongqing	H10	CG29	ST29	KL54	IncFIB-4.2+IncFIB-8.1	ICEKp3	None	None	1	1	1	1	1	1	1	0	0	0	VGP-03	0	0	0	0	0	0	0	0	0	0	0	0	0	0	0	0	0	0	0	0	0	0	0	0
GDFK0040	This study	Contig	2009	Asia	China	Chongqing	H10	CG23	ST23	KL1	IncFIB-4.2+ΔIncHI3	ICEKp10	Tn7399	all_island	1	1	1	1	1	1	1	1	1	1	VGP-01	0	0	0	0	0	0	0	0	0	0	0	0	0	0	0	0	0	0	0	0	0	0	0	0
GDFK0041	This study	Contig	2009	Asia	China	Chongqing	H10	CG23	ST23	KL1	IncFIB-4.2+ΔIncHI3	ICEKp10	Tn7399	all_island	1	1	1	1	1	1	1	1	1	1	VGP-01	0	0	0	0	0	0	0	0	0	0	0	0	0	0	0	0	0	0	0	0	0	0	0	0
GDFK0043	This study	Contig	2004	Asia	China	Chongqing	H10	CG23	ST23	KL1	IncFIB-4.2+ΔIncHI3	ICEKp10	Tn7399	all_island	1	1	1	1	1	1	1	1	1	1	VGP-01	0	0	0	0	0	0	0	0	0	0	0	0	0	0	0	0	0	0	0	0	0	0	0	0
GDFK0045	This study	Contig	2009	Asia	China	Beijing	H02	CG23	ST23	KL1	IncFIB-4.2+ΔIncHI3	ICEKp10	Tn7399	all_island	1	1	1	1	1	1	1	1	1	1	VGP-01	0	0	0	0	0	0	0	0	0	0	0	0	0	0	0	0	1	0	0	0	1	0	0	0
GDFK0046	This study	Contig	2009	Asia	China	Guangdong	H15	CG23	ST23	KL1	IncFIB-4.2+ΔIncHI3	ICEKp10	Tn7399	all_island	1	1	1	1	1	1	1	1	1	1	VGP-01	0	0	0	0	0	0	0	0	0	0	0	0	0	0	0	0	0	0	0	0	0	0	0	0
GDFK0047	This study	Contig	2009	Asia	China	Guangdong	H15	CG29	ST29	KL54	IncFIB-4.2+IncFIB-8.1	ICEKp3	None	None	1	1	1	1	1	1	1	0	0	0	VGP-03	0	0	0	0	0	0	0	0	0	0	0	0	0	0	0	0	0	0	0	0	0	0	0	0
GDFK0048	This study	Contig	2004	Asia	China	Chongqing	H10	CG65	ST65	KL2	IncFIB-4.2+IncHI3	None	None	None	1	1	1	1	1	1	0	0	0	0	VGP-05	0	0	0	0	0	0	0	0	0	0	0	0	0	0	0	0	0	0	0	0	0	0	0	0
GDFK0049	This study	Contig	2005	Asia	China	Chongqing	H10	CG592	ST592	KL57	IncFIB-4.2+IncHI3	None	None	None	1	1	0	1	1	1	0	0	0	0	VGP-26	0	0	0	0	0	0	0	0	0	0	0	0	0	0	0	0	0	0	0	0	0	0	0	0
GDFK0050	This study	Contig	2006	Asia	China	Chongqing	H10	CG86	ST86	KL2	IncFIB-4.2+IncHI3	ICEKp3	None	None	1	1	1	1	1	1	1	0	0	0	VGP-03	0	0	0	0	0	0	0	0	0	0	0	0	0	0	0	0	0	0	0	0	0	0	0	0
GDFK0051	This study	Contig	2006	Asia	China	Chongqing	H10	CG412	ST412	KL57	IncFIB-4.2+IncFIB-8.1	None	None	None	1	1	1	1	1	1	0	0	0	0	VGP-05	0	0	0	0	0	0	0	0	0	0	0	0	0	0	0	0	0	0	0	0	0	0	0	0
GDFK0054	This study	Contig	2009	Asia	China	Chongqing	H10	CG65	ST65	KL2	IncFIB-4.2+IncHI3	None	None	None	1	1	1	1	1	1	0	0	0	0	VGP-05	0	0	0	0	0	0	0	0	0	0	0	0	0	0	0	0	0	0	0	0	0	0	0	0
GDFK0055	This study	Contig	2009	Asia	China	Chongqing	H10	CG375	ST375	KL2	IncFIB-4.2+IncHI3	None	None	None	1	1	1	1	1	1	0	0	0	0	VGP-05	0	0	0	0	0	0	0	0	0	0	0	0	0	0	0	0	0	0	0	0	0	0	0	0
GDFK0056	This study	Contig	—	Asia	China	Chongqing	H10	CG36	ST268	KL20	IncFIB-4.2+IncFIB-8.1	ICEKp10	None	None	1	1	1	1	1	1	1	1	0	0	VGP-06	0	0	0	0	0	0	0	0	0	0	0	0	0	0	0	0	0	0	0	0	0	0	0	0
GDFK0058	This study	Contig	2006	Asia	China	Chongqing	H10	CG412	ST412	KL57	IncFIB-4.2+IncFIB-8.1	None	None	None	1	1	1	1	1	1	0	0	0	0	VGP-05	0	0	0	0	0	0	0	0	0	0	0	0	0	0	0	0	0	0	0	0	0	0	0	0
GDFK0059	This study	Contig	2004	Asia	China	Chongqing	H10	CG23	ST23	KL1	IncFIB-4.2+ΔIncHI3	ICEKp10	Tn7399	all_island	1	1	1	1	1	1	1	1	1	1	VGP-01	0	0	0	0	0	0	0	0	0	0	0	0	0	0	0	0	0	0	0	0	0	0	0	0
GDFK0060	This study	Contig	2006	Asia	China	Chongqing	H10	CG5	ST5210	KL39	IncFIB-4.1+IncFIIpKDO1	ICEKp1	None	None	1	1	1	1	0	0	1	0	0	0	VGP-10	0	0	0	0	0	0	0	0	0	0	0	0	0	0	0	0	0	0	0	0	0	0	0	0
GDFK0062	This study	Contig	—	Asia	China	Guangdong	H15	CG30	ST1764	KL64	IncFIB-4.2+IncFIB-8.1	None	None	all_island	1	1	1	1	1	1	0	0	0	1	VGP-08	0	0	0	0	0	0	0	0	0	0	0	0	0	0	0	0	0	0	0	0	0	0	0	0
GDFK0064	This study	Contig	—	Asia	China	Beijing	H02	CG412	ST412	KL57	IncFIB-4.2+IncFIB-8.1	None	None	None	1	1	0	1	1	0	0	0	0	0	VGP-14	0	0	0	0	0	0	0	0	0	0	0	0	0	0	0	0	0	0	0	0	0	0	0	0
GDFK0072	This study	Contig	2004	Asia	China	Chongqing	H10	CG23	ST23	KL1	IncFIB-4.2+ΔIncHI3	ICEKp10	Tn7399	all_island	0	1	1	1	1	1	1	1	1	1	VGP-01	0	0	0	0	0	0	0	0	0	0	0	0	0	0	0	0	0	0	0	0	0	0	0	0
GDFK0073	This study	Contig	2004	Asia	China	Chongqing	H10	CG23	ST23	KL1	IncFIB-4.2+ΔIncHI3	ICEKp10	Tn7399	all_island	0	1	1	1	1	1	1	1	1	1	VGP-01	0	0	0	0	0	0	0	0	0	0	0	0	0	0	0	0	0	0	0	0	0	0	0	0
GDFK0075	This study	Contig	2006	Asia	China	Chongqing	H10	CG660	ST660	KL16	IncFIB-4.2+IncHI3	ICEKp6	None	None	0	1	1	1	1	1	1	0	0	0	VGP-03	0	0	0	0	0	0	0	0	0	0	0	0	0	0	0	0	0	0	0	0	0	0	0	0
GDFK0076	This study	Contig	2006	Asia	China	Chongqing	H10	CG23	ST23	KL1	IncFIB-4.2+ΔIncHI3	ICEKp10	Tn7399	all_island	0	1	1	1	1	1	1	1	1	1	VGP-01	0	0	0	0	0	0	0	0	0	0	0	0	0	0	0	0	0	0	0	0	0	0	0	0
GDFK0077	This study	Contig	2009	Asia	China	Chongqing	H10	CG23	ST23	KL1	IncFIB-4.2+ΔIncHI3	ICEKp10	Tn7399	all_island	0	1	1	1	1	1	1	1	1	1	VGP-01	0	0	0	0	0	0	0	0	0	0	0	0	0	0	0	0	0	0	0	0	0	0	0	0
GDFK0078	This study	Contig	2006	Asia	China	Chongqing	H10	CG660	ST660	KL16	IncFIB-4.2+IncHI3	ICEKp6	None	None	0	1	1	1	1	1	1	0	0	0	VGP-03	0	0	0	0	0	0	0	0	0	0	0	0	0	0	0	0	0	0	0	0	0	0	0	0
GDFK0079	This study	Contig	2006	Asia	China	Chongqing	H10	CG23	ST23	KL1	IncFIB-4.2+ΔIncHI3	ICEKp10	Tn7399	all_island	0	1	1	1	1	1	1	1	1	1	VGP-01	0	0	0	0	0	0	0	0	0	0	0	0	0	0	0	0	0	0	0	0	0	0	0	0
GDFK0080	This study	Contig	2008	Asia	China	Chongqing	H10	CG660	ST660	KL16	IncFIB-4.2+IncHI3	ICEKp6	None	None	0	1	1	1	1	1	1	0	0	0	VGP-03	0	0	0	0	0	0	0	0	0	0	0	0	0	0	0	0	0	0	0	0	0	0	0	0
GDFK0081	This study	Contig	2008	Asia	China	Chongqing	H10	CG23	ST23	KL1	IncFIB-4.2+ΔIncHI3	ICEKp10	Tn7399	all_island	0	1	1	1	1	1	1	1	1	1	VGP-01	0	0	0	0	0	0	0	0	0	0	0	0	0	0	0	0	0	0	0	0	0	0	0	0
GDFK0082	This study	Contig	2009	Asia	China	Chongqing	H10	CG23	ST23	KL1	IncFIB-4.2+ΔIncHI3	ICEKp10	Tn7399	all_island	0	1	1	1	1	1	1	1	1	1	VGP-01	0	0	0	0	0	0	0	0	0	0	0	0	0	0	0	0	0	0	0	0	0	0	0	0
GDFK0084	This study	Contig	2004	Asia	China	Chongqing	H10	CG420	ST420	KL20	IncFIB-4.2+IncHI3	ICEKp3	None	None	0	1	1	1	1	1	1	0	0	0	VGP-03	0	0	0	0	0	0	0	0	0	0	0	0	0	0	0	0	0	0	0	0	0	0	0	0
GDFK0086	This study	Contig	2009	Asia	China	Chongqing	H10	CG23	ST23	KL1	IncFIB-4.2+IncHI3	None	Tn7399	all_island	0	1	1	1	1	1	0	0	1	1	VGP-22	0	0	0	0	0	0	0	0	0	0	0	0	0	0	0	0	0	0	0	0	0	0	0	0
GDFK0087	This study	Contig	2007	Asia	China	Chongqing	H10	CG23	ST23	KL1	IncFIB-4.2+ΔIncHI3	ICEKp10	Tn7399	all_island	0	1	1	1	1	1	1	1	1	1	VGP-01	0	0	0	0	0	0	0	0	0	0	0	0	0	0	0	0	0	0	0	0	0	0	0	0
GDFK0088	This study	Contig	2008	Asia	China	Chongqing	H10	CG29	ST29	KL54	IncFIB-4.2+IncFIB-8.1	ICEKp3	None	None	0	1	1	1	1	1	1	0	0	0	VGP-03	0	0	0	0	0	0	0	0	0	0	0	0	0	0	0	0	0	0	0	0	0	0	0	0
GDFK0090	This study	Contig	2009	Asia	China	Guangdong	H15	CG29	ST29	KL54	IncFIB-4.2+IncFIB-8.1	ICEKp3	None	None	0	1	1	1	1	1	1	0	0	0	VGP-03	0	0	0	0	0	0	0	0	0	0	0	0	0	0	0	0	0	0	0	0	0	0	0	0
GDFK0091	This study	Contig	2009	Asia	China	Beijing	H02	CG23	ST23	KL1	IncFIB-4.2+ΔIncHI3	ICEKp10	Tn7399	all_island	0	1	1	1	1	1	1	1	1	1	VGP-01	0	0	0	0	0	0	0	0	0	0	0	0	0	0	0	0	0	0	0	0	0	0	0	0
GDFK0092	This study	Contig	2009	Asia	China	Guangdong	H15	CG23	ST5211	KL1	IncFIB-4.2+ΔIncHI3	ICEKp10	Tn7399	all_island	1	1	1	1	1	1	1	1	1	1	VGP-01	0	0	0	0	0	0	0	0	0	0	0	0	0	0	0	0	0	0	0	0	0	0	0	0
GDFK0093	This study	Contig	2009	Asia	China	Beijing	H02	CG23	ST23	KL1	IncFIB-4.2+ΔIncHI3	ICEKp10	Tn7399	all_island	0	1	1	1	1	1	1	1	1	1	VGP-01	0	0	0	0	0	0	0	0	0	0	0	0	0	0	0	0	0	0	0	0	0	0	0	0
GDFK0094	This study	Contig	2009	Asia	China	Beijing	H02	CG660	ST660	KL16	IncFIB-4.2+IncHI3	ICEKp6	None	None	0	1	1	1	1	1	1	0	0	0	VGP-03	0	0	0	0	0	0	0	0	0	0	0	0	0	0	0	0	0	0	0	0	0	0	0	0
GDFK0095	This study	Contig	2004	Asia	China	Chongqing	H10	CG412	ST412	KL57	IncFIB-4.2+IncFIB-8.1	None	None	None	0	1	1	1	1	1	0	0	0	0	VGP-05	0	0	0	0	0	0	0	0	0	0	0	0	0	0	0	0	0	0	0	0	0	0	0	0
GDFK0096	This study	Contig	2005	Asia	China	Chongqing	H10	CG412	ST412	KL57	IncFIB-4.2+IncFIB-8.1	None	None	None	0	1	1	1	1	1	0	0	0	0	VGP-05	0	0	0	0	0	0	0	0	0	0	0	0	0	0	0	0	0	0	0	0	0	0	0	0
GDFK0098	This study	Contig	—	Asia	China	Chongqing	H10	CG36	ST36	KL62	IncFIB-4.2+IncHI3	ICEKp3	None	None	0	1	1	1	1	1	1	1	0	0	VGP-06	0	0	0	0	0	0	0	0	0	0	0	0	0	0	0	0	0	0	0	0	0	0	0	0
GDFK0099	This study	Contig	—	Asia	China	Chongqing	H10	CG420	ST420	KL20	IncFIB-4.2+IncHI3	None	None	None	0	1	1	1	1	1	0	0	0	0	VGP-05	0	0	0	0	0	0	0	0	0	0	0	0	0	0	0	0	0	0	0	0	0	0	0	0
GDFK0101	This study	Contig	2009	Asia	China	Chongqing	H10	CG36	ST36	KL62	IncFIB-4.2+IncHI3	ICEKp3	None	None	1	1	1	1	1	1	1	1	0	0	VGP-06	0	0	0	0	0	0	0	0	0	0	0	0	0	0	0	0	0	0	0	0	0	0	0	0
GDFK0102	This study	Contig	2007	Asia	China	Chongqing	H10	CG660	ST660	KL16	IncFIB-4.2+IncHI3	ICEKp6	None	None	0	1	1	1	1	1	1	0	0	0	VGP-03	0	0	0	0	0	0	0	0	0	0	0	0	0	0	0	0	0	0	0	0	0	0	0	0
GDFK0107	This study	Contig	—	Asia	China	Beijing	H02	CG258	ST437	KL36	IncFIB-4.1+IncFIIK	None	None	None	0	0	1	0	0	0	0	0	0	0	VGP-07	0	0	0	0	0	0	0	0	0	0	0	0	0	0	0	0	0	0	0	0	0	0	0	0
GDFK0108	This study	Contig	2019	Asia	China	HeNan	H26	CG375	ST375	KL2	IncFIB-4.2+IncHI3	None	None	None	1	1	1	1	1	1	0	0	0	0	VGP-05	0	0	0	0	0	0	0	0	0	0	0	0	0	0	0	0	0	0	0	0	0	0	0	0
GDFK0109	This study	Contig	2019	Asia	China	HeNan	H26	CG86	ST86	KL2	IncFIB-4.2+IncHI3	ICEKp3	None	None	1	1	1	1	1	1	1	0	0	0	VGP-03	0	0	0	0	0	0	0	0	0	0	0	0	0	0	0	0	0	0	0	0	0	0	0	0
GDFK0120	This study	Contig	2016	Asia	China	Hunan	H29	CG592	ST5263	KL57	IncFIB-4.2+IncHI3	None	None	None	1	1	1	1	1	1	0	0	0	0	VGP-05	0	0	0	0	0	0	0	0	0	0	0	0	0	0	0	0	0	0	0	0	0	0	0	0
GDFK0121	This study	Contig	2017	Asia	China	Hunan	H29	CG258	ST11	KL64	IncFIB-4.2+ΔIncHI3	ICEKp3	None	None	0	1	1	0	1	1	1	0	0	0	VGP-02	0	0	0	0	0	0	0	0	0	0	0	0	0	0	0	0	0	0	0	0	0	0	0	0
GDFK0122	This study	Contig	2019	Asia	China	Guangdong	H16	CG23	ST23	KL1	IncFIB-4.2+ΔIncHI3	ICEKp10	Tn7399	all_island	0	1	1	1	1	1	1	1	1	1	VGP-01	0	0	0	0	0	0	0	0	0	0	0	0	0	0	0	0	0	0	0	0	0	0	0	0
GDFK0123	This study	Contig	2019	Asia	China	Beijing	H08	CG5	ST5	KL39	IncFIB-4.1+IncFIIK	ICEKp1	None	None	0	1	1	1	0	0	1	0	0	0	VGP-10	0	0	0	0	0	0	0	0	0	0	0	0	0	0	0	0	0	0	0	0	0	0	0	0
GDFK0124	This study	Contig	2019	Asia	China	Beijing	H08	CG412	ST412	KL57	IncFIB-4.2+IncFIB-8.1	None	None	None	1	1	1	1	1	1	0	0	0	0	VGP-05	0	0	0	0	0	0	0	0	0	0	0	0	0	0	0	0	0	0	0	0	0	0	0	0
GDFK0127	This study	Contig	2019	Asia	China	Beijing	H08	CG412	ST412	KL57	IncFIB-4.2+IncFIB-8.1	None	None	None	1	1	1	1	1	1	0	0	0	0	VGP-05	0	0	0	0	0	0	0	0	0	0	0	0	0	0	0	0	0	0	0	0	0	0	0	0
GDFK0129	This study	Contig	2019	Asia	China	Hubei	H28	CG23	ST23	KL1	IncFIB-4.2+ΔIncHI3	ICEKp10	Tn7399	all_island	1	1	1	1	1	1	1	1	1	1	VGP-01	0	0	0	0	0	0	0	0	0	0	0	0	0	0	0	0	0	0	0	0	0	0	0	0
GDFK0130	This study	Contig	2019	Asia	China	Hubei	H28	CG375	ST375	KL2	IncFIB-4.2+IncHI3	None	None	None	1	1	1	1	1	1	0	0	0	0	VGP-05	0	0	0	0	0	0	0	0	0	0	0	0	0	0	0	0	0	0	0	0	0	0	0	0
GDFK0133	This study	Contig	2019	Asia	China	Hubei	H28	CG375	ST375	KL2	IncFIB-4.2+IncHI3	None	None	None	1	1	1	1	1	1	0	0	0	0	VGP-05	0	0	0	0	0	0	0	0	0	0	0	0	0	0	0	0	0	0	0	0	0	0	0	0
GDFK0137	This study	Contig	2019	Asia	China	Hubei	H28	CG23	ST23	KL1	IncFIB-4.2+ΔIncHI3	ICEKp10	Tn7399	all_island	0	1	1	1	1	1	1	1	1	1	VGP-01	0	0	0	0	0	0	0	0	0	0	0	0	0	0	0	0	0	0	0	0	0	0	0	0
GDFK0138	This study	Contig	2019	Asia	China	Beijing	H08	CG23	ST23	KL1	IncFIB-4.2+ΔIncHI3	ICEKp10	Tn7399	all_island	1	1	1	1	1	1	1	1	1	1	VGP-01	0	0	0	0	0	0	0	0	0	0	0	0	0	0	0	0	0	0	0	0	0	0	0	0
GDFK0142	This study	Contig	2019	Asia	China	Beijing	H08	CG380	ST380	KL2	IncFIB-4.1+ΔIncFIIpKDO1	ICEKp10	Tn7399	None	1	1	1	1	1	0	1	1	1	0	VGP-19	0	0	0	0	0	0	0	0	0	0	0	0	0	0	0	0	0	0	0	0	0	0	0	0
GDFK0148	This study	Contig	2017	Asia	China	Fujian	H11	CG23	ST23	KL1	IncFIB-4.2+ΔIncHI3	ICEKp10	Tn7399	all_island	1	1	1	1	1	1	1	1	1	1	VGP-01	0	0	0	0	0	0	0	0	0	0	0	0	0	0	0	0	0	0	0	0	0	0	0	0
GDFK0150	This study	Contig	2017	Asia	China	Fujian	H11	CG23	ST23	KL1	IncFIB-4.2+ΔIncHI3	ICEKp10	Tn7399	all_island	1	1	1	1	1	1	1	1	1	1	VGP-01	0	0	0	0	0	0	0	0	0	0	0	0	0	0	0	0	0	0	0	0	0	0	0	0
GDFK0151	This study	Contig	2018	Asia	China	Fujian	H11	CG23	ST23	KL1	IncFIB-4.2+ΔIncHI3	ICEKp10	Tn7399	all_island	1	1	1	1	1	1	1	1	1	1	VGP-01	0	0	0	0	0	0	0	0	0	0	0	0	0	0	0	0	0	0	0	0	0	0	0	0
GDFK0152	This study	Contig	2018	Asia	China	Fujian	H11	CG30	ST1764	KL64	IncFIB-4.2+IncFIB-8.1	None	None	all_island	1	1	1	1	1	1	0	0	0	1	VGP-08	0	0	0	0	0	0	0	0	0	0	0	0	0	0	0	0	0	0	0	0	0	0	0	0
GDFK0153	This study	Contig	2018	Asia	China	Fujian	H11	CG23	ST23	KL1	IncFIB-4.2+ΔIncHI3	ICEKp10	Tn7399	all_island	1	1	1	1	1	1	1	1	1	1	VGP-01	0	0	0	0	0	0	0	0	0	0	0	0	0	0	0	0	0	0	0	0	0	0	0	0
GDFK0154	This study	Contig	2017	Asia	China	Hebei	H23	CG258	ST11	KL47	IncFIB-8.1+ΔIncFIB-6.1	ICEKp3	None	None	0	0	1	0	0	1	1	0	0	0	VGP-04	0	1	0	0	0	0	0	1	0	0	0	0	0	0	0	0	0	0	0	0	0	0	0	0
GDFK0156	This study	Contig	2017	Asia	China	Hebei	H23	CG258	ST11	KL64	IncFIB-4.2+ΔIncHI3	ICEKp3	None	None	0	0	1	0	0	1	1	0	0	0	VGP-04	0	0	0	0	0	0	0	0	0	0	0	0	0	0	0	0	0	0	0	0	0	0	0	0
GDFK0157	This study	Contig	2018	Asia	China	Hebei	H23	CG258	ST11	KL62	IncFIB-8.1	ICEKp3	None	None	0	0	1	0	0	1	1	0	0	0	VGP-04	0	0	0	0	0	0	0	1	0	0	0	0	0	0	0	0	1	0	0	0	0	0	0	0
GDFK0159	This study	Contig	2019	Asia	China	Beijing	H08	CG23	ST23	KL1	IncFIB-4.2+ΔIncHI3	ICEKp10	Tn7399	all_island	1	1	1	1	1	1	1	1	1	1	VGP-01	0	0	0	0	0	0	0	0	0	0	0	0	0	0	0	0	0	0	0	0	0	0	0	0
GDFK0161	This study	Contig	2019	Asia	China	Beijing	H08	CG23	ST23	KL1	IncFIB-4.2+ΔIncHI3	ICEKp10	Tn7399	all_island	1	1	1	1	1	1	1	1	1	1	VGP-01	0	0	0	0	0	0	0	0	0	0	0	0	0	0	0	0	0	0	0	0	0	0	0	0
GDFK0163	This study	Contig	2019	Asia	China	Beijing	H08	CG86	ST86	KL2	IncFIB-4.2+IncHI3	ICEKp4	None	None	1	1	1	1	1	1	1	0	0	0	VGP-03	0	0	0	0	0	0	0	0	0	0	0	0	0	0	0	0	0	0	0	0	0	0	0	0
GDFK0164	This study	Contig	2019	Asia	China	Shandong	H42	CG23	ST23	KL1	IncFIB-4.2+ΔIncHI3	ICEKp10	Tn7399	all_island	1	1	1	1	1	1	1	1	1	1	VGP-01	0	0	0	0	0	0	0	0	0	0	0	0	0	0	0	0	0	0	0	0	0	0	0	0
GDFK0165	This study	Contig	2019	Asia	China	Shandong	H42	CG23	ST23	KL1	IncFIB-4.2+ΔIncHI3	ICEKp10	Tn7399	all_island	1	1	1	1	1	1	1	1	1	1	VGP-01	0	0	0	0	0	0	0	0	0	0	0	0	0	0	0	0	0	0	0	0	0	0	0	0
GDFK0168	This study	Contig	2019	Asia	China	Shandong	H42	CG23	ST23	KL1	IncFIB-4.2+ΔIncHI3	ICEKp10	Tn7399	all_island	1	1	1	1	1	1	1	1	1	1	VGP-01	0	0	0	0	0	0	0	0	0	0	0	0	0	0	0	0	0	0	0	0	0	0	0	0
GDFK0170	This study	Contig	2019	Asia	China	Shandong	H42	CG29	ST29	KL54	IncFIB-4.2+IncFIB-8.1	ICEKp3	None	None	1	1	1	1	1	1	1	0	0	0	VGP-03	0	0	0	0	0	0	0	0	0	0	0	0	0	0	0	0	0	0	0	0	0	0	0	0
GDFK0173	This study	Contig	2019	Asia	China	Shandong	H42	CG23	ST23	KL1	IncFIB-4.2+ΔIncHI3	ICEKp10	Tn7399	all_island	1	1	1	1	1	1	1	1	1	1	VGP-01	0	0	0	0	0	0	0	0	0	0	0	0	0	0	0	0	0	0	0	0	0	0	0	0
GDFK0174	This study	Contig	2019	Asia	China	Shandong	H42	CG111	ST111	KL63	IncFIB-4.2+IncHI3	None	None	None	0	1	0	1	1	0	1	0	0	0	VGP-11	0	0	0	0	0	0	0	0	0	0	0	0	0	0	0	0	0	0	0	0	0	0	0	0
GDFK0176	This study	Contig	2019	Asia	China	Shandong	H42	CG700	ST700	KL1	IncFIB-4.1+IncFIIK	ICEKp1	None	None	1	1	1	1	0	0	1	0	0	0	VGP-10	0	0	0	0	0	0	0	0	0	0	0	0	0	0	0	0	0	0	0	0	0	0	0	0
GDFK0177	This study	Contig	2019	Asia	China	Shandong	H42	CG23	ST23	KL1	IncFIB-4.2+ΔIncHI3	ICEKp10	Tn7399	all_island	1	1	1	1	1	1	1	1	1	1	VGP-01	0	0	0	0	0	0	0	0	0	0	0	0	0	0	0	0	0	0	0	0	0	0	0	0
GDFK0178	This study	Contig	2019	Asia	China	Shandong	H42	CG23	ST23	KL1	IncFIB-4.2+ΔIncHI3	ICEKp10	Tn7399	all_island	1	1	1	1	1	1	1	1	1	1	VGP-01	0	0	0	0	0	0	0	0	0	0	0	0	0	0	0	0	0	0	0	0	0	0	0	0
GDFK0179	This study	Contig	2019	Asia	China	Shandong	H42	CG86	ST86	KL2	IncFIB-4.2+IncHI3	None	None	None	1	1	1	1	1	1	0	0	0	0	VGP-05	0	1	0	0	0	0	0	1	0	0	0	0	1	0	0	0	0	0	0	0	0	0	0	0
GDFK0180	This study	Contig	2019	Asia	China	Shandong	H42	CG23	ST23	KL1	IncFIB-4.2+ΔIncHI3	ICEKp10	Tn7399	all_island	1	1	1	1	1	1	1	1	1	1	VGP-01	0	0	0	0	0	0	0	0	0	0	0	0	0	0	0	0	0	0	0	0	0	0	0	0
GDFK0182	This study	Contig	2019	Asia	China	Shandong	H42	CG23	ST23	KL1	IncFIB-4.2+ΔIncHI3	ICEKp10	Tn7399	all_island	1	1	1	1	1	1	1	1	1	1	VGP-01	0	0	0	0	0	0	0	0	0	0	0	0	0	0	0	0	0	0	0	0	0	0	0	0
GDFK0183	This study	Contig	2019	Asia	China	Shandong	H42	CG55	ST55	KL124	IncFIB-4.1+IncFIIpKDO1	ICEKp1	None	None	1	1	1	1	0	0	1	0	0	0	VGP-10	0	0	0	0	0	0	0	0	0	0	0	0	0	0	0	0	0	0	0	0	0	0	0	0
GDFK0185	This study	Contig	2019	Asia	China	Shandong	H42	CG420	ST420	KL20	IncFIB-4.2+IncHI3	None	None	None	1	1	1	1	1	1	0	0	0	0	VGP-05	0	0	0	0	0	0	0	0	0	0	0	0	0	0	0	0	0	0	0	0	0	0	0	0
GDFK0186	This study	Contig	2019	Asia	China	Shandong	H42	CG23	ST23	KL1	IncFIB-4.2+ΔIncHI3	ICEKp10	Tn7399	all_island	1	1	1	1	1	1	1	1	1	1	VGP-01	0	0	0	0	0	0	0	0	0	0	0	0	0	0	0	0	0	0	0	0	0	0	0	0
GDFK0188	This study	Contig	2019	Asia	China	Shandong	H42	CG23	ST23	KL1	IncFIB-4.2+ΔIncHI3	ICEKp10	Tn7399	all_island	1	1	1	1	1	1	1	1	1	1	VGP-01	0	0	0	0	0	0	0	0	0	0	0	0	0	0	0	0	0	0	0	0	0	0	0	0
GDFK0189	This study	Contig	2019	Asia	China	Shandong	H42	CG23	ST23	KL1	IncFIB-4.2+ΔIncHI3	ICEKp10	Tn7399	all_island	1	1	1	1	1	1	1	1	1	1	VGP-01	0	0	0	0	0	0	0	0	0	0	0	0	0	0	0	0	0	0	0	0	0	0	0	0
GDFK0190	This study	Contig	2019	Asia	China	Shandong	H42	CG65	ST65	KL2	IncFIB-4.2+IncHI3	ICEKp10	None	None	1	1	1	1	1	1	1	1	0	0	VGP-06	0	0	0	0	0	0	0	0	0	0	0	0	0	0	0	0	0	0	0	0	0	0	0	0
GDFK0191	This study	Contig	2019	Asia	China	Shandong	H42	CG23	ST23	KL1	IncFIB-4.2+ΔIncHI3	ICEKp10	Tn7399	all_island	1	1	1	1	1	1	1	1	1	1	VGP-01	0	0	0	0	0	0	0	0	0	0	0	0	0	0	0	0	0	0	0	0	0	0	0	0
GDFK0194	This study	Contig	2019	Asia	China	Shandong	H42	CG23	ST23	KL1	IncFIB-4.2+ΔIncHI3	ICEKp10	Tn7399	all_island	1	1	0	1	1	0	1	1	1	1	VGP-25	0	0	0	0	0	0	0	0	0	0	0	0	0	0	0	0	0	0	0	0	0	0	0	0
GDFK0195	This study	Contig	2019	Asia	China	Shandong	H42	CG23	ST23	KL1	IncFIB-4.2+ΔIncHI3	ICEKp10	Tn7399	all_island	1	1	1	1	1	1	1	1	1	1	VGP-01	0	0	0	0	0	0	0	0	0	0	0	0	0	0	0	0	0	0	0	0	0	0	0	0
GDFK0196	This study	Contig	2019	Asia	China	Shandong	H42	CG23	ST23	KL1	IncFIB-4.2+ΔIncHI3	ICEKp10	Tn7399	all_island	1	1	1	1	1	1	1	1	1	1	VGP-01	0	0	0	0	0	0	0	0	0	0	0	0	0	0	0	0	0	0	0	0	0	0	0	0
GDFK0201	This study	Contig	2019	Asia	China	Shandong	H42	CG23	ST23	KL1	IncFIB-4.2+ΔIncHI3	ICEKp10	Tn7399	all_island	1	1	1	1	1	1	1	1	1	1	VGP-01	0	0	0	0	0	0	0	0	0	0	0	0	0	0	0	0	0	0	0	0	0	0	0	0
GDFK0202	This study	Contig	2019	Asia	China	Shandong	H42	CG23	ST23	KL1	IncFIB-4.2+ΔIncHI3	ICEKp10	Tn7399	all_island	1	1	1	1	1	1	1	1	1	1	VGP-01	0	0	0	0	0	0	0	0	0	0	0	0	0	0	0	0	0	0	0	0	0	0	0	0
GDFK0204	This study	Contig	2019	Asia	China	Shandong	H42	CG30	ST1764	KL64	IncFIB-4.2+IncFIB-8.1	None	None	all_island	1	1	1	1	1	1	0	0	0	1	VGP-08	0	0	0	0	0	0	0	0	0	0	0	0	0	0	0	0	0	0	0	0	0	0	0	0
GDFK0205	This study	Contig	2019	Asia	China	Shandong	H42	CG23	ST23	KL1	IncFIB-4.2+ΔIncHI3	ICEKp10	Tn7399	all_island	1	1	1	1	1	1	1	1	1	1	VGP-01	0	0	0	0	0	0	0	0	0	0	0	0	0	0	0	0	0	0	0	0	0	0	0	0
GDFK0206	This study	Contig	2019	Asia	China	Shandong	H42	CG412	ST412	KL57	IncFIB-4.2+IncFIB-8.1	None	None	None	1	1	1	1	1	1	0	0	0	0	VGP-05	0	0	0	0	0	0	0	0	0	0	0	0	0	0	0	0	0	0	0	0	0	0	0	0
GDFK0208	This study	Contig	2019	Asia	China	Shandong	H42	CG23	ST23	KL1	IncFIB-4.2+ΔIncHI3	ICEKp10	Tn7399	all_island	1	1	1	1	1	1	1	1	1	1	VGP-01	0	0	0	0	0	0	0	0	0	0	0	0	0	0	0	0	0	0	0	0	0	0	0	0
GDFK0209	This study	Contig	2019	Asia	China	Shandong	H42	CG65	ST65	KL2	IncFIB-4.2+IncHI3	ICEKp10	None	None	1	1	1	1	1	1	1	1	0	0	VGP-06	0	0	0	0	0	0	0	0	0	0	0	0	0	0	0	0	0	0	0	0	0	0	0	0
GDFK0210	This study	Contig	2019	Asia	China	Shandong	H42	CG700	ST700	KL1	IncFIB-4.1+IncFIIK	ICEKp1	None	None	1	1	1	1	0	0	1	0	0	0	VGP-10	0	0	0	0	0	0	0	0	0	0	0	0	0	0	0	0	0	0	0	0	0	0	0	0
GDFK0212	This study	Contig	2019	Asia	China	Shandong	H42	CG700	ST700	KL1	IncFIB-4.1+IncFIIK	ICEKp1	None	None	1	1	1	1	0	0	1	0	0	0	VGP-10	0	0	0	0	0	0	0	0	0	0	0	0	0	0	0	0	0	0	0	0	0	0	0	0
GDFK0213	This study	Contig	2019	Asia	China	Shandong	H42	CG23	ST23	KL1	IncFIB-4.2+ΔIncHI3	ICEKp10	Tn7399	all_island	1	1	1	1	1	1	1	1	1	1	VGP-01	0	0	0	0	0	0	0	0	0	0	0	0	0	0	0	0	0	0	0	0	0	0	0	0
GDFK0214	This study	Contig	2019	Asia	China	Shandong	H42	Singleton	ST893	KL20	IncFIB-4.2+IncFIB-8.1	ICEKp16	None	None	0	1	1	1	1	1	1	0	0	0	VGP-03	0	0	0	0	0	0	0	0	0	0	0	0	0	0	0	0	0	0	0	0	0	0	0	0
GDFK0217	This study	Contig	2019	Asia	China	Shandong	H42	CG86	ST86	KL2	IncFIB-4.2+IncHI3	ICEKp3	None	None	1	1	1	1	1	1	1	0	0	0	VGP-03	0	1	0	0	0	0	0	1	0	0	0	0	1	0	0	0	1	0	0	0	0	0	0	0
GDFK0218	This study	Contig	2019	Asia	China	Shandong	H42	CG36	ST268	KL20	IncFIB-4.2+IncFIB-8.1	ICEKp10	None	None	0	1	1	1	1	1	1	1	0	0	VGP-06	0	0	0	0	0	0	0	0	0	0	0	0	0	0	0	0	0	0	0	0	0	0	0	0
GDFK0219	This study	Contig	2019	Asia	China	Shandong	H42	CG36	ST268	KL20	IncFIB-4.2+IncFIB-8.1	ICEKp10	None	None	0	1	1	1	1	1	1	1	0	0	VGP-06	0	0	0	0	0	0	0	0	0	0	0	0	0	0	0	0	0	0	0	0	0	0	0	0
GDFK0220	This study	Contig	2019	Asia	China	Shandong	H42	CG1049	ST1049	KL5	IncFIB-4.2+IncFIB-8.1	ICEKp12	None	None	1	1	1	1	1	1	1	0	0	0	VGP-03	0	0	0	0	0	0	0	0	0	0	0	0	0	0	0	0	0	0	0	0	0	0	0	0
GDFK0222	This study	Contig	2018	Asia	China	Shandong	H42	CG700	ST700	KL1	IncFIB-4.1+IncFIIK	ICEKp1	None	None	1	1	1	1	0	0	1	0	0	0	VGP-10	0	0	0	0	0	0	0	0	0	0	0	0	0	0	0	0	0	0	0	0	0	0	0	0
GDFK0223	This study	Contig	2018	Asia	China	Shandong	H42	CG700	ST700	KL1	IncFIB-4.1+IncFIIK	ICEKp1	None	None	1	1	1	1	0	0	1	0	0	0	VGP-10	0	0	0	0	0	0	0	0	0	0	0	0	0	0	0	0	0	0	0	0	0	0	0	0
GDFK0225	This study	Contig	2018	Asia	China	Shandong	H42	CG65	ST65	KL2	IncFIB-4.2+IncHI3	ICEKp10	None	None	1	1	1	1	1	1	1	1	0	0	VGP-06	0	0	0	0	0	0	0	0	0	0	0	0	0	0	0	0	0	0	0	0	0	0	0	0
GDFK0226	This study	Contig	2018	Asia	China	Shandong	H42	CG23	ST23	KL1	IncFIB-4.2+ΔIncHI3	ICEKp10	Tn7399	all_island	1	1	1	1	1	1	1	1	1	1	VGP-01	0	0	0	0	0	0	0	0	0	0	0	0	0	0	0	0	0	0	0	0	0	0	0	0
GDFK0227	This study	Contig	2018	Asia	China	Shandong	H42	CG23	ST23	KL1	IncFIB-4.2+ΔIncHI3	ICEKp10	Tn7399	all_island	1	1	1	1	1	1	1	1	1	1	VGP-01	0	0	0	0	0	0	0	0	0	0	0	0	0	0	0	0	0	0	0	0	0	0	0	0
GDFK0228	This study	Contig	2018	Asia	China	Shandong	H42	CG23	ST23	KL1	IncFIB-4.2+ΔIncHI3	ICEKp10	Tn7399	all_island	1	1	1	1	1	1	1	1	1	1	VGP-01	0	0	0	0	0	0	0	0	0	0	0	0	0	0	0	0	0	0	0	0	0	0	0	0
GDFK0229	This study	Contig	2018	Asia	China	Shandong	H42	CG23	ST23	KL1	IncFIB-4.2+ΔIncHI3	ICEKp10	Tn7399	all_island	1	1	1	1	1	1	1	1	1	1	VGP-01	0	0	0	0	0	0	0	0	0	0	0	0	0	0	0	0	0	0	0	0	0	0	0	0
GDFK0230	This study	Contig	2018	Asia	China	Shandong	H42	CG65	ST5212	KL2	IncFIB-4.2+IncHI3	ICEKp10	None	None	1	1	1	1	1	1	1	1	0	0	VGP-06	0	0	0	0	0	0	0	0	0	0	0	0	0	0	0	0	0	0	0	0	0	0	0	0
GDFK0231	This study	Contig	2018	Asia	China	Shandong	H42	CG23	ST23	KL1	IncFIB-4.2+ΔIncHI3	ICEKp10	Tn7399	all_island	1	1	1	1	1	1	1	1	1	1	VGP-01	0	0	0	0	0	0	0	0	0	0	0	0	0	0	0	0	0	0	0	0	0	0	0	0
GDFK0232	This study	Contig	2018	Asia	China	Shandong	H42	CG86	ST86	KL2	IncFIB-4.2+IncHI3	ICEKp3	None	None	1	1	1	1	1	1	1	0	0	0	VGP-03	0	1	0	0	0	0	0	1	0	0	0	0	1	0	0	0	1	0	0	0	0	0	0	0
GDFK0234	This study	Contig	2018	Asia	China	Shandong	H42	CG86	ST86	KL2	IncFIB-4.2+IncHI3	ICEKp3	None	None	1	1	1	1	1	1	1	0	0	0	VGP-03	0	0	0	0	0	0	0	0	0	0	0	0	0	0	0	0	0	0	0	0	0	0	0	0
GDFK0235	This study	Contig	2018	Asia	China	Shandong	H42	CG76	ST76	KL31	IncFIB-4.1	None	None	None	0	0	1	0	0	0	0	0	0	0	VGP-07	0	0	0	0	0	0	0	0	0	0	0	0	0	0	0	0	1	0	0	0	0	0	0	0
GDFK0236	This study	Contig	2018	Asia	China	Shandong	H42	CG420	ST420	KL20	IncFIB-4.2+IncHI3	None	None	None	1	1	1	1	1	1	0	0	0	0	VGP-05	0	0	0	0	0	0	0	0	0	0	0	0	0	0	0	0	0	0	0	0	0	0	0	0
GDFK0237	This study	Contig	2018	Asia	China	Shandong	H42	CG420	ST420	KL20	IncFIB-4.2+IncHI3	None	None	None	1	1	1	1	1	1	0	0	0	0	VGP-05	0	0	0	0	0	0	0	0	0	0	0	0	0	0	0	0	0	0	0	0	0	0	0	0
GDFK0238	This study	Contig	2018	Asia	China	Shandong	H42	CG65	ST65	KL2	IncFIB-4.2+IncHI3	ICEKp10	None	None	1	1	1	1	1	1	1	1	0	0	VGP-06	0	0	0	0	0	0	0	0	0	0	0	0	0	0	0	0	0	0	0	0	0	0	0	0
GDFK0239	This study	Contig	2018	Asia	China	Shandong	H42	CG23	ST23	KL1	IncFIB-4.2+ΔIncHI3	ICEKp10	Tn7399	all_island	1	1	1	1	1	1	1	1	1	1	VGP-01	0	0	0	0	0	0	0	0	0	0	0	0	0	0	0	0	0	0	0	0	0	0	0	0
GDFK0240	This study	Contig	2018	Asia	China	Shandong	H42	CG23	ST23	KL1	IncFIB-4.2+ΔIncHI3	ICEKp10	Tn7399	all_island	1	1	1	1	1	1	1	1	1	1	VGP-01	0	0	0	0	0	0	0	0	0	0	0	0	0	0	0	0	0	0	0	0	0	0	0	0
GDFK0242	This study	Contig	2014	Asia	China	Guangdong	H19	CG65	ST65	KL2	IncFIB-4.2+IncHI3	None	None	None	0	1	1	1	1	1	0	0	0	0	VGP-05	0	0	0	0	0	0	0	0	0	0	0	0	0	0	0	0	0	0	0	0	0	0	0	0
GDFK0243	This study	Contig	2014	Asia	China	Guangdong	H19	CG29	ST29	KL54	IncFIB-4.2+IncFIB-8.1	ICEKp3	None	None	1	1	1	1	1	1	1	0	0	0	VGP-03	0	0	0	0	0	0	0	0	0	0	0	0	0	0	0	0	0	0	0	0	0	0	0	0
GDFK0244	This study	Contig	2014	Asia	China	Guangdong	H19	CG23	ST23	KL1	IncFIB-4.2+ΔIncHI3	ICEKp10	Tn7399	all_island	1	1	1	1	1	1	1	1	1	1	VGP-01	0	1	0	0	0	0	0	0	0	0	0	0	0	0	0	0	0	0	1	0	0	0	0	0
GDFK0245	This study	Contig	2014	Asia	China	Guangdong	H19	CG23	ST23	KL1	IncFIB-4.2+ΔIncHI3	ICEKp10	Tn7399	all_island	1	1	1	1	1	1	1	1	1	1	VGP-01	0	0	0	0	0	0	0	0	0	0	0	0	0	0	0	0	0	0	0	0	0	0	0	0
GDFK0246	This study	Contig	2014	Asia	China	Guangdong	H19	CG23	ST23	KL1	IncFIB-4.2+ΔIncHI3	ICEKp10	Tn7399	all_island	1	1	1	1	1	1	1	1	1	1	VGP-01	0	0	0	0	0	0	0	0	0	0	0	0	0	0	0	0	0	0	0	0	0	0	0	0
GDFK0247	This study	Contig	2014	Asia	China	Guangdong	H19	CG65	ST65	KL2	IncFIB-4.2+IncHI3	ICEKp10	None	None	1	1	1	1	1	1	1	1	0	0	VGP-06	0	0	0	0	0	0	0	0	0	0	0	0	0	0	0	0	0	0	0	0	0	0	0	0
GDFK0251	This study	Contig	2015	Asia	China	Guangdong	H19	CG23	ST23	KL1	IncFIB-4.2+ΔIncHI3	ICEKp10	Tn7399	all_island	1	1	1	1	1	1	1	1	1	1	VGP-01	0	0	0	0	0	0	0	0	0	0	0	0	0	0	0	0	0	0	0	0	0	0	0	0
GDFK0252	This study	Contig	2015	Asia	China	Guangdong	H19	CG23	ST23	KL1	IncFIB-4.2+ΔIncHI3	ICEKp10	Tn7399	all_island	1	1	1	1	1	1	1	1	1	1	VGP-01	0	0	0	0	0	0	0	0	0	0	0	0	0	0	0	0	0	0	0	0	0	0	0	0
GDFK0253	This study	Contig	2015	Asia	China	Guangdong	H19	CG65	ST65	KL2	IncFIB-4.2+IncHI3	None	None	None	0	1	1	1	1	1	0	0	0	0	VGP-05	0	0	0	0	0	0	0	0	0	0	0	0	0	0	0	0	0	0	0	0	0	0	0	0
GDFK0254	This study	Contig	2015	Asia	China	Guangdong	H19	CG380	ST380	KL2	IncFIB-4.1+ΔIncFIIpKDO1	ICEKp3	Tn7399	None	1	1	1	1	1	0	1	0	1	0	VGP-23	0	0	0	0	0	0	0	0	0	0	0	0	0	0	0	0	0	0	0	0	0	0	0	0
GDFK0257	This study	Contig	2017	Asia	China	Guangdong	H19	CG25	ST25	KL2	IncFIB-4.2+IncHI3	None	None	all_island	1	1	1	1	1	1	0	0	0	1	VGP-08	0	0	0	0	0	0	0	0	0	0	0	0	0	0	0	0	0	0	0	0	0	0	0	0
GDFK0258	This study	Contig	2017	Asia	China	Guangdong	H19	CG23	ST23	KL1	IncFIB-4.2+ΔIncHI3	ICEKp10	Tn7399	all_island	1	1	1	1	1	1	1	1	1	1	VGP-01	0	0	0	0	0	0	0	0	0	0	0	0	0	0	0	0	0	0	0	0	0	0	0	0
GDFK0259	This study	Contig	2017	Asia	China	Guangdong	H19	CG23	ST23	KL1	IncFIB-4.2+ΔIncHI3	ICEKp10	Tn7399	all_island	1	1	1	1	1	1	1	1	1	1	VGP-01	0	0	0	0	0	0	0	0	0	0	0	0	0	0	0	0	0	0	0	0	0	0	0	0
GDFK0260	This study	Contig	2018	Asia	China	Guangdong	H19	CG25	ST25	KL2	IncFIB-4.2+IncHI3	None	None	all_island	1	1	1	1	1	1	0	0	0	1	VGP-08	0	0	0	0	0	0	0	0	0	0	0	0	0	0	0	0	0	0	0	0	0	0	0	0
GDFK0262	This study	Contig	2018	Asia	China	Guangdong	H19	CG65	ST65	KL2	IncFIB-4.2+IncHI3	None	None	None	1	1	1	1	1	1	0	0	0	0	VGP-05	0	0	0	0	0	0	0	0	0	0	0	0	0	0	0	0	0	0	0	0	0	0	0	0
GDFK0264	This study	Contig	2019	Asia	China	Guangdong	H19	CG23	ST23	KL1	IncFIB-4.2+ΔIncHI3	ICEKp10	Tn7399	all_island	1	1	1	1	1	1	1	1	1	1	VGP-01	0	0	0	0	0	0	0	0	0	0	0	0	0	0	0	0	0	0	0	0	0	0	0	0
GDFK0266	This study	Contig	2019	Asia	China	Guangdong	H19	CG23	ST23	KL1	IncFIB-4.2+ΔIncHI3	ICEKp10	Tn7399	all_island	1	1	1	1	1	1	1	1	1	1	VGP-01	0	0	0	0	0	0	0	0	0	0	0	0	0	0	0	0	0	0	0	0	0	0	0	0
GDFK0267	This study	Contig	2019	Asia	China	Guangdong	H19	CG23	ST23	KL1	IncFIB-4.2+ΔIncHI3	ICEKp10	Tn7399	all_island	1	1	1	1	1	1	1	1	1	1	VGP-01	0	0	0	0	0	0	0	0	0	0	0	0	0	0	0	0	0	0	0	0	0	0	0	0
GDFK0269	This study	Contig	2013	Asia	China	Guangdong	H19	CG23	ST23	KL1	IncFIB-4.2+ΔIncHI3	ICEKp10	Tn7399	all_island	1	1	1	1	1	1	1	1	1	1	VGP-01	0	0	0	0	0	0	0	0	0	0	0	0	0	0	0	0	0	0	0	0	0	0	0	0
GDFK0272	This study	Contig	2013	Asia	China	Guangdong	H19	CG86	ST86	KL2	IncFIB-4.2+IncHI3	ICEKp3	None	None	1	1	1	1	1	1	1	0	0	0	VGP-03	0	0	0	0	0	0	0	0	0	0	0	0	0	0	0	0	0	0	0	0	0	0	0	0
GDFK0273	This study	Contig	2013	Asia	China	Guangdong	H19	CG23	ST23	KL1	IncFIB-4.2+ΔIncHI3	ICEKp10	Tn7399	all_island	1	1	1	1	1	1	1	1	1	1	VGP-01	0	0	0	0	0	0	0	0	0	0	0	0	0	0	0	0	0	0	0	0	0	0	0	0
GDFK0274	This study	Contig	2013	Asia	China	Guangdong	H19	CG23	ST23	KL1	IncFIB-4.2+ΔIncHI3	ICEKp10	Tn7399	all_island	1	1	1	1	1	1	1	1	1	1	VGP-01	0	0	0	0	0	0	0	0	0	0	0	0	0	0	0	0	0	0	0	0	0	0	0	0
GDFK0275	This study	Contig	2012	Asia	China	Guangdong	H19	CG23	ST23	KL1	IncFIB-4.2+ΔIncHI3	ICEKp10	Tn7399	all_island	1	1	1	1	1	1	1	1	1	1	VGP-01	0	0	0	0	0	0	0	0	0	0	0	0	0	0	0	0	0	0	0	0	0	0	0	0
GDFK0276	This study	Contig	2012	Asia	China	Guangdong	H19	CG23	ST23	KL1	IncFIB-4.2+ΔIncHI3	ICEKp10	Tn7399	all_island	1	1	1	1	1	1	1	1	1	1	VGP-01	0	0	0	0	0	0	0	0	0	0	0	0	0	0	0	0	0	0	0	0	0	0	0	0
GDFK0277	This study	Contig	2012	Asia	China	Guangdong	H19	CG65	ST65	KL2	IncFIB-4.2+IncHI3	ICEKp10	None	None	1	1	1	1	1	0	1	1	0	0	VGP-17	0	0	0	0	0	0	0	0	0	0	0	0	0	0	0	0	0	0	0	0	0	0	0	0
GDFK0279	This study	Contig	2014	Asia	China	Guangdong	H19	CG65	ST65	KL2	IncFIB-4.2+IncHI3	ICEKp10	None	None	1	1	1	1	1	1	1	1	0	0	VGP-06	0	0	0	0	0	0	0	0	0	0	0	0	0	0	0	0	0	0	0	0	0	0	0	0
GDFK0282	This study	Contig	2018	Asia	China	Guangdong	H19	CG86	ST86	KL2	IncFIB-4.2+IncHI3	None	None	None	1	1	1	1	1	0	0	0	0	0	VGP-13	0	0	0	0	0	0	0	0	0	0	0	0	0	0	0	0	0	0	0	0	0	0	0	0
GDFK0284	This study	Contig	2019	Asia	China	Guangdong	H17	CG661	ST3409	KL8	IncFIB-4.1+IncFIIK+IncFIIpKDO1	None	None	None	0	0	1	0	0	0	0	0	0	0	VGP-07	0	1	0	0	0	0	0	1	0	0	0	0	1	0	0	0	0	0	0	0	0	0	0	0
GDFK0285	This study	Contig	2019	Asia	China	Guangdong	H17	CG86	ST86	KL2	IncFIB-4.2+IncHI3	ICEKp12	None	None	1	1	1	1	1	1	1	0	0	0	VGP-03	0	0	0	0	0	0	0	0	0	0	0	0	0	0	0	0	0	0	0	0	0	0	0	0
GDFK0286	This study	Contig	2019	Asia	China	Guangdong	H17	CG412	ST412	KL57	IncFIB-4.2+IncFIB-8.1	None	None	None	0	1	1	1	1	1	0	0	0	0	VGP-05	0	0	0	0	0	0	0	0	0	0	0	0	0	0	0	0	0	0	0	0	0	0	0	0
GDFK0288	This study	Contig	2019	Asia	China	Guangdong	H17	CG592	ST592	KL57	IncFIB-4.2+IncHI3	None	None	None	1	1	1	1	1	1	0	0	0	0	VGP-05	0	0	0	0	0	0	0	0	0	0	0	0	0	0	0	0	0	0	0	0	0	0	0	0
GDFK0290	This study	Contig	2019	Asia	China	Guangdong	H14	CG23	ST23	KL1	IncFIB-4.2+ΔIncHI3	ICEKp10	Tn7399	all_island	1	1	1	1	1	1	1	1	1	1	VGP-01	0	0	0	0	0	0	0	0	0	0	0	0	0	0	0	0	0	0	0	0	0	0	0	0
GDFK0292	This study	Contig	2019	Asia	China	Guangdong	H14	CG23	ST23	KL1	IncFIB-4.2+ΔIncHI3	ICEKp10	Tn7399	all_island	1	1	1	1	1	1	1	1	1	1	VGP-01	0	0	0	0	0	0	0	0	0	0	0	0	0	0	0	0	0	0	0	0	0	0	0	0
GDFK0293	This study	Contig	2019	Asia	China	Guangdong	H14	CG65	ST65	KL2	IncFIB-4.2+IncHI3	ICEKp10	None	None	1	1	1	1	1	1	1	1	0	0	VGP-06	0	0	0	0	0	0	0	0	0	0	0	0	0	0	0	0	0	0	0	0	0	0	0	0
GDFK0294	This study	Contig	2018	Asia	China	Guangdong	H18	CG86	ST86	KL2	IncFIB-4.2+IncHI3	None	None	None	1	1	0	1	1	0	0	0	0	0	VGP-14	0	0	0	0	0	0	0	0	0	0	0	0	0	0	0	0	0	0	0	0	0	0	0	0
GDFK0295	This study	Contig	2017	Asia	China	Guangdong	H18	CG65	ST65	KL2	IncFIB-4.2+IncHI3	ICEKp10	None	None	1	1	1	1	1	1	1	1	0	0	VGP-06	0	0	0	0	0	0	0	0	0	0	0	0	0	0	0	0	0	0	0	0	0	0	0	0
GDFK0296	This study	Contig	2019	Asia	China	Guangdong	H19	CG23	ST23	KL1	IncFIB-4.2+ΔIncHI3	ICEKp10	Tn7399	all_island	1	1	1	1	1	1	1	1	1	1	VGP-01	0	0	0	0	0	0	0	0	0	0	0	0	0	0	0	0	0	0	0	0	0	0	0	0
GDFK0297	This study	Contig	2019	Asia	China	Guangdong	H19	CG592	ST592	KL57	IncFIB-4.2	None	None	None	1	1	0	1	1	0	0	0	0	0	VGP-14	0	0	0	0	0	0	0	0	0	0	0	0	0	0	0	0	0	0	0	0	0	0	0	0
GDFK0298	This study	Contig	2019	Asia	China	Guangdong	H19	CG23	ST23	KL1	IncFIB-4.2+IncHI3	None	None	all_island	1	1	1	1	1	1	0	0	0	1	VGP-08	0	0	0	0	0	0	0	0	0	0	0	0	0	0	0	0	0	0	0	0	0	0	0	0
GDFK0299	This study	Contig	2019	Asia	China	Xinjiang	H43	CG65	ST65	KL2	IncFIB-4.2+IncHI3	ICEKp10	None	None	1	1	1	1	1	0	1	1	0	0	VGP-17	0	0	0	0	0	0	0	0	0	0	0	0	0	0	0	0	0	0	0	0	0	0	0	0
GDFK0301	This study	Contig	2019	Asia	China	Xinjiang	H43	CG65	ST65	KL2	IncFIB-4.2+IncHI3	ICEKp10	None	None	0	1	1	1	1	1	1	1	0	0	VGP-06	0	0	0	0	0	0	0	0	0	0	0	0	0	0	0	0	0	0	0	0	0	0	0	0
GDFK0302	This study	Contig	2018	Asia	China	Xinjiang	H43	CG23	ST5931	KL1	IncFIB-4.2+ΔIncHI3	ICEKp10	Tn7399	all_island	0	1	1	1	1	1	1	1	1	1	VGP-01	0	0	0	0	0	0	0	0	0	0	0	0	0	0	0	0	0	0	0	0	0	0	0	0
GDFK0303	This study	Contig	2018	Asia	China	Xinjiang	H43	CG111	ST111	KL63	IncFIB-4.2+IncHI3	None	None	None	1	1	0	1	1	0	1	0	0	0	VGP-11	0	0	0	0	0	0	0	0	0	0	0	0	0	0	0	0	0	0	0	0	0	0	0	0
GDFK0304	This study	Contig	2018	Asia	China	Xinjiang	H43	CG86	ST86	KL2	IncFIB-4.2+IncHI3	None	None	None	1	1	1	1	1	1	0	0	0	0	VGP-05	0	0	0	0	0	0	0	0	0	0	0	0	0	0	0	0	0	0	0	0	0	0	0	0
GDFK0305	This study	Contig	2018	Asia	China	Xinjiang	H43	CG23	ST23	KL1	IncFIB-4.2+ΔIncHI3	ICEKp10	Tn7399	all_island	1	1	1	1	1	1	1	1	1	1	VGP-01	0	0	0	0	0	0	0	0	0	0	0	0	0	0	0	0	0	0	0	0	0	0	0	0
GDFK0306	This study	Contig	2017	Asia	China	Xinjiang	H43	CG29	ST29	KL54	IncFIB-4.2+IncFIB-8.1	ICEKp3	None	None	1	1	1	1	1	1	1	0	0	0	VGP-03	0	0	0	0	0	0	0	0	0	0	0	0	0	0	0	0	0	0	0	0	0	0	0	0
GDFK0307	This study	Contig	2016	Asia	China	Xinjiang	H43	CG86	ST86	KL2	IncFIB-4.2+IncHI3	None	None	None	1	1	1	1	1	1	0	0	0	0	VGP-05	0	0	0	0	0	0	0	0	0	0	0	0	0	0	0	0	0	0	0	0	0	0	0	0
GDFK0308	This study	Contig	2016	Asia	China	Xinjiang	H43	CG258	ST11	KL64	IncFIB-4.2+ΔIncHI3	ICEKp3	None	None	0	1	1	0	1	1	1	0	0	0	VGP-02	0	0	0	0	0	0	0	0	0	0	0	0	0	0	0	0	0	0	0	0	0	0	0	0
GDFK0309	This study	Contig	2018	Asia	China	Xinjiang	H43	CG258	ST11	KL64	IncFIB-4.2+ΔIncHI3	ICEKp3	None	None	0	1	1	0	1	1	1	0	0	0	VGP-02	0	0	0	0	0	0	0	0	0	0	0	0	0	0	0	0	0	0	0	0	0	0	0	0
GDFK0310	This study	Contig	2019	Asia	China	Xinjiang	H43	CG258	ST11	KL64	IncFIB-4.2+ΔIncHI3	ICEKp3	None	None	0	1	1	0	1	1	1	0	0	0	VGP-02	0	0	0	0	0	0	0	0	0	0	0	0	0	0	0	0	0	0	0	0	0	0	0	0
GDFK0312	This study	Contig	2019	Asia	China	Beijing	H08	CG23	ST23	KL1	IncFIB-4.2+ΔIncHI3	ICEKp10	None	all_island	1	1	1	1	1	1	1	1	0	1	VGP-16	0	0	0	0	0	0	0	0	0	0	0	0	0	0	0	0	0	0	0	0	0	0	0	0
GDFK0313	This study	Contig	2019	Asia	China	Beijing	H08	CG23	ST23	KL1	IncFIB-4.2+ΔIncHI3	ICEKp10	Tn7399	all_island	1	1	1	1	1	1	1	1	1	1	VGP-01	0	0	0	0	0	0	0	0	0	0	0	0	0	0	0	0	0	0	0	0	0	0	0	0
GDFK0315	This study	Contig	2019	Asia	China	Henan	H26	CG23	ST23	KL1	IncFIB-4.2+ΔIncHI3	ICEKp10	Tn7399	all_island	1	1	1	1	1	1	1	1	1	1	VGP-01	0	0	0	0	0	0	0	0	0	0	0	0	0	0	0	0	0	0	0	0	0	0	0	0
GDFK0316	This study	Contig	2019	Asia	China	Henan	H26	CG412	ST412	KL57	IncFIB-4.2+IncFIB-8.1	None	None	None	1	1	1	1	1	1	0	0	0	0	VGP-05	0	0	0	0	0	0	0	0	0	0	0	0	0	0	0	0	0	0	0	0	0	0	0	0
GDFK0318	This study	Contig	2019	Asia	China	Henan	H26	CG258	ST11	KL64	IncFIB-4.2+ΔIncHI3	ICEKp3	None	None	0	1	1	0	1	1	1	0	0	0	VGP-02	0	0	0	0	0	0	0	0	0	0	0	0	0	0	0	0	1	0	0	0	0	0	0	0
GDFK0319	This study	Contig	2019	Asia	China	Henan	H26	CG23	ST23	KL1	IncFIB-4.2+ΔIncHI3	ICEKp10	Tn7399	all_island	1	1	1	1	1	1	1	1	1	1	VGP-01	0	0	0	0	0	0	0	0	0	0	0	0	0	0	0	0	0	0	0	0	0	0	0	0
GDFK0320	This study	Contig	2019	Asia	China	Henan	H26	CG258	ST11	KL64	IncFIB-4.2+ΔIncHI3	ICEKp3	None	None	1	1	1	0	1	1	1	0	0	0	VGP-02	0	0	0	0	0	0	0	0	0	0	0	0	0	0	0	0	1	0	0	0	0	0	0	0
GDFK0322	This study	Contig	2019	Asia	China	Henan	H26	CG23	ST23	KL1	IncFIB-4.2+ΔIncHI3	ICEKp10	Tn7399	all_island	1	1	1	1	1	1	1	1	1	1	VGP-01	0	0	0	0	0	0	0	0	0	0	0	0	0	0	0	0	0	0	0	0	0	0	0	0
GDFK0323	This study	Contig	2019	Asia	China	Henan	H26	CG375	ST375	KL2	IncFIB-4.2+IncHI3	None	None	None	1	1	1	1	1	1	0	0	0	0	VGP-05	0	0	0	0	0	0	0	0	0	0	0	0	0	0	0	0	0	0	0	0	0	0	0	0
GDFK0324	This study	Contig	2019	Asia	China	Henan	H26	CG65	ST65	KL2	IncFIB-4.2+IncHI3	None	None	None	1	1	1	1	1	1	0	0	0	0	VGP-05	0	0	0	0	0	0	0	0	0	0	0	0	0	0	0	0	0	0	0	0	0	0	0	0
GDFK0325	This study	Contig	2019	Asia	China	Henan	H26	CG23	ST23	KL1	IncFIB-4.2+ΔIncHI3	ICEKp10	Tn7399	all_island	1	1	1	1	1	1	1	1	1	1	VGP-01	0	0	0	0	0	0	0	0	0	0	0	0	0	0	0	0	0	0	0	0	0	0	0	0
GDFK0326	This study	Contig	2019	Asia	China	Henan	H26	CG86	ST86	KL2	IncFIB-4.2+IncHI3	None	None	None	1	1	0	1	1	0	0	0	0	0	VGP-14	0	0	0	0	0	0	0	0	0	0	0	0	0	0	0	0	0	0	0	0	0	0	0	0
GDFK0327	This study	Contig	2019	Asia	China	Henan	H26	CG23	ST23	KL1	IncFIB-4.2+ΔIncHI3	ICEKp10	None	all_island	1	1	1	1	1	1	1	1	0	1	VGP-16	0	0	0	0	0	0	0	0	0	0	0	0	0	0	0	0	0	0	0	0	0	0	0	0
GDFK0328	This study	Contig	2018	Asia	China	Hubei	H27	CG86	ST86	KL2	IncFIB-4.2+IncHI3	ICEKp3	None	None	1	1	1	1	1	1	1	0	0	0	VGP-03	0	0	0	0	0	0	0	0	0	0	0	0	0	0	0	0	0	0	0	0	0	0	0	0
GDFK0329	This study	Contig	2019	Asia	China	Hubei	H27	CG25	ST25	KL2	IncFIB-4.1+IncFIIK	ICEKp1	None	None	1	1	1	1	0	0	1	0	0	0	VGP-10	0	0	0	0	0	0	0	0	0	0	0	0	0	0	0	0	0	0	0	0	0	0	0	0
GDFK0330	This study	Contig	2019	Asia	China	Hubei	H27	CG30	ST1764	KL64	IncFIB-4.2+IncFIB-8.1	None	None	all_island	1	1	1	1	1	1	0	0	0	1	VGP-08	0	0	0	0	0	0	0	0	0	0	0	0	0	0	0	0	0	0	0	0	0	0	0	0
GDFK0334	This study	Contig	2019	Asia	China	Hubei	H27	CG65	ST65	KL2	IncFIB-4.2+IncHI3	None	None	None	1	1	1	1	1	1	0	0	0	0	VGP-05	0	0	0	0	0	0	0	0	0	0	0	0	0	0	0	0	0	0	0	0	0	0	0	0
GDFK0337	This study	Contig	2018	Asia	China	Beijing	H04	CG23	ST23	KL1	IncFIB-4.2+ΔIncHI3	ICEKp10	Tn7399	all_island	1	1	1	1	1	1	1	1	1	1	VGP-01	0	0	0	0	0	0	0	0	0	0	0	0	0	0	0	0	0	0	0	0	0	0	0	0
GDFK0338	This study	Contig	2018	Asia	China	Beijing	H04	CG23	ST23	KL1	IncFIB-4.2+ΔIncHI3	ICEKp10	Tn7399	all_island	1	1	1	1	1	1	1	1	1	1	VGP-01	0	0	0	0	0	0	0	0	0	0	0	0	0	0	0	0	0	0	0	0	0	0	0	0
GDFK0339	This study	Contig	2018	Asia	China	Beijing	H04	CG258	ST11	KL64	IncFIB-4.2+ΔIncHI3	ICEKp3	None	None	0	0	1	0	0	1	1	0	0	0	VGP-04	0	0	0	0	0	0	0	0	0	0	0	0	0	0	0	0	1	0	0	0	0	0	0	0
GDFK0342	This study	Contig	2018	Asia	China	Beijing	H04	CG258	ST11	KL64	IncFIB-4.2+ΔIncHI3	ICEKp3	None	None	0	1	1	0	1	1	1	0	0	0	VGP-02	0	0	0	0	0	0	0	0	0	0	0	0	0	0	0	0	1	0	0	0	0	0	0	0
GDFK0343	This study	Contig	2018	Asia	China	Beijing	H04	CG37	ST896	KL3	IncFIB-4.1+IncFIIK	None	None	None	0	0	1	0	0	0	0	0	0	0	VGP-07	0	0	0	0	0	0	0	0	0	0	0	0	0	0	0	0	0	0	0	0	0	0	0	0
GDFK0345	This study	Contig	2018	Asia	China	Beijing	H04	CG48	ST48	KL62	IncFIB-8.1+ΔIncFIB-6.1	ICEKp3	None	None	0	1	1	1	1	1	1	0	0	0	VGP-03	0	0	0	0	0	0	0	0	0	0	0	0	0	0	0	0	1	0	0	0	0	0	0	0
GDFK0346	This study	Contig	2018	Asia	China	Beijing	H04	CG65	ST65	KL2	IncFIB-4.2+IncHI3	ICEKp10	None	None	0	1	1	1	1	1	1	1	0	0	VGP-06	0	0	0	0	0	0	0	0	0	0	0	0	0	0	0	0	0	0	0	0	0	0	0	0
GDFK0347	This study	Contig	2018	Asia	China	Beijing	H04	CG48	ST48	KL62	IncFIB-6.1+IncFIB-8.1	ICEKp3	None	None	0	1	1	1	1	1	1	0	0	0	VGP-03	0	0	0	0	0	0	0	0	0	0	0	0	0	0	0	0	0	0	0	0	0	0	0	0
GDFK0348	This study	Contig	2018	Asia	China	Beijing	H04	CG258	ST11	KL64	IncFIB-4.2+ΔIncHI3	ICEKp3	None	None	1	1	1	1	1	1	1	0	0	0	VGP-03	0	0	0	0	0	0	0	0	0	0	0	0	0	0	0	0	1	0	0	0	0	0	0	0
GDFK0349	This study	Contig	2018	Asia	China	Beijing	H04	CG23	ST23	KL1	IncFIB-4.2+ΔIncHI3	ICEKp10	Tn7399	all_island	1	1	1	1	1	1	1	1	1	1	VGP-01	0	0	0	0	0	0	0	0	0	0	0	0	0	0	0	0	0	0	0	0	0	0	0	0
GDFK0350	This study	Contig	2018	Asia	China	Beijing	H04	CG258	ST11	KL64	IncFIB-4.2+ΔIncHI3	ICEKp3	None	None	0	1	1	0	1	1	1	0	0	0	VGP-02	0	0	0	0	0	0	0	0	0	0	0	0	0	0	0	0	1	0	0	0	0	0	0	0
GDFK0351	This study	Contig	2018	Asia	China	Beijing	H04	CG86	ST86	KL2	IncFIB-4.2+IncHI3	ICEKp3	None	None	0	1	1	1	1	1	1	0	0	0	VGP-03	0	0	0	0	0	0	0	0	0	0	0	0	0	0	0	0	0	0	0	0	0	0	0	0
GDFK0352	This study	Contig	2018	Asia	China	Beijing	H04	CG258	ST11	KL64	IncFIB-4.2+ΔIncHI3	ICEKp3	None	None	1	1	1	0	1	1	1	0	0	0	VGP-02	0	0	0	0	0	0	0	0	0	0	0	0	0	0	0	0	1	0	0	0	0	0	0	0
GDFK0354	This study	Contig	2018	Asia	China	Beijing	H04	CG258	ST11	KL64	IncFIB-4.2+ΔIncHI3	ICEKp3	None	None	0	1	1	0	1	1	1	0	0	0	VGP-02	0	0	0	0	0	0	0	0	0	0	0	0	0	0	0	0	1	0	0	0	0	0	0	0
GDFK0355	This study	Contig	2018	Asia	China	Beijing	H04	CG258	ST11	KL47	IncHI3+IncFIB-6.1	ICEKp3	None	None	0	0	1	0	0	1	1	0	0	0	VGP-04	0	1	0	0	0	0	0	0	0	0	0	0	0	0	0	0	0	0	0	0	0	0	0	0
GDFK0356	This study	Contig	2018	Asia	China	Beijing	H04	CG23	ST23	KL1	IncFIB-4.2+ΔIncHI3	ICEKp10	Tn7399	all_island	1	1	1	1	1	1	1	1	1	1	VGP-01	0	0	0	0	0	0	0	0	0	0	0	0	0	0	0	0	0	0	0	0	0	0	0	0
GDFK0357	This study	Contig	2018	Asia	China	Beijing	H04	CG258	ST11	KL64	IncFIB-4.2+ΔIncHI3	ICEKp3	None	None	0	1	1	0	1	1	1	0	0	0	VGP-02	0	0	0	0	0	0	0	0	0	0	0	0	0	0	0	0	1	0	0	0	0	0	0	0
GDFK0358	This study	Contig	2018	Asia	China	Beijing	H04	CG258	ST11	KL64	IncFIB-4.2+ΔIncHI3	ICEKp3	None	None	0	1	1	1	1	1	1	0	0	0	VGP-03	0	0	0	0	0	0	0	0	0	0	0	0	0	0	0	0	0	1	0	0	0	0	0	0
GDFK0361	This study	Contig	2018	Asia	China	Beijing	H04	CG24	ST24	KL25	IncFIB-4.1+IncFIIK	ICEKp3	Tn7399	None	0	0	1	0	0	0	1	0	1	0	VGP-39	0	0	0	0	0	0	0	0	0	0	0	0	0	0	0	0	0	0	0	0	0	0	0	0
GDFK0362	This study	Contig	2018	Asia	China	Beijing	H04	CG412	ST412	KL57	IncFIB-4.2+IncFIB-8.1	None	None	None	1	1	1	1	1	1	0	0	0	0	VGP-05	0	0	0	0	0	0	0	0	0	0	0	0	0	0	0	0	0	0	0	0	0	0	0	0
GDFK0363	This study	Contig	2018	Asia	China	Beijing	H04	CG86	ST86	KL2	IncFIB-4.2+IncHI3	None	None	None	1	1	1	1	1	1	0	0	0	0	VGP-05	0	0	0	0	0	0	0	0	0	0	0	0	0	0	0	0	0	0	0	0	0	0	0	0
GDFK0367	This study	Contig	2019	Asia	China	Beijing	H04	CG23	ST23	KL1	IncFIB-4.2+ΔIncHI3	ICEKp10	Tn7399	all_island	1	1	1	1	1	1	1	1	1	1	VGP-01	0	0	0	0	0	0	0	0	0	0	0	0	0	0	0	0	0	0	0	0	0	0	0	0
GDFK0368	This study	Contig	2019	Asia	China	Beijing	H04	CG65	ST65	KL2	IncFIB-4.2+IncHI3	ICEKp10	None	None	1	1	1	1	1	1	1	1	0	0	VGP-06	0	0	0	0	0	0	0	0	0	0	0	0	0	0	0	0	0	0	0	0	0	0	0	0
GDFK0370	This study	Contig	2019	Asia	China	Beijing	H04	CG163	ST45	KL43	IncFIB-4.1+IncFIIK	None	None	None	0	0	1	0	0	0	0	0	0	0	VGP-07	0	0	0	0	0	0	0	0	0	0	0	0	0	0	0	0	0	0	0	1	0	0	0	0
GDFK0376	This study	Contig	2019	Asia	China	Beijing	H04	CG420	ST420	KL20	IncFIB-4.2+IncHI3	ICEKp1	None	None	1	1	1	1	1	1	1	0	0	0	VGP-03	0	1	0	0	0	0	0	0	0	0	0	0	0	0	0	0	1	0	0	0	0	0	0	0
GDFK0378	This study	Contig	2019	Asia	China	Beijing	H04	CG420	ST420	KL20	IncFIB-4.2+IncHI3	ICEKp1	None	None	1	1	1	1	1	1	1	0	0	0	VGP-03	0	1	0	0	0	0	0	0	0	0	0	0	0	0	0	0	1	0	0	0	0	0	0	0
GDFK0379	This study	Contig	2019	Asia	China	Beijing	H04	CG25	ST25	KL2	IncFIB-4.2+IncHI3	None	None	all_island	1	1	1	1	1	1	0	0	0	1	VGP-08	0	0	0	0	0	0	0	0	0	0	0	0	0	0	0	0	0	0	0	0	0	0	0	0
GDFK0380	This study	Contig	2019	Asia	China	Jiangsu	H30	CG700	ST700	KL1	IncFIB-4.1+IncFIIK	ICEKp1	None	None	1	1	1	1	0	0	1	0	0	0	VGP-10	0	0	0	0	0	0	0	0	0	0	0	0	0	0	0	0	0	0	0	0	0	0	0	0
GDFK0384	This study	Contig	2019	Asia	China	Jiangsu	H30	CG23	ST23	KL1	IncFIB-4.2+ΔIncHI3	ICEKp10	Tn7399	all_island	1	1	1	1	1	1	1	1	1	1	VGP-01	0	0	0	0	0	0	0	0	0	0	0	0	0	0	0	0	0	0	0	0	0	0	0	0
GDFK0385	This study	Contig	2019	Asia	China	Jiangsu	H30	Singleton	ST5932	KL123	IncFIB-4.1+IncFIIK	None	None	None	0	0	1	0	0	0	0	0	0	0	VGP-07	0	0	0	0	0	0	0	0	0	0	0	0	0	0	0	0	0	0	0	0	0	0	0	0
GDFK0387	This study	Contig	2019	Asia	China	Jiangsu	H30	CG258	ST11	KL64	IncFIB-4.2+ΔIncHI3	ICEKp3	None	None	0	1	1	0	1	1	1	0	0	0	VGP-02	0	0	0	0	0	0	0	0	0	0	0	0	0	0	0	0	1	0	0	0	0	0	0	0
GDFK0389	This study	Contig	2019	Asia	China	Jiangsu	H30	CG258	ST11	KL64	IncFIB-4.2+ΔIncHI3	ICEKp3	None	None	0	0	1	0	0	1	1	0	0	0	VGP-04	0	0	0	0	0	0	0	0	0	0	0	0	0	0	0	0	1	0	0	0	0	0	0	0
GDFK0390	This study	Contig	2019	Asia	China	Jiangsu	H30	CG258	ST11	KL64	IncFIB-4.2+ΔIncHI3	ICEKp3	None	None	0	1	1	0	1	1	1	0	0	0	VGP-02	0	0	0	0	0	0	0	0	0	0	0	0	0	0	0	0	1	0	0	0	0	0	0	0
GDFK0391	This study	Contig	2019	Asia	China	Jiangsu	H30	CG258	ST11	KL64	IncFIB-4.2+ΔIncHI3	ICEKp3	None	None	0	0	1	0	0	1	1	0	0	0	VGP-04	0	0	0	0	0	0	0	0	0	0	0	0	0	0	0	0	1	0	0	0	0	0	0	0
GDFK0394	This study	Contig	2019	Asia	China	Jiangsu	H30	CG258	ST11	KL64	IncFIB-4.2+ΔIncHI3	ICEKp3	None	None	0	1	1	0	1	1	1	0	0	0	VGP-02	0	0	0	0	0	0	0	0	0	0	0	0	0	0	0	0	1	0	0	0	0	0	0	0
GDFK0396	This study	Contig	2019	Asia	China	Jiangsu	H30	CG258	ST11	KL64	IncFIB-4.2+ΔIncHI3	ICEKp3	None	None	1	1	1	0	1	1	1	0	0	0	VGP-02	0	0	0	0	0	0	0	0	0	0	0	0	0	0	0	0	1	0	0	0	0	0	0	0
GDFK0399	This study	Contig	2008	Asia	China	Beijing	H09	CG23	ST23	KL1	IncFIB-4.2+ΔIncHI3	ICEKp10	Tn7399	all_island	1	1	1	1	1	1	1	1	1	1	VGP-01	0	0	0	0	0	0	0	0	0	0	0	0	0	0	0	0	0	0	0	0	0	0	0	0
GDFK0400	This study	Contig	2008	Asia	China	Beijing	H09	CG29	ST29	KL54	IncFIB-4.2+IncFIB-8.1	ICEKp3	None	None	1	1	1	1	1	1	1	0	0	0	VGP-03	0	0	0	0	0	0	0	0	0	0	0	0	0	0	0	0	0	0	0	0	0	0	0	0
GDFK0401	This study	Contig	2008	Asia	China	Beijing	H09	CG30	ST1764	KL64	IncFIB-4.2+IncFIB-8.1	None	None	all_island	1	1	1	1	1	1	0	0	0	1	VGP-08	0	0	0	0	0	0	0	0	0	0	0	0	0	0	0	0	0	0	0	0	0	0	0	0
GDFK0402	This study	Contig	2009	Asia	China	Beijing	H05	CG375	ST5933	KL2	IncFIB-4.2+IncHI3	None	None	None	1	1	1	1	1	1	0	0	0	0	VGP-05	0	0	0	0	0	0	0	0	0	0	0	0	0	0	0	0	0	0	0	0	0	0	0	0
GDFK0403	This study	Contig	2009	Asia	China	Beijing	H05	CG412	ST412	KL57	IncFIB-4.2+IncFIB-8.1	None	None	None	1	1	1	1	1	1	0	0	0	0	VGP-05	0	0	0	0	0	0	0	0	0	0	0	0	0	0	0	0	0	0	0	0	0	0	0	0
GDFK0404	This study	Contig	2009	Asia	China	Beijing	H05	CG23	ST23	KL1	IncFIB-4.2+ΔIncHI3	ICEKp10	Tn7399	all_island	1	1	1	1	1	1	1	1	1	1	VGP-01	0	0	0	0	0	0	0	0	0	0	0	0	0	0	0	0	0	0	1	0	0	0	0	0
GDFK0405	This study	Contig	2009	Asia	China	Beijing	H05	CG23	ST23	KL1	IncFIB-4.2+ΔIncHI3	ICEKp10	Tn7399	all_island	0	1	1	1	1	1	1	1	1	1	VGP-01	0	0	0	0	0	0	0	0	0	0	0	0	0	0	0	0	0	0	0	0	0	0	0	0
GDFK0408	This study	Contig	2009	Asia	China	Beijing	H05	CG29	ST29	KL54	IncFIB-4.2+IncFIB-8.1	ICEKp3	None	None	1	1	0	1	1	0	1	0	0	0	VGP-11	0	0	0	0	0	0	0	0	0	0	0	0	0	0	0	0	0	0	0	0	0	0	0	0
GDFK0409	This study	Contig	2009	Asia	China	Beijing	H09	CG420	ST420	KL20	IncFIB-4.2+IncHI3	None	None	None	1	1	1	1	1	1	0	0	0	0	VGP-05	0	0	0	0	0	0	0	0	0	0	0	0	0	0	0	0	0	0	0	0	0	0	0	0
GDFK0411	This study	Contig	2009	Asia	China	Beijing	H05	CG23	ST23	KL1	IncFIB-4.2+ΔIncHI3	ICEKp10	ΔTn7399	all_island	1	1	1	1	1	1	1	1	1	1	VGP-01	0	0	0	0	0	0	0	0	0	0	0	0	0	0	0	0	0	0	0	0	0	0	0	0
GDFK0412	This study	Contig	2009	Asia	China	Beijing	H05	CG23	ST23	KL1	IncFIB-4.2+IncHI3	ICEKp1	None	all_island	1	1	1	1	1	1	1	0	0	1	VGP-12	0	0	0	0	0	0	0	0	0	0	0	0	0	0	0	0	0	0	0	0	0	0	0	0
GDFK0413	This study	Contig	2009	Asia	China	Beijing	H09	CG65	ST65	KL2	IncFIB-4.2+IncHI3	None	None	None	1	1	1	1	1	1	0	0	0	0	VGP-05	0	0	0	0	0	0	0	0	0	0	0	0	0	0	0	0	0	0	0	0	0	0	0	0
GDFK0414	This study	Contig	2009	Asia	China	Beijing	H05	CG23	ST23	KL1	IncFIB-4.2+ΔIncHI3	ICEKp10	Tn7399	all_island	1	1	1	1	1	1	1	1	1	1	VGP-01	0	0	0	0	0	0	0	0	0	0	0	0	0	0	0	0	0	0	0	0	0	0	0	0
GDFK0415	This study	Contig	2010	Asia	China	Beijing	H05	CG25	ST25	KL2	IncFIB-4.2+IncHI3	None	None	all_island	1	1	1	1	1	1	0	0	0	1	VGP-08	0	0	0	0	0	0	0	0	0	0	0	0	0	0	0	0	0	0	0	0	0	0	0	0
GDFK0416	This study	Contig	2010	Asia	China	Beijing	H05	CG23	ST23	KL1	IncFIB-4.2+ΔIncHI3	ICEKp10	Tn7399	all_island	1	1	1	1	1	1	1	1	1	1	VGP-01	0	0	0	0	0	0	0	0	0	0	0	0	0	0	0	0	0	0	0	0	0	0	0	0
GDFK0417	This study	Contig	2010	Asia	China	Beijing	H01	CG23	ST23	KL1	IncFIB-4.2+ΔIncHI3	ICEKp10	Tn7399	all_island	1	1	1	1	1	1	1	1	1	1	VGP-01	0	0	0	0	0	0	0	0	0	0	0	0	0	0	0	0	0	0	0	0	0	0	0	0
GDFK0418	This study	Contig	2010	Asia	China	Beijing	H05	CG23	ST23	KL1	IncFIB-4.2+ΔIncHI3	ICEKp10	Tn7399	all_island	1	1	1	1	1	1	1	1	1	1	VGP-01	0	0	0	0	0	0	0	0	0	0	0	0	0	0	0	0	0	0	0	0	0	0	0	0
GDFK0419	This study	Contig	2010	Asia	China	Beijing	H05	CG375	ST375	KL2	IncFIB-4.2+IncHI3	None	None	None	1	1	1	1	1	1	0	0	0	0	VGP-05	0	0	0	0	0	0	0	0	0	0	0	0	0	0	0	0	0	0	0	0	0	0	0	0
GDFK0420	This study	Contig	2010	Asia	China	Beijing	H05	CG375	ST5934	KL2	IncFIB-4.2+IncHI3	None	None	None	1	1	1	1	1	1	0	0	0	0	VGP-05	0	0	0	0	0	0	0	0	0	0	0	0	0	0	0	0	0	0	1	0	0	0	0	0
GDFK0421	This study	Contig	2010	Asia	China	Beijing	H05	CG592	ST592	KL57	IncFIB-4.2+IncHI3	None	None	None	1	1	1	1	1	1	0	0	0	0	VGP-05	0	0	0	0	0	0	0	0	0	0	0	0	0	0	0	0	0	0	0	0	0	0	0	0
GDFK0423	This study	Contig	2011	Asia	China	Beijing	H05	CG23	ST23	KL1	IncFIB-4.2+ΔIncHI3	ICEKp10	Tn7399	all_island	1	1	1	1	1	1	1	1	1	1	VGP-01	0	0	0	0	0	0	0	0	0	0	0	0	0	0	0	0	0	0	0	0	0	0	0	0
GDFK0424	This study	Contig	2011	Asia	China	Beijing	H01	CG65	ST65	KL2	IncFIB-4.2+IncHI3	None	None	None	1	1	1	1	1	1	0	0	0	0	VGP-05	0	0	0	0	0	0	0	0	0	0	0	0	0	0	0	0	0	0	0	0	0	0	0	0
GDFK0425	This study	Contig	2011	Asia	China	Beijing	H05	CG412	ST412	KL57	IncFIB-4.2+IncFIB-8.1	None	None	None	1	1	0	1	1	0	0	0	0	0	VGP-14	0	0	0	0	0	0	0	0	0	0	0	0	0	0	0	0	0	0	0	0	0	0	0	0
GDFK0426	This study	Contig	2011	Asia	China	Beijing	H05	CG23	ST23	KL1	IncFIB-4.2+ΔIncHI3	ICEKp10	Tn7399	all_island	1	1	1	1	1	1	1	1	1	1	VGP-01	0	0	0	0	0	0	0	0	0	0	0	0	0	0	0	0	0	0	0	0	0	0	0	0
GDFK0428	This study	Contig	2011	Asia	China	Beijing	H01	CG23	ST23	KL1	IncFIB-4.2+ΔIncHI3	ICEKp10	Tn7399	all_island	0	1	1	1	1	1	1	1	1	1	VGP-01	0	0	0	0	0	0	0	0	0	0	0	0	0	0	0	0	0	0	0	0	0	0	0	0
GDFK0429	This study	Contig	2011	Asia	China	Beijing	H05	CG23	ST23	KL1	IncFIB-4.2+ΔIncHI3	ICEKp10	Tn7399	all_island	1	1	1	1	1	1	1	1	1	1	VGP-01	0	0	0	0	0	0	0	0	0	0	0	0	0	0	0	0	0	0	0	0	0	0	0	0
GDFK0430	This study	Contig	2011	Asia	China	Beijing	H05	CG65	ST65	KL2	IncFIB-4.2+IncHI3	None	None	None	1	1	1	1	1	1	0	0	0	0	VGP-05	0	0	0	0	0	0	0	0	0	0	0	0	0	0	0	0	0	0	0	0	0	0	0	0
GDFK0431	This study	Contig	2011	Asia	China	Beijing	H05	CG806	ST806	KL108	IncFIB-4.1+IncFIIK	ICEKp1	None	None	0	1	1	1	0	0	1	0	0	0	VGP-10	0	0	0	0	0	0	0	0	0	0	0	0	0	0	0	0	0	0	0	0	0	0	0	0
GDFK0432	This study	Contig	2012	Asia	China	Beijing	H05	CG65	ST65	KL2	IncFIB-4.2+IncHI3	ICEKp10	None	None	1	1	1	1	1	1	1	1	0	0	VGP-06	0	0	0	0	0	0	0	0	0	0	0	0	0	0	0	0	0	0	0	0	0	0	0	0
GDFK0433	This study	Contig	2012	Asia	China	Beijing	H05	CG65	ST65	KL2	IncFIB-4.2+IncHI3	ICEKp10	None	None	1	1	1	1	1	1	1	1	0	0	VGP-06	0	0	0	0	0	0	0	0	0	0	0	0	0	0	0	0	0	0	0	0	0	0	0	0
GDFK0434	This study	Contig	2012	Asia	China	Beijing	H01	CG23	ST5935	KL1	IncFIB-4.2+ΔIncHI3	ICEKp10	Tn7399	all_island	1	1	1	1	1	1	1	1	1	1	VGP-01	0	0	0	0	0	0	0	0	0	0	0	0	0	0	0	0	0	0	0	0	0	0	0	0
GDFK0435	This study	Contig	2012	Asia	China	Beijing	H05	CG36	ST268	KL20	IncFIB-4.2+IncFIB-8.1	ICEKp10	None	None	1	1	1	1	1	1	1	1	0	0	VGP-06	0	0	0	0	0	0	0	0	0	0	0	0	0	0	0	0	0	0	0	0	0	0	0	0
GDFK0436	This study	Contig	2012	Asia	China	Beijing	H05	CG65	ST65	KL2	IncFIB-4.2+IncHI3	ICEKp10	None	None	1	1	1	1	1	1	1	1	0	0	VGP-06	0	0	0	0	0	0	0	0	0	0	0	0	0	0	0	0	0	0	0	0	0	0	0	0
GDFK0437	This study	Contig	2012	Asia	China	Beijing	H05	CG23	ST23	KL1	IncFIB-4.2+ΔIncHI3	ICEKp10	Tn7399	all_island	1	1	1	1	1	1	1	1	1	1	VGP-01	0	0	0	0	0	0	0	0	0	0	0	0	0	0	0	0	0	0	0	0	0	0	0	0
GDFK0438	This study	Contig	2012	Asia	China	Beijing	H05	CG23	ST23	KL1	IncFIB-4.2+ΔIncHI3	ICEKp10	Tn7399	all_island	0	1	1	1	1	1	1	1	1	1	VGP-01	0	0	0	0	0	0	0	0	0	0	0	0	0	0	0	0	0	0	0	0	0	0	0	0
GDFK0439	This study	Contig	2012	Asia	China	Beijing	H05	CG65	ST65	KL2	IncFIB-4.2+IncHI3	None	None	None	1	1	1	1	1	1	0	0	0	0	VGP-05	0	0	0	0	0	0	0	0	0	0	0	0	0	0	0	0	0	0	0	0	0	0	0	0
GDFK0441	This study	Contig	2012	Asia	China	Beijing	H01	CG25	ST25	KL2	IncFIB-4.2+IncHI3	None	None	all_island	1	1	1	1	1	1	0	0	0	1	VGP-08	0	0	0	0	0	0	0	0	0	0	0	0	0	0	0	0	0	0	0	0	0	0	0	0
GDFK0442	This study	Contig	2012	Asia	China	Beijing	H05	CG23	ST23	KL1	IncFIB-4.2+ΔIncHI3	ICEKp10	Tn7399	all_island	1	1	1	1	1	1	1	1	1	1	VGP-01	0	0	0	0	0	0	0	0	0	0	0	0	0	0	0	0	0	0	0	0	0	0	0	0
GDFK0443	This study	Contig	2012	Asia	China	Beijing	H05	CG23	ST23	KL1	IncFIB-4.2+ΔIncHI3	ICEKp10	Tn7399	all_island	1	1	1	1	1	1	1	1	1	1	VGP-01	0	0	0	0	0	0	0	0	0	0	0	0	0	0	0	0	0	0	0	0	0	0	0	0
GDFK0444	This study	Contig	2012	Asia	China	Beijing	H05	CG86	ST86	KL2	IncFIB-4.2+IncHI3	ICEKp3	None	None	1	1	0	1	1	0	1	0	0	0	VGP-11	0	0	0	0	0	0	0	0	0	0	0	0	0	0	0	0	0	0	0	0	0	0	0	0
GDFK0445	This study	Contig	2009	Asia	China	Beijing	H05	CG65	ST65	KL2	IncFIB-4.2+IncHI3	None	None	None	1	1	1	1	1	1	0	0	0	0	VGP-05	0	0	0	0	0	0	0	0	0	0	0	0	0	0	0	0	0	0	0	0	0	0	0	0
GDFK0446	This study	Contig	2012	Asia	China	Beijing	H05	CG23	ST23	KL1	IncFIB-4.2+ΔIncHI3	ICEKp10	Tn7399	all_island	0	1	1	1	1	1	1	1	1	1	VGP-01	0	0	0	0	0	0	0	0	0	0	0	0	0	0	0	0	0	0	0	0	0	0	0	0
GDFK0447	This study	Contig	2012	Asia	China	Beijing	H05	CG29	ST29	KL54	IncFIB-4.2+IncFIB-8.1	ICEKp3	None	None	1	1	1	1	1	1	1	0	0	0	VGP-03	0	0	0	0	0	0	0	0	0	0	0	0	0	0	0	0	0	0	0	0	0	0	0	0
GDFK0449	This study	Contig	2013	Asia	China	Beijing	H05	CG23	ST23	KL1	IncFIB-4.2+ΔIncHI3	ICEKp10	Tn7399	all_island	1	1	1	1	1	1	1	1	1	1	VGP-01	0	0	0	0	0	0	0	0	0	0	0	0	0	0	0	0	0	0	0	0	0	0	0	0
GDFK0450	This study	Contig	2013	Asia	China	Beijing	H05	CG23	ST23	KL1	IncFIB-4.2+ΔIncHI3	ICEKp10	Tn7399	all_island	1	1	1	1	1	1	1	1	1	1	VGP-01	0	0	0	0	0	0	0	0	0	0	0	0	0	0	0	0	0	0	0	0	0	0	0	0
GDFK0455	This study	Contig	2019	Asia	China	Liaoning	H36	CG65	ST65	KL2	IncFIB-4.2+IncHI3	None	None	None	1	1	1	1	1	1	0	0	0	0	VGP-05	0	0	0	0	0	0	0	0	0	0	0	0	0	0	0	0	0	0	0	0	0	0	0	0
GDFK0457	This study	Contig	2019	Asia	China	Liaoning	H36	CG380	ST380	KL2	IncFIB-4.1+ΔIncFIIpKDO1	ICEKp3	Tn7399	None	1	1	1	1	1	0	1	0	1	0	VGP-23	0	0	0	0	0	0	0	0	0	0	0	0	0	0	0	0	0	0	0	0	0	0	0	0
GDFK0458	This study	Contig	2019	Asia	China	Liaoning	H36	CG412	ST412	KL57	IncFIB-4.2+IncFIB-8.1	None	None	None	1	1	1	1	1	1	0	0	0	0	VGP-05	0	0	0	0	0	0	0	0	0	0	0	0	0	0	0	0	0	0	0	0	0	0	0	0
GDFK0460	This study	Contig	2014	Asia	China	Shandong	H40	CG5405	ST1867	KL123	IncFIB-4.2+IncFIIK+IncpA1763-KPC	None	None	None	1	1	1	1	1	1	0	0	0	0	VGP-05	0	0	0	0	0	0	0	1	0	0	0	0	1	0	0	0	0	0	0	0	0	0	0	0
GDFK0462	This study	Contig	2014	Asia	China	Shandong	H40	CG23	ST23	KL1	IncFIB-4.2+ΔIncHI3	ICEKp10	Tn7399	all_island	1	1	1	1	1	1	1	1	1	1	VGP-01	0	0	0	0	0	0	0	0	0	0	0	0	0	0	0	0	0	0	0	0	0	0	0	0
GDFK0466	This study	Contig	2016	Asia	China	Shandong	H40	CG23	ST23	KL1	IncFIB-4.2+ΔIncHI3	ICEKp10	Tn7399	all_island	1	1	0	1	1	0	1	1	1	1	VGP-25	0	0	0	0	0	0	0	0	0	0	0	0	0	0	0	0	0	0	0	0	0	0	0	0
GDFK0469	This study	Contig	2017	Asia	China	Shandong	H40	CG86	ST86	KL2	IncFIB-4.2+IncHI3	None	None	None	1	1	1	1	1	1	0	0	0	0	VGP-05	0	0	0	0	0	0	0	0	0	0	0	0	0	0	0	0	0	0	0	0	0	0	0	0
GDFK0470	This study	Contig	2017	Asia	China	Shandong	H40	CG23	ST23	KL1	IncFIB-4.2+ΔIncHI3	ICEKp10	Tn7399	all_island	1	1	0	1	1	0	1	1	1	1	VGP-25	0	0	0	0	0	0	0	0	0	0	0	0	0	0	0	0	0	0	0	0	0	0	0	0
GDFK0472	This study	Contig	2017	Asia	China	Shandong	H40	CG375	ST375	KL2	IncFIB-4.2+IncHI3	None	None	None	1	1	1	1	1	1	0	0	0	0	VGP-05	0	0	0	0	0	0	0	0	0	0	0	0	0	0	0	0	0	0	0	0	0	0	0	0
GDFK0474	This study	Contig	2016	Asia	China	Shandong	H40	CG375	ST375	KL2	IncFIB-4.2+IncHI3	None	None	None	1	1	1	1	1	1	0	0	0	0	VGP-05	0	0	0	0	0	0	0	0	0	0	0	0	0	0	0	0	0	0	0	0	0	0	0	0
GDFK0475	This study	Contig	2015	Asia	China	Beijing	H06	CG380	ST380	KL2	IncFIB-4.1+ΔIncFIIpKDO1	ICEKp3	Tn7399	None	1	1	1	1	1	0	1	0	1	0	VGP-23	0	0	0	0	0	0	0	0	0	0	0	0	0	0	0	0	0	0	0	0	0	0	0	0
GDFK0477	This study	Contig	2016	Asia	China	Beijing	H06	CG65	ST65	KL2	IncFIB-4.2+IncHI3	None	None	None	1	1	1	1	1	1	0	0	0	0	VGP-05	0	0	0	0	0	0	0	0	0	0	0	0	0	0	0	0	0	0	0	0	0	0	0	0
GDFK0479	This study	Contig	2016	Asia	China	Beijing	H06	CG412	ST412	KL57	IncFIB-4.2+IncFIB-8.1	None	None	None	0	1	1	1	1	0	0	0	0	0	VGP-13	0	0	0	0	0	0	0	0	0	0	0	0	0	0	0	0	0	0	0	0	0	0	0	0
GDFK0481	This study	Contig	2016	Asia	China	Beijing	H06	CG86	ST86	KL2	IncFIB-4.2+IncHI3	ICEKp4	None	None	1	1	1	1	1	1	1	0	0	0	VGP-03	0	0	0	0	0	0	0	0	0	0	0	0	0	0	0	0	0	0	0	0	0	0	0	0
GDFK0482	This study	Contig	2017	Asia	China	Beijing	H06	CG412	ST412	KL57	IncFIB-4.2+IncFIB-8.1	None	None	None	1	1	1	1	1	1	0	0	0	0	VGP-05	0	0	0	0	0	0	0	0	0	0	0	0	0	0	0	0	0	0	0	0	0	0	0	0
GDFK0483	This study	Contig	2017	Asia	China	Beijing	H06	CG258	ST11	KL64	IncFIB-4.2+ΔIncHI3	ICEKp3	None	None	0	1	1	0	1	1	1	0	0	0	VGP-02	0	0	0	0	0	0	0	0	0	0	0	0	0	0	0	0	0	0	0	0	0	0	0	0
GDFK0485	This study	Contig	2017	Asia	China	Beijing	H06	CG23	ST23	KL1	IncFIB-4.2+ΔIncHI3	ICEKp10	Tn7399	all_island	1	1	1	1	1	1	1	1	1	1	VGP-01	0	0	0	0	0	0	0	0	0	0	0	0	0	0	0	0	0	0	0	0	0	0	0	0
GDFK0486	This study	Contig	2017	Asia	China	Beijing	H06	CG23	ST23	KL1	IncFIB-4.2+ΔIncHI3	ICEKp10	Tn7399	all_island	1	1	1	1	1	1	1	1	1	1	VGP-01	0	0	0	0	0	0	0	0	0	0	0	0	0	0	0	0	0	0	0	0	0	0	0	0
GDFK0487	This study	Contig	2017	Asia	China	Beijing	H06	CG23	ST23	KL1	IncFIB-4.2+ΔIncHI3	ICEKp10	Tn7399	all_island	1	1	1	1	1	1	1	1	1	1	VGP-01	0	0	0	0	0	0	0	0	0	0	0	0	0	0	0	0	0	0	0	0	0	0	0	0
GDFK0489	This study	Contig	2017	Asia	China	Beijing	H06	CG23	ST23	KL1	IncFIB-4.2+ΔIncHI3	ICEKp10	Tn7399	all_island	1	1	1	1	1	1	1	1	1	1	VGP-01	0	0	0	0	0	0	0	0	0	0	0	0	0	0	0	0	0	0	0	0	0	0	0	0
GDFK0490	This study	Contig	2017	Asia	China	Beijing	H06	CG23	ST23	KL1	IncFIB-4.2+ΔIncHI3	ICEKp10	Tn7399	all_island	1	1	1	1	1	1	1	1	1	1	VGP-01	0	0	0	0	0	0	0	0	0	0	0	0	0	0	0	0	0	0	0	0	0	0	0	0
GDFK0492	This study	Contig	2017	Asia	China	Beijing	H06	CG25	ST25	KL2	IncFIB-4.2+IncHI3	None	None	all_island	1	1	1	1	1	1	0	0	0	1	VGP-08	0	0	0	0	0	0	0	0	0	0	0	0	0	0	0	0	0	0	0	0	0	0	0	0
GDFK0494	This study	Contig	2017	Asia	China	Beijing	H06	CG23	ST23	KL1	IncFIB-4.2+ΔIncHI3	ICEKp10	Tn7399	all_island	1	1	1	1	1	1	1	1	1	1	VGP-01	0	0	0	0	0	0	0	0	0	0	0	0	0	0	0	0	0	0	0	0	0	0	0	0
GDFK0497	This study	Contig	2019	Asia	China	Beijing	H06	CG23	ST23	KL1	IncFIB-4.2+ΔIncHI3	ICEKp10	Tn7399	all_island	1	1	1	1	1	1	1	1	1	1	VGP-01	0	0	0	0	0	0	0	0	0	0	0	0	0	0	0	0	0	0	0	0	0	0	0	0
GDFK0499	This study	Contig	2015	Asia	China	Beijing	H06	CG36	ST36	KL62	IncFIB-4.2+IncHI3	ICEKp3	None	None	1	1	1	1	1	1	1	1	0	0	VGP-06	0	0	0	0	0	0	0	0	0	0	0	0	0	0	0	0	0	0	0	0	0	0	0	0
GDFK0500	This study	Contig	2015	Asia	China	Beijing	H06	CG218	ST218	KL57	IncFIB-4.2+IncFIB-8.1	ICEKp3	None	None	1	1	1	1	1	1	1	0	0	0	VGP-03	0	0	0	0	0	0	0	0	0	0	0	0	0	0	0	0	0	0	0	0	0	0	0	0
GDFK0501	This study	Contig	2015	Asia	China	Beijing	H06	CG23	ST5213	KL1	IncFIB-4.2+ΔIncHI3	ICEKp10	Tn7399	all_island	1	1	1	1	1	1	1	1	1	1	VGP-01	0	0	0	0	0	0	0	0	0	0	0	0	0	0	0	0	0	0	0	0	0	0	0	0
GDFK0503	This study	Contig	2015	Asia	China	Beijing	H06	CG65	ST65	KL2	IncFIB-4.2+IncHI3	ICEKp10	None	None	1	1	1	1	1	1	1	1	0	0	VGP-06	0	0	0	0	0	0	0	0	0	0	0	0	0	0	0	0	0	0	0	0	0	0	0	0
GDFK0505	This study	Contig	2016	Asia	China	Shanaxi	H38	CG86	ST86	KL2	IncFIB-4.2+IncHI3	ICEKp12	None	None	1	1	1	1	1	1	1	0	0	0	VGP-03	0	0	0	0	0	0	0	0	0	0	0	0	0	0	0	0	0	0	0	0	0	0	0	0
GDFK0506	This study	Contig	2016	Asia	China	Shanaxi	H38	CG23	ST23	KL1	IncFIB-4.2+IncHI3	ICEKp1	None	all_island	1	1	1	1	1	1	1	0	0	1	VGP-12	0	0	0	0	0	0	0	0	0	0	0	0	0	0	0	0	0	0	0	0	0	0	0	0
GDFK0509	This study	Contig	2016	Asia	China	Shanaxi	H38	CG23	ST23	KL1	IncFIB-4.2+ΔIncHI3	ICEKp10	Tn7399	all_island	1	1	1	1	1	1	1	1	1	1	VGP-01	0	0	0	0	0	0	0	0	0	0	0	0	0	0	0	0	0	0	0	0	0	0	0	0
GDFK0510	This study	Contig	2016	Asia	China	Shanaxi	H38	CG592	ST592	KL57	IncFIB-4.2+IncHI3	None	None	None	1	1	1	1	1	1	0	0	0	0	VGP-05	0	0	0	0	0	0	0	1	0	0	0	0	1	0	0	0	0	0	0	0	0	0	0	0
GDFK0511	This study	Contig	2016	Asia	China	Shanaxi	H38	CG36	ST268	KL20	IncFIB-4.2+IncFIB-8.1	ICEKp10	None	None	0	1	1	1	1	1	1	1	0	0	VGP-06	0	0	0	0	0	0	0	0	0	0	0	0	0	0	0	0	0	0	0	0	0	0	0	0
GDFK0512	This study	Contig	2016	Asia	China	Shanaxi	H38	CG380	ST380	KL2	IncFIB-4.1+ΔIncFIIpKDO1	ICEKp10	Tn7399	None	1	1	1	1	1	0	1	1	1	0	VGP-19	0	0	0	0	0	0	0	0	0	0	0	0	0	0	0	0	0	0	0	0	0	0	0	0
GDFK0514	This study	Contig	2016	Asia	China	Shanaxi	H38	CG65	ST65	KL2	IncFIB-4.2+IncHI3	ICEKp10	None	None	1	1	1	1	1	1	1	1	0	0	VGP-06	0	0	0	0	0	0	0	0	0	0	0	0	0	0	0	0	0	0	0	0	0	0	0	0
GDFK0515	This study	Contig	2016	Asia	China	Shanaxi	H38	CG30	ST1764	KL64	IncFIB-4.2+IncFIB-8.1	None	None	all_island	0	1	1	1	1	1	0	0	0	1	VGP-08	0	0	0	0	0	0	0	0	0	0	0	0	0	0	0	0	0	0	0	0	0	0	0	0
GDFK0516	This study	Contig	2016	Asia	China	Shanaxi	H38	CG412	ST412	KL57	IncFIB-4.2+IncFIB-8.1	None	None	None	1	1	1	1	1	1	0	0	0	0	VGP-05	0	0	0	0	0	0	0	0	0	0	0	0	0	0	0	0	0	0	0	0	0	0	0	0
GDFK0517	This study	Contig	2016	Asia	China	Shanaxi	H38	CG23	ST23	KL1	IncFIB-4.2+ΔIncHI3	ICEKp10	Tn7399	all_island	1	1	1	1	1	1	1	1	1	1	VGP-01	0	0	0	0	0	0	0	0	0	0	0	0	0	0	0	0	0	0	0	0	0	0	0	0
GDFK0519	This study	Contig	2016	Asia	China	Shanaxi	H38	CG86	ST86	KL2	IncFIB-4.2+IncHI3	ICEKp12	None	None	1	1	1	1	1	1	1	0	0	0	VGP-03	0	0	0	0	0	0	0	0	0	0	0	0	0	0	0	0	0	0	0	0	0	0	0	0
GDFK0520	This study	Contig	2016	Asia	China	Shanaxi	H38	CG111	ST111	KL63	IncFIB-4.2+IncHI3	None	None	None	1	1	0	1	1	0	1	0	0	0	VGP-11	0	0	0	0	0	0	0	0	0	0	0	0	0	0	0	0	0	0	0	0	0	0	0	0
GDFK0521	This study	Contig	2016	Asia	China	Shanaxi	H38	CG23	ST23	KL1	IncFIB-4.2+ΔIncHI3	ICEKp10	Tn7399	all_island	1	1	1	1	1	1	1	1	1	1	VGP-01	0	0	0	0	0	0	0	0	0	0	0	0	0	0	0	0	0	0	0	0	0	0	0	0
GDFK0523	This study	Contig	2016	Asia	China	Shanaxi	H38	CG25	ST25	KL2	IncFIB-4.2+IncHI3	None	None	all_island	1	1	1	1	1	1	0	0	0	1	VGP-08	0	0	0	0	0	0	0	0	0	0	0	0	0	0	0	0	0	0	0	0	0	0	0	0
GDFK0524	This study	Contig	2016	Asia	China	Shanaxi	H38	CG29	ST29	KL54	IncFIB-4.2+IncHI3	None	None	None	0	1	0	1	1	0	1	0	0	0	VGP-11	0	0	0	0	0	0	0	0	0	0	0	0	0	0	0	0	0	0	0	0	0	0	0	0
GDFK0527	This study	Contig	2016	Asia	China	Shanaxi	H38	CG314	ST314	KL23	IncFIB-4.2+IncHI3	None	None	None	1	1	0	1	1	0	1	0	0	0	VGP-11	0	0	0	0	0	0	0	0	0	0	0	0	0	0	0	0	0	0	0	0	0	0	0	0
GDFK0528	This study	Contig	2018	Asia	China	Shanaxi	H38	Singleton	ST2159	KL1	IncFIB-4.2+IncHI3	None	None	None	1	1	0	1	1	0	0	0	0	0	VGP-14	0	0	0	0	0	0	0	0	0	0	0	0	0	0	0	0	0	0	0	0	0	0	0	0
GDFK0530	This study	Contig	2018	Asia	China	Shanaxi	H38	CG23	ST23	KL1	IncFIB-4.2+ΔIncHI3	ICEKp10	Tn7399	all_island	1	1	1	1	1	1	1	1	1	1	VGP-01	0	0	0	0	0	0	0	0	0	0	0	0	0	0	0	0	0	0	0	0	0	0	0	0
GDFK0531	This study	Contig	2019	Asia	China	Shanaxi	H37	CG23	ST23	KL1	IncFIB-4.2	ICEKp10	Tn7399	all_island	1	1	1	1	1	1	1	1	1	1	VGP-01	0	0	0	0	0	0	0	0	0	0	0	0	0	0	0	0	0	0	0	0	0	0	0	0
GDFK0532	This study	Contig	2019	Asia	China	Shanaxi	H37	CG258	ST11	KL64	IncFIB-4.2+ΔIncHI3	ICEKp3	None	None	0	1	1	1	1	1	1	0	0	0	VGP-03	0	0	0	0	0	0	0	0	0	0	0	0	0	0	0	0	0	1	0	0	0	0	0	0
GDFK0533	This study	Contig	2019	Asia	China	Shanaxi	H37	CG258	ST11	KL64	IncFIB-4.2+ΔIncHI3	ICEKp3	None	None	0	0	1	0	0	1	1	0	0	0	VGP-04	0	0	0	0	0	0	0	0	0	0	0	0	0	0	0	0	0	1	0	0	0	0	0	0
GDFK0534	This study	Contig	2019	Asia	China	Shanaxi	H37	CG258	ST11	KL64	IncFIB-4.2+ΔIncHI3	ICEKp3	None	None	0	1	1	1	1	1	1	0	0	0	VGP-03	0	0	0	0	0	0	0	0	0	0	0	0	0	0	0	0	0	0	0	0	0	0	0	0
GDFK0535	This study	Contig	2019	Asia	China	Shanaxi	H37	CG258	ST11	KL64	IncFIB-4.2+ΔIncHI3	ICEKp3	None	None	0	0	1	0	0	1	1	0	0	0	VGP-04	0	0	0	0	0	0	0	0	0	0	0	0	0	0	0	0	1	0	0	0	0	0	0	0
GDFK0536	This study	Contig	2019	Asia	China	Shanaxi	H37	CG258	ST11	KL64	IncFIB-4.2+ΔIncHI3	ICEKp3	None	None	1	0	1	0	0	1	1	0	0	0	VGP-04	0	0	0	0	0	0	0	0	0	0	0	0	0	0	0	0	0	1	0	0	0	0	0	0
GDFK0538	This study	Contig	2015	Asia	China	Shanaxi	H38	CG218	ST218	KL57	IncFIB-4.2+IncFIB-8.1	ICEKp3	None	None	1	1	1	1	1	1	1	0	0	0	VGP-03	0	0	0	0	0	0	0	0	0	0	0	0	0	0	0	0	0	0	0	0	0	0	0	0
GDFK0539	This study	Contig	2016	Asia	China	Shanaxi	H38	CG23	ST23	KL1	IncFIB-4.2+ΔIncHI3	ICEKp10	Tn7399	all_island	0	1	1	1	1	1	1	1	1	1	VGP-01	0	0	0	0	0	0	0	0	0	0	0	0	0	0	0	0	0	0	0	0	0	0	0	0
GDFK0540	This study	Contig	2016	Asia	China	Shanaxi	H38	CG111	ST111	KL63	IncFIB-4.2+IncHI3	None	None	None	1	1	0	1	1	0	1	0	0	0	VGP-11	0	0	0	0	0	0	0	0	0	0	0	0	0	0	0	0	0	0	0	0	0	0	0	0
GDFK0541	This study	Contig	2016	Asia	China	Shanaxi	H38	CG592	ST592	KL57	IncFIB-4.2+IncFIB-8.1	None	None	None	1	1	1	1	1	0	0	0	0	0	VGP-13	0	0	0	0	0	0	0	0	0	0	0	0	0	0	0	0	0	0	0	0	0	0	0	0
GDFK0544	This study	Contig	2016	Asia	China	Shanaxi	H38	CG65	ST65	KL2	IncFIB-4.2+IncHI3	ICEKp10	None	None	1	1	1	1	1	1	1	1	0	0	VGP-06	0	0	0	0	0	0	0	0	0	0	0	0	0	0	0	0	0	0	0	0	0	0	0	0
GDFK0545	This study	Contig	2016	Asia	China	Shanaxi	H38	CG412	ST412	KL57	IncFIB-4.2+IncFIB-8.1	None	None	None	1	1	1	1	1	1	0	0	0	0	VGP-05	0	0	0	0	0	0	0	0	0	0	0	0	0	0	0	0	0	0	0	0	0	0	0	0
GDFK0547	This study	Contig	2016	Asia	China	Shanaxi	H38	CG23	ST23	KL1	IncFIB-4.2+ΔIncHI3	ICEKp10	Tn7399	all_island	0	1	1	1	1	1	1	1	1	1	VGP-01	0	0	0	0	0	0	0	0	0	0	0	0	0	0	0	0	0	0	0	0	0	0	0	0
GDFK0549	This study	Contig	2016	Asia	China	Shanaxi	H38	CG23	ST23	KL1	IncFIB-4.2+ΔIncHI3	ICEKp10	Tn7399	all_island	1	1	1	1	1	1	1	1	1	1	VGP-01	0	0	0	0	0	0	0	0	0	0	0	0	0	0	0	0	0	0	0	0	0	0	0	0
GDFK0550	This study	Contig	2016	Asia	China	Shanaxi	H38	CG30	ST1764	KL64	IncFIB-4.2+IncFIB-8.1	None	None	all_island	1	1	1	1	1	1	0	0	0	1	VGP-08	0	0	0	0	0	0	0	0	0	0	0	0	0	0	0	0	0	0	0	0	0	0	0	0
GDFK0551	This study	Contig	2016	Asia	China	Shanaxi	H38	CG30	ST1764	KL64	IncFIB-4.2+IncFIB-8.1	None	None	all_island	1	1	1	1	1	1	0	0	0	1	VGP-08	0	0	0	0	0	0	0	0	0	0	0	0	0	0	0	0	0	0	0	0	0	0	0	0
GDFK0552	This study	Contig	2016	Asia	China	Shanaxi	H38	CG412	ST412	KL57	IncFIB-4.2+IncFIB-8.1	None	None	None	0	1	1	1	1	1	0	0	0	0	VGP-05	0	0	0	0	0	0	0	0	0	0	0	0	0	0	0	0	0	0	0	0	0	0	0	0
GDFK0553	This study	Contig	2016	Asia	China	Shanaxi	H38	CG86	ST86	KL2	IncFIB-4.2+IncHI3	ICEKp3	None	None	1	1	1	1	1	1	1	0	0	0	VGP-03	0	0	0	0	0	0	0	0	0	0	0	0	0	0	0	0	0	0	0	0	0	0	0	0
GDFK0554	This study	Contig	2016	Asia	China	Shanaxi	H38	CG23	ST23	KL1	IncFIB-4.2+ΔIncHI3	ICEKp10	Tn7399	all_island	1	1	1	1	1	1	1	1	1	1	VGP-01	0	0	0	0	0	0	0	0	0	0	0	0	0	0	0	0	0	0	0	0	0	0	0	0
GDFK0555	This study	Contig	2016	Asia	China	Shanaxi	H38	CG36	ST268	KL20	IncFIB-4.2+IncHI3	ICEKp10	None	None	1	1	1	1	1	1	1	1	0	0	VGP-06	0	0	0	0	0	0	0	0	0	0	0	0	0	0	0	0	0	0	0	0	0	0	0	0
GDFK0556	This study	Contig	2016	Asia	China	Shanaxi	H38	CG218	ST218	KL57	IncFIB-4.2+IncFIB-8.1	ICEKp3	None	None	1	1	1	1	1	1	1	0	0	0	VGP-03	0	0	0	0	0	0	0	0	0	0	0	0	0	0	0	0	0	0	0	0	0	0	0	0
GDFK0559	This study	Contig	2016	Asia	China	Shanaxi	H38	CG23	ST23	KL1	IncFIB-4.2+ΔIncHI3	ICEKp10	Tn7399	all_island	1	1	1	1	1	1	1	1	1	1	VGP-01	0	0	0	0	0	0	0	0	0	0	0	0	0	0	0	0	0	0	0	0	0	0	0	0
GDFK0560	This study	Contig	2016	Asia	China	Shanaxi	H38	CG412	ST412	KL57	IncFIB-4.2+IncFIB-8.1	None	None	None	1	1	1	1	1	1	0	0	0	0	VGP-05	0	0	0	0	0	0	0	0	0	0	0	0	0	0	0	0	0	0	0	0	0	0	0	0
GDFK0561	This study	Contig	2016	Asia	China	Shanaxi	H38	CG23	ST23	KL1	IncFIB-4.2+ΔIncHI3	ICEKp10	Tn7399	all_island	1	1	1	1	1	1	1	1	1	1	VGP-01	0	0	0	0	0	0	0	0	0	0	0	0	0	0	0	0	0	0	0	0	0	0	0	0
GDFK0562	This study	Contig	2016	Asia	China	Shanaxi	H38	CG660	ST660	KL16	IncFIB-4.2+IncHI3	ICEKp6	None	None	0	1	1	1	1	1	1	0	0	0	VGP-03	0	0	0	0	0	0	0	0	0	0	0	0	0	0	0	0	0	0	0	0	0	0	0	0
GDFK0563	This study	Contig	2016	Asia	China	Shanaxi	H38	CG412	ST412	KL57	IncFIB-4.2+IncFIB-8.1	None	None	None	1	1	1	1	1	1	0	0	0	0	VGP-05	0	0	0	0	0	0	0	0	0	0	0	0	0	0	0	0	0	0	0	0	0	0	0	0
GDFK0565	This study	Contig	2016	Asia	China	Shanaxi	H38	CG29	ST29	KL54	IncFIB-4.2+IncFIB-8.1	ICEKp3	None	None	0	1	1	1	1	1	1	0	0	0	VGP-03	0	0	0	0	0	0	0	0	0	0	0	0	0	0	0	0	0	0	0	0	0	0	0	0
GDFK0566	This study	Contig	2016	Asia	China	Shanaxi	H38	CG29	ST29	KL54	IncFIB-4.2+IncFIB-8.1	ICEKp3	None	None	1	1	1	1	1	1	1	0	0	0	VGP-03	0	0	0	0	0	0	0	0	0	0	0	0	0	0	0	0	0	0	0	0	0	0	0	0
GDFK0567	This study	Contig	2016	Asia	China	Shanaxi	H38	CG86	ST86	KL2	IncFIB-4.2+IncHI3	ICEKp3	None	None	1	1	1	1	1	1	1	0	0	0	VGP-03	0	0	0	0	0	0	0	0	0	0	0	0	0	0	0	0	0	0	0	0	0	0	0	0
GDFK0568	This study	Contig	2016	Asia	China	Shanaxi	H38	CG23	ST23	KL1	IncFIB-4.2+ΔIncHI3	ICEKp10	Tn7399	all_island	1	1	1	1	1	1	1	1	1	1	VGP-01	0	0	0	0	0	0	0	0	0	0	0	0	0	0	0	0	0	0	0	0	0	0	0	0
GDFK0571	This study	Contig	2019	Asia	China	Shandong	H39	CG65	ST65	KL2	IncFIB-4.2+IncHI3	ICEKp10	None	None	1	1	1	1	1	1	1	1	0	0	VGP-06	0	0	0	0	0	0	0	0	0	0	0	0	0	0	0	0	0	0	0	0	0	0	0	0
GDFK0572	This study	Contig	2019	Asia	China	Shandong	H39	CG29	ST29	KL54	IncFIB-4.2+IncHI3	None	None	None	1	1	0	1	1	0	1	0	0	0	VGP-11	0	0	0	0	0	0	0	0	0	0	0	0	0	0	0	0	0	0	0	0	0	0	0	0
GDFK0573	This study	Contig	2019	Asia	China	Shandong	H39	CG111	ST111	KL63	IncFIB-4.2+IncHI3	None	None	None	1	1	0	1	1	0	1	0	0	0	VGP-11	0	0	0	0	0	0	0	0	0	0	0	0	0	0	0	0	0	0	0	0	0	0	0	0
GDFK0574	This study	Contig	2019	Asia	China	Shandong	H39	CG23	ST23	KL1	IncFIB-4.2+ΔIncHI3	ICEKp10	Tn7399	all_island	1	1	1	1	1	1	1	1	1	1	VGP-01	0	0	0	0	0	0	0	0	0	0	0	0	0	0	0	0	0	0	0	0	0	0	0	0
GDFK0575	This study	Contig	2019	Asia	China	Shandong	H39	CG23	ST5937	KL1	IncFIB-4.2+ΔIncHI3	ICEKp10	Tn7399	all_island	1	1	1	1	1	1	1	1	1	1	VGP-01	0	0	0	0	0	0	0	0	0	0	0	0	0	0	0	0	0	0	0	0	0	0	0	0
GDFK0577	This study	Contig	2019	Asia	China	Shandong	H39	CG23	ST23	KL1	IncFIB-4.2+ΔIncHI3	ICEKp10	Tn7399	all_island	1	1	1	1	1	1	1	1	1	1	VGP-01	0	0	0	0	0	0	0	0	0	0	0	0	0	0	0	0	0	0	0	0	0	0	0	0
GDFK0578	This study	Contig	2019	Asia	China	Shandong	H39	CG111	ST111	KL63	IncFIB-4.2+IncHI3	None	None	None	1	1	0	1	1	0	1	0	0	0	VGP-11	0	0	0	0	0	0	0	0	0	0	0	0	0	0	0	0	0	0	0	0	0	0	0	0
GDFK0579	This study	Contig	2019	Asia	China	Shandong	H39	CG23	ST23	KL1	IncFIB-4.2+ΔIncHI3	ICEKp10	Tn7399	all_island	1	1	1	1	1	1	1	1	1	1	VGP-01	0	0	0	0	0	0	0	0	0	0	0	0	0	0	0	0	0	0	0	0	0	0	0	0
GDFK0580	This study	Contig	2019	Asia	China	Shandong	H39	CG375	ST375	KL2	IncFIB-4.2+IncHI3	None	None	None	1	1	1	1	1	0	0	0	0	0	VGP-13	0	0	0	0	0	0	0	0	0	0	0	0	0	0	0	0	0	0	0	0	0	0	0	0
GDFK0581	This study	Contig	2019	Asia	China	Shandong	H39	CG25	ST25	KL2	IncFIB-4.2+IncHI3	None	None	all_island	1	1	1	1	1	1	0	0	0	1	VGP-08	0	0	0	0	0	0	0	0	0	0	0	0	0	0	0	0	0	0	0	0	0	0	0	0
GDFK0583	This study	Contig	2019	Asia	China	Shandong	H39	CG163	ST45	KL43	IncFIB-4.1+IncFIIK	ICEKp4	None	None	0	0	1	0	0	0	1	0	0	0	VGP-09	0	0	0	0	0	0	0	0	0	0	0	0	0	0	0	0	0	0	0	0	0	0	0	0
GDFK0584	This study	Contig	2018	Asia	China	Shandong	H41	CG375	ST375	KL2	IncFIB-4.2+IncHI3	None	None	None	1	1	1	1	1	1	0	0	0	0	VGP-05	0	0	0	0	0	0	0	0	0	0	0	0	0	0	0	0	0	0	0	0	0	0	0	0
GDFK0585	This study	Contig	2019	Asia	China	Shandong	H41	CG23	ST23	KL1	IncFIB-4.2+ΔIncHI3	ICEKp10	Tn7399	all_island	0	1	1	1	1	1	1	1	1	1	VGP-01	0	0	0	0	0	0	0	0	0	0	0	0	0	0	0	0	0	0	0	0	0	0	0	0
GDFK0586	This study	Contig	2019	Asia	China	Shandong	H41	CG23	ST23	KL1	IncFIB-4.2+ΔIncHI3	ICEKp10	Tn7399	all_island	1	1	1	1	1	1	1	1	1	1	VGP-01	0	0	0	0	0	0	0	0	0	0	0	0	0	0	0	0	0	0	0	0	0	0	0	0
GDFK0587	This study	Contig	2018	Asia	China	Shandong	H41	CG412	ST412	KL57	IncFIB-4.2	None	None	None	1	1	1	1	1	0	0	0	0	0	VGP-13	0	0	0	0	0	0	0	0	0	0	0	0	0	0	0	0	0	0	0	0	0	0	0	0
GDFK0589	This study	Contig	2019	Asia	China	Shandong	H41	CG23	ST5938	KL1	IncFIB-4.2+ΔIncHI3	ICEKp10	Tn7399	all_island	0	1	1	1	1	1	1	1	1	1	VGP-01	0	0	0	0	0	0	0	0	0	0	0	0	0	0	0	0	0	0	0	0	0	0	0	0
GDFK0590	This study	Contig	2019	Asia	China	Shandong	H41	CG65	ST65	KL2	IncFIB-4.2+IncHI3	None	None	None	1	1	0	1	1	1	0	0	0	0	VGP-26	0	0	0	0	0	0	0	0	0	0	0	0	0	0	0	0	0	0	0	0	0	0	0	0
GDFK0592	This study	Contig	2018	Asia	China	Shandong	H41	CG65	ST65	KL2	IncFIB-4.2+IncHI3	ICEKp10	None	None	1	1	1	1	1	1	1	1	0	0	VGP-06	0	0	0	0	0	0	0	0	0	0	0	0	0	0	0	0	0	0	0	0	0	0	0	0
GDFK0593	This study	Contig	2018	Asia	China	Shandong	H41	CG23	ST23	KL1	IncFIB-4.2+ΔIncHI3	ICEKp10	Tn7399	all_island	1	1	1	1	1	1	1	1	1	1	VGP-01	0	0	0	0	0	0	0	0	0	0	0	0	0	0	0	0	0	0	0	0	0	0	0	0
GDFK0594	This study	Contig	2018	Asia	China	Shandong	H41	CG65	ST65	KL2	IncFIB-4.2+IncHI3	None	None	None	1	1	1	1	1	1	0	0	0	0	VGP-05	0	0	0	0	0	0	0	0	0	0	0	0	0	0	0	0	0	0	0	0	0	0	0	0
GDFK0596	This study	Contig	2017	Asia	China	Shandong	H41	CG65	ST65	KL2	IncFIB-4.2+IncHI3	ICEKp10	None	None	0	1	1	1	1	1	1	1	0	0	VGP-06	0	0	0	0	0	0	0	0	0	0	0	0	0	0	0	0	0	0	0	0	0	0	0	0
GDFK0597	This study	Contig	2017	Asia	China	Shandong	H41	CG23	ST23	KL1	IncFIB-4.2+ΔIncHI3	ICEKp10	Tn7399	all_island	1	1	1	1	1	1	1	1	1	1	VGP-01	0	0	0	0	0	0	0	0	0	0	0	0	0	0	0	0	0	0	0	0	0	0	0	0
GDFK0598	This study	Contig	2017	Asia	China	Shandong	H41	CG23	ST23	KL1	IncFIB-4.2+ΔIncHI3	ICEKp10	Tn7399	all_island	1	1	1	1	1	1	1	1	1	1	VGP-01	0	0	0	0	0	0	0	0	0	0	0	0	0	0	0	0	0	0	0	0	0	0	0	0
GDFK0599	This study	Contig	2018	Asia	China	Shandong	H41	CG23	ST23	KL1	IncFIB-4.2+ΔIncHI3	ICEKp10	Tn7399	all_island	1	1	1	1	1	1	1	1	1	1	VGP-01	0	0	0	0	0	0	0	0	0	0	0	0	0	0	0	0	0	0	0	0	0	0	0	0
GDFK0600	This study	Contig	2018	Asia	China	Shandong	H41	CG23	ST23	KL1	IncFIB-4.2+ΔIncHI3	ICEKp10	Tn7399	all_island	1	1	1	1	1	1	1	1	1	1	VGP-01	0	0	0	0	0	0	0	0	0	0	0	0	0	0	0	0	0	0	0	0	0	0	0	0
GDFK0601	This study	Contig	2018	Asia	China	Shandong	H41	CG29	ST29	KL54	IncFIB-4.2+IncFIB-8.1	ICEKp3	None	None	1	1	1	1	1	1	1	0	0	0	VGP-03	0	0	0	0	0	0	0	0	0	0	0	0	0	0	0	0	0	0	0	0	0	0	0	0
GDFK0602	This study	Contig	2019	Asia	China	Shandong	H41	CG29	ST29	KL54	IncFIB-4.2+IncFIB-8.1	ICEKp3	None	None	1	1	1	1	1	0	1	0	0	0	VGP-27	0	0	0	0	0	0	0	0	0	0	0	0	0	0	0	0	0	0	0	0	0	0	0	0
GDFK0603	This study	Contig	2019	Asia	China	Shandong	H41	CG23	ST23	KL1	IncFIB-4.2+ΔIncHI3	ICEKp10	Tn7399	all_island	1	1	1	1	1	1	1	1	1	1	VGP-01	0	0	0	0	0	0	0	0	0	0	0	0	0	0	0	0	0	0	0	0	0	0	0	0
GDFK0604	This study	Contig	2017	Asia	China	Shandong	H41	CG23	ST23	KL1	IncFIB-4.2+ΔIncHI3	ICEKp10	Tn7399	all_island	1	1	1	1	1	1	1	1	1	1	VGP-01	0	0	0	0	0	0	0	0	0	0	0	0	0	0	0	0	0	0	0	0	0	0	0	0
GDFK0607	This study	Contig	2017	Asia	China	Shandong	H41	CG23	ST23	KL1	IncFIB-4.2+ΔIncHI3	ICEKp10	Tn7399	all_island	1	1	1	1	1	1	1	1	1	1	VGP-01	0	0	0	0	0	0	0	0	0	0	0	0	0	0	0	0	0	0	0	0	0	0	0	0
GDFK0609	This study	Contig	2019	Asia	China	Shandong	H41	CG23	ST23	KL1	IncFIB-4.2+ΔIncHI3	ICEKp10	Tn7399	all_island	1	1	1	1	1	1	1	1	1	1	VGP-01	0	0	0	0	0	0	0	0	0	0	0	0	0	0	0	0	0	0	0	0	0	0	0	0
GDFK0611	This study	Contig	2017	Asia	China	Shandong	H41	CG23	ST23	KL1	IncFIB-4.2+ΔIncHI3	ICEKp10	Tn7399	all_island	1	1	1	1	1	1	1	1	1	1	VGP-01	0	0	0	0	0	0	0	0	0	0	0	0	0	0	0	0	0	0	0	0	0	0	0	0
GDFK0612	This study	Contig	2017	Asia	China	Shandong	H41	CG29	ST29	KL54	IncFIB-4.2+IncHI3	None	None	None	1	1	0	1	1	0	1	0	0	0	VGP-11	0	0	0	0	0	0	0	0	0	0	0	0	0	0	0	0	0	0	0	0	0	0	0	0
GDFK0614	This study	Contig	2019	Asia	China	Shandong	H41	CG86	ST86	KL2	IncFIB-4.2+IncHI3	ICEKp3	None	None	1	1	1	1	1	1	1	0	0	0	VGP-03	0	0	0	0	0	0	0	0	0	0	0	0	0	0	0	0	0	0	0	0	0	0	0	0
GDFK0615	This study	Contig	2019	Asia	China	Shandong	H41	CG86	ST86	KL2	IncFIB-4.2+IncHI3	ICEKp12	None	None	1	1	1	1	1	1	1	0	0	0	VGP-03	0	0	0	0	0	0	0	0	0	0	0	0	0	0	0	0	0	0	0	0	0	0	0	0
GDFK0616	This study	Contig	2019	Asia	China	Shandong	H41	CG412	ST412	KL57	IncFIB-4.2+IncFIB-8.1	None	None	None	1	1	1	1	1	1	0	0	0	0	VGP-05	0	0	0	0	0	0	0	0	0	0	0	0	0	0	0	0	0	0	0	0	0	0	0	0
GDFK0622	This study	Contig	2019	Asia	China	Shandong	H41	CG29	ST29	KL54	IncFIB-4.2+IncFIB-8.1	ICEKp3	None	None	1	1	1	1	1	1	1	0	0	0	VGP-03	0	0	0	0	0	0	0	0	0	0	0	0	0	0	0	0	0	0	0	0	0	0	0	0
GDFK0623	This study	Contig	2018	Asia	China	Shandong	H41	CG65	ST65	KL2	IncFIB-4.2+IncHI3	ICEKp10	None	None	1	1	1	1	1	1	1	1	0	0	VGP-06	0	0	0	0	0	0	0	0	0	0	0	0	0	0	0	0	0	0	0	0	0	0	0	0
GDFK0624	This study	Contig	2018	Asia	China	Shandong	H41	CG23	ST23	KL1	IncFIB-4.2+ΔIncHI3	ICEKp10	Tn7399	all_island	1	1	1	1	1	1	1	1	1	1	VGP-01	0	0	0	0	0	0	0	0	0	0	0	0	0	0	0	0	0	0	0	0	0	0	0	0
GDFK0626	This study	Contig	2018	Asia	China	Shandong	H41	CG23	ST23	KL1	IncFIB-4.2+ΔIncHI3	ICEKp10	Tn7399	all_island	1	1	1	1	1	1	1	1	1	1	VGP-01	0	0	0	0	0	0	0	0	0	0	0	0	0	0	0	0	0	0	0	0	0	0	0	0
GDFK0627	This study	Contig	2018	Asia	China	Shandong	H41	CG23	ST23	KL1	IncFIB-4.2+ΔIncHI3	ICEKp10	Tn7399	all_island	1	1	1	1	1	1	1	1	1	1	VGP-01	0	0	0	0	0	0	0	0	0	0	0	0	0	0	0	0	0	0	0	0	0	0	0	0
GDFK0628	This study	Contig	2018	Asia	China	Shandong	H41	CG23	ST23	KL1	IncFIB-4.2+ΔIncHI3	ICEKp10	Tn7399	all_island	1	1	1	1	1	1	1	1	1	1	VGP-01	0	0	0	0	0	0	0	0	0	0	0	0	0	0	0	0	0	0	0	0	0	0	0	0
GDFK0629	This study	Contig	2018	Asia	China	Shandong	H41	CG23	ST23	KL1	IncFIB-4.2+ΔIncHI3	ICEKp10	Tn7399	all_island	1	1	1	1	1	1	1	1	1	1	VGP-01	0	0	0	0	0	0	0	0	0	0	0	0	0	0	0	0	0	0	0	0	0	0	0	0
GDFK0630	This study	Contig	2019	Asia	China	Shandong	H41	CG889	ST889	KL54	IncFIB-4.2+IncFIB-8.1	None	None	all_island	0	1	1	1	1	1	0	0	0	1	VGP-08	0	0	0	0	0	0	0	0	0	0	0	0	0	0	0	0	0	0	0	0	0	0	0	0
GDFK0631	This study	Contig	2019	Asia	China	Shandong	H41	CG23	ST23	KL1	IncFIB-4.2+ΔIncHI3	ICEKp10	Tn7399	all_island	1	1	1	1	1	1	1	1	1	1	VGP-01	0	0	0	0	0	0	0	0	0	0	0	0	0	0	0	0	0	0	0	0	0	0	0	0
GDFK0632	This study	Contig	2018	Asia	China	Shandong	H41	CG86	ST86	KL2	IncFIB-4.2+IncHI3	ICEKp12	None	None	1	1	1	1	1	1	1	0	0	0	VGP-03	0	0	0	0	0	0	0	0	0	0	0	0	0	0	0	0	0	0	0	0	0	0	0	0
GDFK0633	This study	Contig	2018	Asia	China	Shandong	H41	CG23	ST23	KL1	IncFIB-4.2+ΔIncHI3	ICEKp10	Tn7399	all_island	1	1	1	1	1	1	1	1	1	1	VGP-01	0	0	0	0	0	0	0	0	0	0	0	0	0	0	0	0	0	0	0	0	0	0	0	0
GDFK0634	This study	Contig	2017	Asia	China	Shandong	H41	CG23	ST23	KL1	IncFIB-4.2+ΔIncHI3	ICEKp10	Tn7399	all_island	1	1	1	1	1	1	1	1	1	1	VGP-01	0	0	0	0	0	0	0	0	0	0	0	0	0	0	0	0	0	0	0	0	0	0	0	0
GDFK0635	This study	Contig	2018	Asia	China	Shandong	H41	CG412	ST412	KL57	IncFIB-4.2+IncFIB-8.1	None	None	None	1	1	1	1	1	1	0	0	0	0	VGP-05	0	0	0	0	0	0	0	0	0	0	0	0	0	0	0	0	0	0	0	0	0	0	0	0
GDFK0636	This study	Contig	2018	Asia	China	Liaoning	H35	CG65	ST65	KL2	IncFIB-4.2+IncHI3	ICEKp10	None	None	1	1	1	1	1	1	1	1	0	0	VGP-06	0	0	0	0	0	0	0	0	0	0	0	0	0	0	0	0	0	0	0	0	0	0	0	0
GDFK0637	This study	Contig	2016	Asia	China	Liaoning	H35	CG412	ST412	KL57	IncFIB-4.2+IncFIB-8.1	None	None	None	1	1	1	1	1	1	0	0	0	0	VGP-05	0	0	0	0	0	0	0	0	0	0	0	0	0	0	0	0	0	0	0	0	0	0	0	0
GDFK0638	This study	Contig	2019	Asia	China	Liaoning	H35	Singleton	ST180	KL54	IncFIB-4.2+ΔIncHI3	None	None	None	0	1	1	1	0	1	0	0	0	0	VGP-38	0	0	0	0	0	0	0	0	0	0	0	0	0	0	0	0	0	0	0	0	0	0	0	0
GDFK0639	This study	Contig	2018	Asia	China	Liaoning	H35	CG23	ST23	KL1	IncFIB-4.2+ΔIncHI3	ICEKp10	Tn7399	all_island	1	1	1	1	1	1	1	1	1	1	VGP-01	0	1	0	0	0	0	0	1	0	0	0	0	1	0	0	0	0	0	0	0	0	0	0	0
GDFK0640	This study	Contig	2018	Asia	China	Liaoning	H35	CG23	ST23	KL1	IncFIB-4.2+ΔIncHI3	ICEKp10	Tn7399	all_island	1	1	1	1	1	1	1	1	1	1	VGP-01	0	0	0	0	0	0	0	0	0	0	0	0	0	0	0	0	0	0	0	0	0	0	0	0
GDFK0641	This study	Contig	2018	Asia	China	Liaoning	H35	CG23	ST23	KL1	IncFIB-4.2+ΔIncHI3	ICEKp10	Tn7399	all_island	1	1	1	1	1	1	1	1	1	1	VGP-01	0	0	0	0	0	0	0	0	0	0	0	0	0	0	0	0	0	0	0	0	0	0	0	0
GDFK0642	This study	Contig	2018	Asia	China	Liaoning	H35	CG23	ST23	KL1	IncFIB-4.2+ΔIncHI3	ICEKp10	Tn7399	all_island	1	1	1	1	1	1	1	1	1	1	VGP-01	0	0	0	0	0	0	0	0	0	0	0	0	0	0	0	0	0	0	0	0	0	0	0	0
GDFK0643	This study	Contig	2018	Asia	China	Liaoning	H35	CG23	ST23	KL1	IncFIB-4.2+ΔIncHI3	ICEKp10	Tn7399	all_island	1	1	1	1	1	1	1	1	1	1	VGP-01	0	0	0	0	0	0	0	0	0	0	0	0	0	0	0	0	0	0	0	0	0	0	0	0
GDFK0646	This study	Contig	2018	Asia	China	Liaoning	H35	CG23	ST23	KL1	IncFIB-4.2+ΔIncHI3	ICEKp10	Tn7399	all_island	1	1	1	1	1	1	1	1	1	1	VGP-01	0	0	0	0	0	0	0	0	0	0	0	0	0	0	0	0	0	0	0	0	0	0	0	0
GDFK0648	This study	Contig	2018	Asia	China	Liaoning	H35	CG23	ST23	KL1	IncFIB-4.2+ΔIncHI3	ICEKp10	Tn7399	all_island	1	1	1	1	1	1	1	1	1	1	VGP-01	0	0	0	0	0	0	0	0	0	0	0	0	0	0	0	0	0	0	0	0	0	0	0	0
GDFK0649	This study	Contig	2019	Asia	China	Liaoning	H35	CG23	ST23	KL1	IncFIB-4.2+ΔIncHI3	ICEKp10	Tn7399	all_island	1	1	1	1	1	1	1	1	1	1	VGP-01	0	0	0	0	0	0	0	0	0	0	0	0	0	0	0	0	0	0	0	0	0	0	0	0
GDFK0650	This study	Contig	2019	Asia	China	Liaoning	H35	CG23	ST23	KL1	IncFIB-4.2+ΔIncHI3	ICEKp10	None	all_island	0	1	1	1	1	1	1	1	0	1	VGP-16	0	0	0	0	0	0	0	0	0	0	0	0	0	0	0	0	0	0	0	0	0	0	0	0
GDFK0651	This study	Contig	2019	Asia	China	Liaoning	H35	CG29	ST29	KL54	IncFIB-4.2+IncFIB-8.1	ICEKp3	None	None	1	1	1	1	1	1	1	0	0	0	VGP-03	0	0	0	0	0	0	0	0	0	0	0	0	0	0	0	0	0	0	0	0	0	0	0	0
GDFK0652	This study	Contig	2019	Asia	China	Liaoning	H35	CG23	ST23	KL1	IncFIB-4.2+ΔIncHI3	ICEKp10	Tn7399	all_island	0	1	1	1	1	1	1	1	1	1	VGP-01	0	0	0	0	0	0	0	0	0	0	0	0	0	0	0	0	0	0	0	0	0	0	0	0
GDFK0653	This study	Contig	2019	Asia	China	Liaoning	H35	CG23	ST23	KL1	IncFIB-4.2+ΔIncHI3	ICEKp10	Tn7399	all_island	1	1	1	1	1	1	1	1	1	1	VGP-01	0	0	0	0	0	0	0	0	0	0	0	0	0	0	0	0	0	0	0	0	0	0	0	0
GDFK0654	This study	Contig	2019	Asia	China	Liaoning	H35	CG23	ST23	KL1	IncFIB-4.2+ΔIncHI3	ICEKp10	Tn7399	all_island	1	1	1	1	1	1	1	1	1	1	VGP-01	0	0	0	0	0	0	0	0	0	0	0	0	0	0	0	0	0	0	0	0	0	0	0	0
GDFK0655	This study	Contig	2019	Asia	China	Liaoning	H35	CG23	ST23	KL1	IncFIB-4.2+ΔIncHI3	ICEKp10	Tn7399	all_island	1	1	1	1	1	1	1	1	1	1	VGP-01	0	0	0	0	0	0	0	0	0	0	0	0	0	0	0	0	0	0	0	0	0	0	0	0
GDFK0656	This study	Contig	2019	Asia	China	Liaoning	H35	CG23	ST23	KL1	IncFIB-4.2+ΔIncHI3	ICEKp10	Tn7399	all_island	1	1	1	1	1	1	1	1	1	1	VGP-01	0	0	0	0	0	0	0	0	0	0	0	0	0	0	0	0	0	0	0	0	0	0	0	0
GDFK0658	This study	Contig	2019	Asia	China	Liaoning	H35	CG65	ST65	KL2	IncFIB-4.2+IncHI3	ICEKp10	None	None	1	1	1	1	1	1	1	1	0	0	VGP-06	0	0	0	0	0	0	0	0	0	0	0	0	0	0	0	0	0	0	0	0	0	0	0	0
GDFK0659	This study	Contig	2019	Asia	China	Liaoning	H35	CG23	ST23	KL1	IncFIB-4.2+ΔIncHI3	ICEKp10	Tn7399	all_island	1	1	1	1	1	1	1	1	1	1	VGP-01	0	0	0	0	0	0	0	0	0	0	0	0	0	0	0	0	0	0	0	0	0	0	0	0
GDFK0660	This study	Contig	2018	Asia	China	Liaoning	H35	CG86	ST86	KL2	IncFIB-4.2+IncHI3	ICEKp3	None	None	1	1	1	1	1	1	1	0	0	0	VGP-03	0	0	0	0	0	0	0	0	0	0	0	0	0	0	0	0	0	0	0	0	0	0	0	0
GDFK0661	This study	Contig	2018	Asia	China	Liaoning	H35	CG23	ST23	KL1	IncFIB-4.2+ΔIncHI3	ICEKp10	Tn7399	all_island	1	1	1	1	1	1	1	1	1	1	VGP-01	0	0	0	0	0	0	0	0	0	0	0	0	0	0	0	0	0	0	0	0	0	0	0	0
GDFK0662	This study	Contig	2019	Asia	China	Liaoning	H35	CG23	ST23	KL1	IncFIB-4.2+ΔIncHI3	ICEKp10	Tn7399	all_island	1	1	1	1	1	1	1	1	1	1	VGP-01	0	0	0	0	0	0	0	0	0	0	0	0	0	0	0	0	0	0	0	0	0	0	0	0
GDFK0663	This study	Contig	2019	Asia	China	Liaoning	H35	CG23	ST23	KL1	IncFIB-4.2+ΔIncHI3	ICEKp10	Tn7399	all_island	1	1	1	1	1	1	1	1	1	1	VGP-01	0	0	0	0	0	0	0	0	0	0	0	0	0	0	0	0	0	0	0	0	0	0	0	0
GDFK0664	This study	Contig	2019	Asia	China	Liaoning	H35	CG23	ST23	KL1	IncFIB-4.2+ΔIncHI3	ICEKp10	Tn7399	all_island	1	1	1	1	1	1	1	1	1	1	VGP-01	0	0	0	0	0	0	0	0	0	0	0	0	0	0	0	0	0	0	0	0	0	0	0	0
GDFK0666	This study	Contig	2016	Asia	China	Liaoning	H35	CG23	ST23	KL1	IncFIB-4.2+ΔIncHI3	ICEKp10	Tn7399	all_island	1	1	1	1	1	1	1	1	1	1	VGP-01	0	0	0	0	0	0	0	0	0	0	0	0	0	0	0	0	0	0	0	0	0	0	0	0
GDFK0667	This study	Contig	2016	Asia	China	Liaoning	H35	CG23	ST23	KL1	IncFIB-4.2+ΔIncHI3	ICEKp10	Tn7399	all_island	1	1	1	1	1	1	1	1	1	1	VGP-01	0	0	0	0	0	0	0	0	0	0	0	0	0	0	0	0	0	0	0	0	0	0	0	0
GDFK0668	This study	Contig	2016	Asia	China	Liaoning	H35	CG412	ST412	KL57	IncFIB-4.2+IncFIB-8.1	None	None	None	1	1	0	1	1	1	0	0	0	0	VGP-26	0	0	0	0	0	0	0	0	0	0	0	0	0	0	0	0	0	0	0	0	0	0	0	0
GDFK0669	This study	Contig	2016	Asia	China	Liaoning	H35	CG23	ST23	KL1	IncFIB-4.2+ΔIncHI3	ICEKp10	Tn7399	all_island	1	1	1	1	1	1	1	1	1	1	VGP-01	0	0	0	0	0	0	0	0	0	0	0	0	0	0	0	0	0	0	0	0	0	0	0	0
GDFK0670	This study	Contig	2016	Asia	China	Liaoning	H35	CG65	ST65	KL2	IncFIB-4.2+IncHI3	None	None	None	1	1	1	1	1	1	0	0	0	0	VGP-05	0	0	0	0	0	0	0	0	0	0	0	0	0	0	0	0	0	0	0	0	0	0	0	0
GDFK0671	This study	Contig	2016	Asia	China	Liaoning	H35	CG23	ST23	KL1	IncFIB-4.2+ΔIncHI3	ICEKp10	Tn7399	all_island	1	1	1	1	1	1	1	1	1	1	VGP-01	0	0	0	0	0	0	0	0	0	0	0	0	0	0	0	0	0	0	0	0	0	0	0	0
GDFK0672	This study	Contig	2017	Asia	China	Liaoning	H35	CG23	ST23	KL1	IncFIB-4.2+ΔIncHI3	ICEKp10	Tn7399	Truncated all_island	1	1	1	1	1	1	1	1	1	1	VGP-01	0	0	0	0	0	0	0	0	0	0	0	0	0	0	0	0	0	0	0	0	0	0	0	0
GDFK0673	This study	Contig	2017	Asia	China	Liaoning	H35	CG23	ST23	KL1	IncFIB-4.2+ΔIncHI3	ICEKp10	Tn7399	all_island	1	1	1	1	1	1	1	1	1	1	VGP-01	0	0	0	0	0	0	0	0	0	0	0	0	0	0	0	0	0	0	0	0	0	0	0	0
GDFK0674	This study	Contig	2017	Asia	China	Liaoning	H35	CG23	ST23	KL1	IncFIB-4.2+ΔIncHI3	ICEKp10	Tn7399	all_island	1	1	1	1	1	1	1	1	1	1	VGP-01	0	0	0	0	0	0	0	0	0	0	0	0	0	0	0	0	0	0	0	0	0	0	0	0
GDFK0675	This study	Contig	2017	Asia	China	Liaoning	H35	CG23	ST23	KL1	IncFIB-4.2+ΔIncHI3	ICEKp10	Tn7399	all_island	0	1	1	1	1	1	1	1	1	1	VGP-01	0	0	0	0	0	0	0	0	0	0	0	0	0	0	0	0	0	0	0	0	0	0	0	0
GDFK0677	This study	Contig	2017	Asia	China	Liaoning	H35	Singleton	ST374	KL2	IncFIB-4.2+IncHI3	ICEKp4	None	None	1	1	1	1	1	1	1	0	0	0	VGP-03	0	0	0	0	0	0	0	0	0	0	0	0	0	0	0	0	0	0	0	0	0	0	0	0
GDFK0678	This study	Contig	2017	Asia	China	Liaoning	H35	CG23	ST23	KL1	IncFIB-4.2+ΔIncHI3	ICEKp10	Tn7399	all_island	1	1	1	1	1	1	1	1	1	1	VGP-01	0	0	0	0	0	0	0	0	0	0	0	0	0	0	0	0	0	0	0	0	0	0	0	0
GDFK0679	This study	Contig	2018	Asia	China	Liaoning	H35	CG23	ST23	KL1	IncFIB-4.2+ΔIncHI3	ICEKp10	Tn7399	all_island	1	1	1	1	1	1	1	1	1	1	VGP-01	0	0	0	0	0	0	0	0	0	0	0	0	0	0	0	0	0	0	0	0	0	0	0	0
GDFK0680	This study	Contig	2018	Asia	China	Liaoning	H35	CG23	ST23	KL1	IncFIB-4.2+ΔIncHI3	ICEKp10	Tn7399	all_island	1	1	1	1	1	1	1	1	1	1	VGP-01	0	0	0	0	0	0	0	0	0	0	0	0	0	0	0	0	0	0	0	0	0	0	0	0
GDFK0681	This study	Contig	2018	Asia	China	Liaoning	H35	CG23	ST23	KL1	IncFIB-4.2+ΔIncHI3	ICEKp10	Tn7399	all_island	1	1	1	1	1	1	1	1	1	1	VGP-01	0	0	0	0	0	0	0	0	0	0	0	0	0	0	0	0	0	0	0	0	0	0	0	0
GDFK0682	This study	Contig	2018	Asia	China	Liaoning	H35	CG23	ST23	KL1	IncFIB-4.2+ΔIncHI3	ICEKp10	Tn7399	all_island	1	1	1	1	1	1	1	1	1	1	VGP-01	0	0	0	0	0	0	0	0	0	0	0	0	0	0	0	0	0	0	0	0	0	0	0	0
GDFK0683	This study	Contig	2018	Asia	China	Liaoning	H35	CG23	ST23	KL1	IncFIB-4.2+ΔIncHI3	ICEKp10	Tn7399	all_island	1	1	1	1	1	1	1	1	1	1	VGP-01	0	0	0	0	0	0	0	0	0	0	0	0	0	0	0	0	0	0	0	0	0	0	0	0
GDFK0685	This study	Contig	2018	Asia	China	Liaoning	H35	CG29	ST29	KL54	IncFIB-4.2+IncFIB-8.1	ICEKp3	None	None	1	1	1	1	1	1	1	0	0	0	VGP-03	0	0	0	0	0	0	0	0	0	0	0	0	0	0	0	0	0	0	0	0	0	0	0	0
GDFK0686	This study	Contig	2018	Asia	China	Liaoning	H35	CG23	ST23	KL1	IncFIB-4.2+ΔIncHI3	ICEKp10	Tn7399	all_island	1	1	1	1	1	1	1	1	1	1	VGP-01	0	0	0	0	0	0	0	0	0	0	0	0	0	0	0	0	0	0	0	0	0	0	0	0
GDFK0687	This study	Contig	2018	Asia	China	Liaoning	H35	CG700	ST700	KL1	IncFIB-4.1+IncFIIK	ICEKp1	None	None	1	1	1	1	0	0	1	0	0	0	VGP-10	0	0	0	0	0	0	0	0	0	0	0	0	0	0	0	0	0	0	0	0	0	0	0	0
GDFK0689	This study	Contig	2018	Asia	China	Liaoning	H35	CG700	ST700	KL1	IncFIB-4.1+IncFIIK	ICEKp1	None	None	1	1	1	1	0	0	1	0	0	0	VGP-10	0	0	0	0	0	0	0	1	0	0	0	0	0	0	0	0	0	0	0	0	0	0	0	0
GDFK0690	This study	Contig	2018	Asia	China	Liaoning	H35	CG700	ST700	KL1	IncFIB-4.1+IncFIIK	ICEKp1	None	None	1	1	1	1	0	0	1	0	0	0	VGP-10	0	0	0	0	0	0	0	0	0	0	0	0	0	0	0	0	0	0	0	0	0	0	0	0
GDFK0691	This study	Contig	2016	Asia	China	Liaoning	H35	CG23	ST23	KL1	IncFIB-4.2+ΔIncHI3	ICEKp10	Tn7399	all_island	0	1	1	1	1	1	1	1	1	1	VGP-01	0	0	0	0	0	0	0	0	0	0	0	0	0	0	0	0	0	0	0	0	0	0	0	0
GDFK0693	This study	Contig	2016	Asia	China	Liaoning	H35	CG23	ST23	KL1	IncFIB-4.2+ΔIncHI3	ICEKp10	Tn7399	all_island	0	1	1	1	1	1	1	1	1	1	VGP-01	0	0	0	0	0	0	0	0	0	0	0	0	0	0	0	0	0	0	0	0	0	0	0	0
GDFK0694	This study	Contig	2016	Asia	China	Liaoning	H35	CG23	ST5940	KL1	IncFIB-4.2+ΔIncHI3	ICEKp10	Tn7399	all_island	1	1	1	1	1	1	1	1	1	1	VGP-01	0	0	0	0	0	0	0	0	0	0	0	0	0	0	0	0	0	0	0	0	0	0	0	0
GDFK0696	This study	Contig	2016	Asia	China	Liaoning	H35	CG23	ST23	KL1	IncFIB-4.2+ΔIncHI3	ICEKp10	Tn7399	all_island	1	1	1	1	1	1	1	1	1	1	VGP-01	0	0	0	0	0	0	0	0	0	0	0	0	0	0	0	0	0	0	0	0	0	0	0	0
GDFK0697	This study	Contig	2019	Asia	China	Liaoning	H35	CG700	ST700	KL1	IncFIB-4.1+IncFIIK	ICEKp1	None	None	1	1	1	1	0	0	1	0	0	0	VGP-10	0	0	0	0	0	0	0	0	0	0	0	0	0	0	0	0	0	0	0	0	0	0	0	0
GDFK0699	This study	Contig	2016	Asia	China	Liaoning	H35	CG23	ST23	KL1	IncFIB-4.2+ΔIncHI3	ICEKp10	Tn7399	all_island	1	1	1	1	1	1	1	1	1	1	VGP-01	0	0	0	0	0	0	0	0	0	0	0	0	0	0	0	0	0	0	0	0	0	0	0	0
GDFK0701	This study	Contig	2018	Asia	China	Liaoning	H35	CG700	ST700	KL1	IncFIB-4.1+IncFIIK	ICEKp1	None	None	1	1	1	1	0	0	1	0	0	0	VGP-10	0	0	0	0	0	0	0	0	0	0	0	0	0	0	0	0	0	0	0	0	0	0	0	0
GDFK0702	This study	Contig	2016	Asia	China	Liaoning	H35	CG23	ST23	KL1	IncFIB-4.2+ΔIncHI3	ICEKp10	Tn7399	all_island	1	1	1	1	1	1	1	1	1	1	VGP-01	0	0	0	0	0	0	0	0	0	0	0	0	0	0	0	0	0	0	0	0	0	0	0	0
GDFK0703	This study	Contig	2017	Asia	China	Liaoning	H35	CG23	ST23	KL1	IncFIB-4.2+ΔIncHI3	ICEKp10	Tn7399	all_island	1	1	1	1	1	1	1	1	1	1	VGP-01	0	0	0	0	0	0	0	0	0	0	0	0	0	0	0	0	0	0	0	0	0	0	0	0
GDFK0704	This study	Contig	2018	Asia	China	Liaoning	H35	CG420	ST420	KL20	IncFIB-4.2+IncHI3	None	None	None	0	1	1	1	1	1	0	0	0	0	VGP-05	0	0	0	0	0	0	0	0	0	0	0	0	0	0	0	0	0	0	0	0	0	0	0	0
GDFK0705	This study	Contig	2018	Asia	China	Liaoning	H35	CG375	ST375	KL2	IncFIB-4.2+IncHI3	None	None	None	1	1	1	1	1	1	0	0	0	0	VGP-05	0	0	0	0	0	0	0	0	0	0	0	0	0	0	0	0	0	0	0	0	0	0	0	0
GDFK0706	This study	Contig	2018	Asia	China	Liaoning	H35	CG65	ST65	KL2	IncFIB-4.2+IncHI3	ICEKp10	None	None	1	1	1	1	1	1	1	1	0	0	VGP-06	0	0	0	0	0	0	0	0	0	0	0	0	0	0	0	0	0	0	0	0	0	0	0	0
GDFK0708	This study	Contig	2019	Asia	China	Liaoning	H35	CG375	ST375	KL2	IncFIB-4.2+IncHI3	None	None	None	1	1	1	1	1	1	0	0	0	0	VGP-05	0	0	0	0	0	0	0	0	0	0	0	0	0	0	0	0	0	0	0	0	0	0	0	0
GDFK0709	This study	Contig	2019	Asia	China	Liaoning	H35	CG380	ST380	KL2	IncFIB-4.1+ΔIncFIIpKDO1	ICEKp3	Tn7399	None	1	1	1	1	1	0	1	0	1	0	VGP-23	0	0	0	0	0	0	0	0	0	0	0	0	0	0	0	0	0	0	0	0	0	0	0	0
GDFK0710	This study	Contig	2019	Asia	China	Liaoning	H35	CG86	ST86	KL2	IncFIB-4.2+IncHI3	None	None	None	1	1	1	1	1	1	0	0	0	0	VGP-05	0	0	0	0	0	0	0	0	0	0	0	0	0	0	0	0	0	0	0	0	0	0	0	0
GDFK0711	This study	Contig	2016	Asia	China	Liaoning	H35	CG23	ST23	KL1	IncFIB-4.2+ΔIncHI3	ICEKp10	Tn7399	all_island	1	1	1	1	1	1	1	1	1	1	VGP-01	0	0	0	0	0	0	0	0	0	0	0	0	0	0	0	0	0	0	0	0	0	0	0	0
GDFK0714	This study	Contig	2016	Asia	China	Liaoning	H35	CG23	ST23	KL1	IncFIB-4.2+ΔIncHI3	ICEKp10	Tn7399	all_island	1	1	1	1	1	1	1	1	1	1	VGP-01	0	0	0	0	0	0	0	0	0	0	0	0	0	0	0	0	0	0	0	0	0	0	0	0
GDFK0715	This study	Contig	2019	Asia	China	Liaoning	H35	CG23	ST23	KL1	IncFIB-4.2+ΔIncHI3	ICEKp10	Tn7399	all_island	1	1	1	1	1	1	1	1	1	1	VGP-01	0	0	0	0	0	0	0	0	0	0	0	0	0	0	0	0	0	0	0	0	0	0	0	0
GDFK0717	This study	Contig	2016	Asia	China	Liaoning	H35	CG412	ST412	KL57	IncFIB-4.2+IncFIB-8.1	None	None	None	1	1	1	1	1	1	0	0	0	0	VGP-05	0	0	0	0	0	0	0	0	0	0	0	0	0	0	0	0	0	0	0	0	0	0	0	0
GDFK0718	This study	Contig	2017	Asia	China	Liaoning	H35	CG412	ST412	KL57	IncFIB-4.2+IncFIB-8.1	None	None	None	1	1	1	1	1	1	0	0	0	0	VGP-05	0	0	0	0	0	0	0	0	0	0	0	0	0	0	0	0	0	0	0	0	0	0	0	0
GDFK0719	This study	Contig	2019	Asia	China	Liaoning	H35	CG86	ST86	KL2	IncFIB-4.2+IncHI3	ICEKp3	None	None	0	1	1	1	1	1	1	0	0	0	VGP-03	0	0	0	0	0	0	0	0	0	0	0	0	0	0	0	0	0	0	0	0	0	0	0	0
GDFK0720	This study	Contig	2019	Asia	China	Liaoning	H35	CG23	ST23	KL1	IncFIB-4.2+ΔIncHI3	ICEKp10	ΔTn7399	all_island	0	1	1	1	1	1	1	1	1	1	VGP-01	0	0	0	0	0	0	0	0	0	0	0	0	0	0	0	0	0	0	0	0	0	0	0	0
GDFK0721	This study	Contig	2019	Asia	China	Liaoning	H35	CG29	ST29	KL54	IncFIB-4.2+IncFIB-8.1	ICEKp3	None	None	1	1	1	1	1	1	1	0	0	0	VGP-03	0	0	0	0	0	0	0	0	0	0	0	0	0	0	0	0	0	0	0	0	0	0	0	0
GDFK0722	This study	Contig	2017	Asia	China	Liaoning	H35	CG592	ST592	KL57	IncFIB-4.2+IncHI3	None	None	None	1	1	1	1	1	1	0	0	0	0	VGP-05	0	0	0	0	0	0	0	0	0	0	0	0	0	0	0	0	0	0	0	0	0	0	0	0
GDFK0723	This study	Contig	2016	Asia	China	Liaoning	H35	CG412	ST412	KL57	IncFIB-8.1	None	None	None	1	1	1	1	1	1	0	0	0	0	VGP-05	0	1	0	0	0	0	0	1	0	0	0	0	1	0	0	0	0	0	0	0	0	0	0	0
GDFK0724	This study	Contig	2017	Asia	China	Liaoning	H35	CG375	ST375	KL2	IncFIB-4.2+IncHI3	None	None	None	1	1	1	1	1	1	0	0	0	0	VGP-05	0	0	0	0	0	0	0	0	0	0	0	0	0	0	0	0	0	0	0	0	0	0	0	0
GDFK0725	This study	Contig	2018	Asia	China	Liaoning	H35	CG23	ST23	KL1	IncFIB-4.2+ΔIncHI3	ICEKp10	Tn7399	all_island	1	1	1	1	1	1	1	1	1	1	VGP-01	0	0	0	0	0	0	0	0	0	0	0	0	0	0	0	0	0	0	0	0	0	0	0	0
GDFK0726	This study	Contig	2016	Asia	China	Liaoning	H35	CG380	ST380	KL2	IncFIB-4.1+ΔIncFIIpKDO1	ICEKp3	Tn7399	None	1	1	1	1	1	0	1	0	1	0	VGP-23	0	0	0	0	0	0	0	0	0	0	0	0	0	0	0	0	0	0	0	0	0	0	0	0
GDFK0729	This study	Contig	2019	Asia	China	Liaoning	H35	CG23	ST23	KL1	IncFIB-4.2+ΔIncHI3	ICEKp10	Tn7399	all_island	1	1	1	1	1	1	1	1	1	1	VGP-01	0	0	0	0	0	0	0	0	0	0	0	0	0	0	0	0	0	0	0	0	0	0	0	0
GDFK0730	This study	Contig	2019	Asia	China	Liaoning	H35	CG86	ST86	KL2	IncFIB-4.2+IncHI3	ICEKp12	None	None	1	1	1	1	1	1	1	0	0	0	VGP-03	0	0	0	0	0	0	0	0	0	0	0	0	0	0	0	0	0	0	0	0	0	0	0	0
GDFK0731	This study	Contig	2018	Asia	China	Hunan	H29	CG258	ST11	KL64	IncFIB-4.2+ΔIncHI3	ICEKp3	None	None	0	1	1	0	1	1	1	0	0	0	VGP-02	0	0	0	0	0	0	0	0	0	0	0	0	0	0	0	0	0	0	0	0	0	0	0	0
GDFK0732	This study	Contig	2018	Asia	China	Hunan	H29	CG258	ST11	KL64	IncFIB-4.2+ΔIncHI3	ICEKp3	None	None	0	1	1	0	1	1	1	0	0	0	VGP-02	0	0	0	0	0	0	0	0	0	0	0	0	0	0	0	0	0	0	0	0	0	0	0	0
GDFK0733	This study	Contig	2018	Asia	China	Hunan	H29	CG258	ST11	KL64	IncFIB-4.2+ΔIncHI3	ICEKp3	None	None	0	1	1	0	1	1	1	0	0	0	VGP-02	0	0	0	0	0	0	0	0	0	0	0	0	0	0	0	0	0	0	0	0	0	0	0	0
GDFK0734	This study	Contig	2018	Asia	China	Hunan	H29	CG258	ST11	KL64	IncFIB-4.2+ΔIncHI3	ICEKp3	None	None	0	1	1	0	1	1	1	0	0	0	VGP-02	0	0	0	0	0	0	0	0	0	0	0	0	0	0	0	0	0	0	0	0	0	0	0	0
GDFK0735	This study	Contig	2018	Asia	China	Hunan	H29	CG258	ST11	KL64	IncFIB-4.2+ΔIncHI3	ICEKp3	None	None	0	1	1	0	1	1	1	0	0	0	VGP-02	0	0	0	0	0	0	0	0	0	0	0	0	0	0	0	0	0	0	0	0	0	0	0	0
GDFK0736	This study	Contig	2018	Asia	China	Hunan	H29	CG258	ST11	KL64	IncFIB-4.2+ΔIncHI3	ICEKp3	None	None	0	1	1	0	1	1	1	0	0	0	VGP-02	0	0	0	0	0	0	0	0	0	0	0	0	0	0	0	0	0	0	0	0	0	0	0	0
GDFK0737	This study	Contig	2018	Asia	China	Hunan	H29	CG258	ST11	KL64	IncFIB-4.2+ΔIncHI3	ICEKp3	None	None	0	1	1	0	1	1	1	0	0	0	VGP-02	0	0	0	0	0	0	0	0	0	0	0	0	0	0	0	0	0	0	0	0	0	0	0	0
GDFK0738	This study	Contig	2018	Asia	China	Hunan	H29	CG380	ST380	KL2	IncFIB-4.1+ΔIncFIIpKDO1	ICEKp10	Tn7399	None	1	1	1	1	1	0	1	1	1	0	VGP-19	0	0	0	0	0	0	0	0	0	0	0	0	0	0	0	0	0	0	0	0	0	0	0	0
GDFK0739	This study	Contig	2018	Asia	China	Hunan	H29	CG380	ST380	KL2	IncFIB-4.1+ΔIncFIIpKDO1	ICEKp10	Tn7399	None	1	1	1	1	1	0	1	1	1	0	VGP-19	0	0	0	0	0	0	0	0	0	0	0	0	0	0	0	0	0	0	0	0	0	0	0	0
GDFK0740	This study	Contig	2018	Asia	China	Hunan	H29	CG258	ST11	KL64	IncFIB-4.2+ΔIncHI3	ICEKp3	None	None	0	1	1	0	1	1	1	0	0	0	VGP-02	0	0	0	0	0	0	0	0	0	0	0	0	0	0	0	0	0	0	0	0	0	0	0	0
GDFK0741	This study	Contig	2018	Asia	China	Hunan	H29	CG258	ST11	KL64	IncFIB-4.2+ΔIncHI3	ICEKp3	None	None	0	1	1	0	1	1	1	0	0	0	VGP-02	0	0	0	0	0	0	0	0	0	0	0	0	0	0	0	0	0	0	0	0	0	0	0	0
GDFK0742	This study	Contig	2018	Asia	China	Hunan	H29	CG258	ST11	KL64	IncFIB-4.2+ΔIncHI3	ICEKp3	None	None	0	1	1	0	1	1	1	0	0	0	VGP-02	0	0	0	0	0	0	0	1	0	0	0	0	0	0	0	0	0	0	1	0	0	0	0	0
GDFK0743	This study	Contig	2018	Asia	China	Hunan	H29	CG258	ST11	KL64	IncFIB-4.2+ΔIncHI3	ICEKp3	None	None	0	1	1	0	1	1	1	0	0	0	VGP-02	0	0	0	0	0	0	0	0	0	0	0	0	0	0	0	0	0	0	0	0	0	0	0	0
GDFK0744	This study	Contig	2018	Asia	China	Hunan	H29	CG258	ST11	KL64	IncFIB-4.2+ΔIncHI3	ICEKp3	None	None	0	1	1	0	1	1	1	0	0	0	VGP-02	0	0	0	0	0	0	0	0	0	0	0	0	0	0	0	0	0	0	0	0	0	0	0	0
GDFK0745	This study	Contig	2018	Asia	China	Hunan	H29	CG258	ST11	KL64	IncFIB-4.2+ΔIncHI3	ICEKp3	None	None	0	1	1	0	1	1	1	0	0	0	VGP-02	0	0	0	0	0	0	0	0	0	0	0	0	0	0	0	0	0	0	0	0	0	0	0	0
GDFK0746	This study	Contig	2018	Asia	China	Hunan	H29	CG258	ST11	KL64	IncFIB-4.2+ΔIncHI3	ICEKp3	None	None	0	1	1	0	1	1	1	0	0	0	VGP-02	0	0	0	0	0	0	0	0	0	0	0	0	0	0	0	0	0	0	0	0	0	0	0	0
GDFK0747	This study	Contig	2018	Asia	China	Hunan	H29	CG258	ST11	KL64	IncFIB-4.2+ΔIncHI3	ICEKp3	None	None	0	1	1	0	1	1	1	0	0	0	VGP-02	0	0	0	0	0	0	0	0	0	0	0	0	0	0	0	0	0	0	0	0	0	0	0	0
GDFK0748	This study	Contig	2018	Asia	China	Hunan	H29	CG258	ST11	KL64	IncFIB-4.2+ΔIncHI3	ICEKp3	None	None	0	1	1	0	1	1	1	0	0	0	VGP-02	0	1	0	0	0	0	0	1	0	0	0	0	1	0	0	0	0	0	0	0	0	0	0	0
GDFK0751	This study	Contig	2018	Asia	China	Hunan	H29	CG258	ST11	KL64	IncFIB-4.2+ΔIncHI3	ICEKp3	None	None	0	1	1	0	1	1	1	0	0	0	VGP-02	0	0	0	0	0	0	0	0	0	0	0	0	0	0	0	0	0	0	0	0	0	0	0	0
GDFK0752	This study	Contig	2018	Asia	China	Hunan	H29	CG258	ST11	KL64	IncFIB-4.2+ΔIncHI3	ICEKp3	None	None	0	1	1	0	1	1	1	0	0	0	VGP-02	0	0	0	0	0	0	0	0	0	0	0	0	0	0	0	0	0	0	0	0	0	0	0	0
GDFK0754	This study	Contig	2018	Asia	China	Hunan	H29	CG258	ST11	KL64	IncFIB-4.2+ΔIncHI3	ICEKp3	None	None	0	1	1	0	1	1	1	0	0	0	VGP-02	0	0	0	0	0	0	0	0	0	0	0	0	0	0	0	0	0	0	0	0	0	0	0	0
GDFK0755	This study	Contig	2018	Asia	China	Hunan	H29	CG258	ST11	KL64	IncFIB-4.2+ΔIncHI3	ICEKp3	None	None	0	1	1	0	1	1	1	0	0	0	VGP-02	0	0	0	0	0	0	0	0	0	0	0	0	0	0	0	0	0	0	0	0	0	0	0	0
GDFK0756	This study	Contig	2018	Asia	China	Hunan	H29	CG258	ST11	KL64	IncFIB-4.2+ΔIncHI3	ICEKp3	None	None	0	1	1	0	1	0	1	0	0	0	VGP-46	0	0	0	0	0	0	0	0	0	0	0	0	0	0	0	0	0	0	0	0	0	0	0	0
GDFK0757	This study	Contig	2018	Asia	China	Hunan	H29	CG258	ST11	KL64	IncFIB-4.2+ΔIncHI3	ICEKp3	None	None	0	1	1	0	1	1	1	0	0	0	VGP-02	0	0	0	0	0	0	0	0	0	0	0	0	0	0	0	0	0	0	0	0	0	0	0	0
GDFK0758	This study	Contig	2018	Asia	China	Hunan	H29	CG258	ST11	KL64	IncFIB-4.2+ΔIncHI3	ICEKp3	None	None	0	1	1	0	1	1	1	0	0	0	VGP-02	0	0	0	0	0	0	0	0	0	0	0	0	0	0	0	0	0	0	0	0	0	0	0	0
GDFK0759	This study	Contig	2018	Asia	China	Hunan	H29	CG258	ST11	KL64	IncFIB-4.2+ΔIncHI3	ICEKp3	None	None	0	1	1	0	1	1	1	0	0	0	VGP-02	0	0	0	0	0	0	0	0	0	0	0	0	0	0	0	0	0	0	0	0	0	0	0	0
GDFK0760	This study	Contig	2018	Asia	China	Hunan	H29	CG258	ST11	KL64	IncFIB-4.2+ΔIncHI3	ICEKp3	None	None	0	1	1	0	1	1	1	0	0	0	VGP-02	0	0	0	0	0	0	0	0	0	0	0	0	0	0	0	0	0	0	0	0	0	0	0	0
GDFK0761	This study	Contig	2018	Asia	China	Hunan	H29	CG258	ST11	KL64	IncFIB-4.2+ΔIncHI3	ICEKp3	None	None	1	1	1	0	1	1	1	0	0	0	VGP-02	0	0	0	0	0	0	0	1	0	0	0	0	1	0	0	0	0	0	0	0	0	0	0	0
GDFK0763	This study	Contig	2018	Asia	China	Hunan	H29	CG258	ST11	KL64	IncFIB-4.2+ΔIncHI3	ICEKp3	None	None	0	1	1	0	1	1	1	0	0	0	VGP-02	0	0	0	0	0	0	0	0	0	0	0	0	0	0	0	0	0	0	0	0	0	0	0	0
GDFK0764	This study	Contig	2018	Asia	China	Hunan	H29	CG258	ST11	KL64	IncFIB-4.2+ΔIncHI3	ICEKp3	None	None	0	1	1	0	1	1	1	0	0	0	VGP-02	0	0	0	0	0	0	0	0	0	0	0	0	0	0	0	0	0	0	0	0	0	0	0	0
GDFK0766	This study	Contig	2019	Asia	China	Hubei	H28	CG29	ST29	KL54	IncFIB-4.2+IncFIB-8.1	ICEKp3	None	None	0	1	0	1	1	0	1	0	0	0	VGP-11	0	0	0	0	0	0	0	0	0	0	0	0	0	0	0	0	0	0	0	0	0	0	0	0
GDFK0768	This study	Contig	2019	Asia	China	Hubei	H28	CG23	ST23	KL1	IncFIB-4.2+ΔIncHI3	ICEKp10	Tn7399	all_island	1	1	1	1	1	1	1	1	1	1	VGP-01	0	0	0	0	0	0	0	0	0	0	0	0	0	0	0	0	0	0	0	0	0	0	0	0
GDFK0769	This study	Contig	2019	Asia	China	Hubei	H28	CG412	ST412	KL57	IncFIB-4.2+IncFIB-8.1	None	None	None	1	1	1	1	1	1	0	0	0	0	VGP-05	0	0	0	0	0	0	0	0	0	0	0	0	0	0	0	0	0	0	0	0	0	0	0	0
GDFK0770	This study	Contig	2019	Asia	China	Hubei	H28	CG23	ST23	KL1	IncFIB-4.2+ΔIncHI3	ICEKp10	Tn7399	all_island	0	1	1	1	1	1	1	1	1	1	VGP-01	0	0	0	0	0	0	0	0	0	0	0	0	0	0	0	0	0	0	0	0	0	0	0	0
GDFK0776	This study	Contig	2019	Asia	China	Hubei	H28	CG65	ST65	KL2	IncFIB-4.2+IncHI3	None	None	None	1	1	1	1	1	1	0	0	0	0	VGP-05	0	0	0	0	0	0	0	0	0	0	0	0	0	0	0	0	0	0	0	0	0	0	0	0
GDFK0778	This study	Contig	2019	Asia	China	Beijing	H08	CG65	ST65	KL2	IncFIB-4.2+IncHI3	ICEKp10	None	None	1	1	1	1	1	1	1	1	0	0	VGP-06	0	0	0	0	0	0	0	0	0	0	0	0	0	0	0	0	0	0	0	0	0	0	0	0
GDFK0779	This study	Contig	2019	Asia	China	Beijing	H08	CG23	ST23	KL1	IncFIB-4.2+ΔIncHI3	ICEKp10	Tn7399	all_island	0	1	1	1	1	1	1	1	1	1	VGP-01	0	0	0	0	0	0	0	0	0	0	0	0	0	0	0	0	0	0	0	0	0	0	0	0
GDFK0781	This study	Contig	2019	Asia	China	Beijing	H08	CG375	ST375	KL2	IncFIB-4.2+IncHI3	None	None	None	1	1	1	1	1	0	0	0	0	0	VGP-13	0	0	0	0	0	0	0	0	0	0	0	0	0	0	0	0	0	0	0	0	0	0	0	0
GDFK0782	This study	Contig	2019	Asia	China	Beijing	H08	CG23	ST23	KL1	IncFIB-4.2+ΔIncHI3	ICEKp10	Tn7399	all_island	1	1	1	1	1	1	1	1	1	1	VGP-01	0	0	0	0	0	0	0	0	0	0	0	0	0	0	0	0	0	0	0	0	0	0	0	0
GDFK0783	This study	Contig	2019	Asia	China	Hebei	H21	CG111	ST111	KL63	IncFIB-4.2+IncHI3	None	None	None	1	1	0	1	1	0	1	0	0	0	VGP-11	0	0	0	0	0	0	0	0	0	0	0	0	0	0	0	0	0	0	0	0	0	0	0	0
GDFK0785	This study	Contig	2019	Asia	China	Hebei	H21	CG23	ST23	KL1	IncFIB-4.2+ΔIncHI3	ICEKp10	Tn7399	all_island	1	1	1	1	1	1	1	1	1	1	VGP-01	0	0	0	0	0	0	0	0	0	0	0	0	0	0	0	0	0	0	0	0	0	0	0	0
GDFK0786	This study	Contig	2019	Asia	China	Hebei	H21	CG23	ST23	KL1	IncFIB-4.2+ΔIncHI3	ICEKp10	Tn7399	all_island	0	1	1	1	1	1	1	1	1	1	VGP-01	0	0	0	0	0	0	0	0	0	0	0	0	0	0	0	0	0	0	0	0	0	0	0	0
GDFK0787	This study	Contig	2019	Asia	China	Hebei	H21	CG86	ST86	KL2	IncFIB-4.2+IncHI3	ICEKp12	None	None	1	1	1	1	1	1	1	0	0	0	VGP-03	0	0	0	0	0	0	0	0	0	0	0	0	0	0	0	0	0	0	0	0	0	0	0	0
GDFK0788	This study	Contig	2019	Asia	China	Hebei	H21	CG23	ST23	KL1	IncFIB-4.2+ΔIncHI3	ICEKp10	Tn7399	all_island	1	1	1	1	1	1	1	1	1	1	VGP-01	0	0	0	0	0	0	0	0	0	0	0	0	0	0	0	0	0	0	0	0	0	0	0	0
GDFK0790	This study	Contig	2019	Asia	China	Hebei	H21	CG23	ST23	KL1	IncFIB-4.2+IncHI3	None	None	all_island	1	1	1	1	1	1	0	0	0	1	VGP-08	0	0	0	0	0	0	0	0	0	0	0	0	0	0	0	0	0	0	0	0	0	0	0	0
GDFK0792	This study	Contig	2019	Asia	China	Hebei	H21	CG412	ST412	KL57	IncFIB-4.2+IncFIB-8.1	None	None	None	1	1	1	1	1	1	0	0	0	0	VGP-05	0	0	0	0	0	0	0	1	0	0	0	0	1	0	0	0	0	0	0	0	0	0	0	0
GDFK0793	This study	Contig	2019	Asia	China	Hebei	H21	CG700	ST700	KL1	IncFIB-4.1+IncFIIK	ICEKp1	None	None	1	1	1	1	0	0	1	0	0	0	VGP-10	0	0	0	0	0	0	0	0	0	0	0	0	0	0	0	0	0	0	0	0	0	0	0	0
GDFK0795	This study	Contig	2019	Asia	China	Hebei	H21	CG1049	ST1049	KL5	IncFIB-4.2+IncFIB-8.1	ICEKp12	None	None	1	1	1	1	1	1	1	0	0	0	VGP-03	0	0	0	0	0	0	0	0	0	0	0	0	0	0	0	0	0	0	0	0	0	0	0	0
GDFK0796	This study	Contig	2019	Asia	China	Hebei	H21	CG23	ST23	KL1	IncFIB-4.2+ΔIncHI3	ICEKp10	Tn7399	all_island	0	1	1	1	1	1	1	1	1	1	VGP-01	0	0	0	0	0	0	0	0	0	0	0	0	0	0	0	0	0	0	0	0	0	0	0	0
GDFK0797	This study	Contig	2019	Asia	China	Hebei	H21	CG86	ST86	KL2	IncFIB-4.2+IncHI3	None	None	None	1	1	1	1	1	1	0	0	0	0	VGP-05	0	0	0	0	0	0	0	0	0	0	0	0	0	0	0	0	0	0	0	0	0	0	0	0
GDFK0799	This study	Contig	2019	Asia	China	Guangdong	H13	CG660	ST660	KL16	IncFIB-4.2+IncHI3	ICEKp6	None	None	1	1	1	1	1	1	1	0	0	0	VGP-03	0	0	0	0	0	0	0	0	0	0	0	0	0	0	0	0	0	0	0	0	0	0	0	0
GDFK0801	This study	Contig	2019	Asia	China	Guangdong	H13	CG65	ST65	KL2	IncFIB-4.2+IncHI3	None	None	None	1	1	1	1	1	1	0	0	0	0	VGP-05	0	0	0	0	0	0	0	0	0	0	0	0	0	0	0	0	0	0	0	0	0	0	0	0
GDFK0802	This study	Contig	2019	Asia	China	Guangdong	H13	CG29	ST29	KL54	IncFIB-4.2+IncFIB-8.1	ICEKp3	None	None	0	1	1	1	1	1	1	0	0	0	VGP-03	0	0	0	0	0	0	0	0	0	0	0	0	0	0	0	0	0	0	0	0	0	0	0	0
GDFK0803	This study	Contig	2019	Asia	China	Guangdong	H13	CG86	ST86	KL2	IncFIB-4.2+IncHI3	None	None	None	0	1	1	1	1	1	0	0	0	0	VGP-05	0	0	0	0	0	0	0	0	0	0	0	0	0	0	0	0	0	0	0	0	0	0	0	0
GDFK0809	This study	Contig	2019	Asia	China	Guangdong	H12	CG65	ST65	KL2	IncFIB-4.2+IncHI3	None	None	None	1	1	1	1	1	1	0	0	0	0	VGP-05	0	0	0	0	0	0	0	0	0	0	0	0	0	0	0	0	0	0	0	0	0	0	0	0
GDFK0811	This study	Contig	2019	Asia	China	Guangdong	H12	CG218	ST218	KL57	IncFIB-4.2+IncFIB-8.1	ICEKp3	None	None	1	1	1	1	1	1	1	0	0	0	VGP-03	0	0	0	0	0	0	0	0	0	0	0	0	0	0	0	0	0	0	0	0	0	0	0	0
GDFK0812	This study	Contig	2019	Asia	China	Guangdong	H12	Singleton	ST893	KL20	IncFIB-4.2+IncFIB-8.1	ICEKp16	None	None	0	1	1	1	1	1	1	0	0	0	VGP-03	0	0	0	0	0	0	0	0	0	0	0	0	0	0	0	0	0	0	0	0	0	0	0	0
GDFK0813	This study	Contig	2019	Asia	China	Guangdong	H12	CG218	ST218	KL57	IncFIB-4.2+IncFIB-8.1	ICEKp3	None	None	1	1	1	1	1	1	1	0	0	0	VGP-03	0	0	0	0	0	0	0	0	0	0	0	0	0	0	0	0	0	0	0	0	0	0	0	0
GDFK0814	This study	Contig	2019	Asia	China	Beijing	H08	CG23	ST23	KL1	IncFIB-4.2+ΔIncHI3	ICEKp10	Tn7399	all_island	1	1	1	1	1	1	1	1	1	1	VGP-01	0	0	0	0	0	0	0	0	0	0	0	0	0	0	0	0	0	0	0	0	0	0	0	0
GDFK0815	This study	Contig	2019	Asia	China	Beijing	H08	CG23	ST23	KL1	IncFIB-4.2+ΔIncHI3	ICEKp10	Tn7399	all_island	0	1	1	1	1	1	1	1	1	1	VGP-01	0	0	0	0	0	0	0	0	0	0	0	0	0	0	0	0	0	0	0	0	0	0	0	0
GDFK0817	This study	Contig	2019	Asia	China	Hubei	H28	CG65	ST65	KL2	IncFIB-4.2+IncHI3	None	None	None	1	1	1	1	1	1	0	0	0	0	VGP-05	0	0	0	0	0	0	0	0	0	0	0	0	0	0	0	0	0	0	0	0	0	0	0	0
GDFK0818	This study	Contig	2019	Asia	China	Hubei	H28	CG65	ST65	KL2	IncFIB-4.2+IncHI3	None	None	None	1	1	1	1	1	1	0	0	0	0	VGP-05	0	0	0	0	0	0	0	0	0	0	0	0	0	0	0	0	0	0	0	0	0	0	0	0
GDFK0819	This study	Contig	2019	Asia	China	Hubei	H28	CG412	ST412	KL57	IncFIB-4.2+IncFIB-8.1	None	None	None	1	1	1	1	1	1	0	0	0	0	VGP-05	0	0	0	0	0	0	0	0	0	0	0	0	0	0	0	0	0	0	0	0	0	0	0	0
GDFK0821	This study	Contig	2019	Asia	China	Hubei	H28	CG660	ST660	KL16	IncFIB-4.2+IncHI3	ICEKp6	None	None	0	1	1	1	1	1	1	0	0	0	VGP-03	0	0	0	0	0	0	0	0	0	0	0	0	0	0	0	0	0	0	0	0	0	0	0	0
GDFK0822	This study	Contig	2019	Asia	China	Hubei	H28	CG23	ST23	KL1	IncFIB-4.2+ΔIncHI3	ICEKp10	Tn7399	all_island	0	1	1	1	1	1	1	1	1	1	VGP-01	0	0	0	0	0	0	0	0	0	0	0	0	0	0	0	0	0	0	0	0	0	0	0	0
GDFK0823	This study	Contig	2019	Asia	China	Hubei	H28	CG23	ST23	KL1	IncFIB-4.2+ΔIncHI3	ICEKp10	Tn7399	all_island	1	1	1	1	1	1	1	1	1	1	VGP-01	0	0	0	0	0	0	0	0	0	0	0	0	0	0	0	0	0	0	0	0	0	0	0	0
GDFK0824	This study	Contig	2019	Asia	China	Hubei	H28	CG23	ST23	KL1	IncFIB-4.2+ΔIncHI3	ICEKp10	Tn7399	all_island	1	1	0	1	1	0	1	1	1	1	VGP-25	0	0	0	0	0	0	0	0	0	0	0	0	0	0	0	0	0	0	0	0	0	0	0	0
GDFK0825	This study	Contig	2019	Asia	China	Hubei	H28	CG23	ST23	KL1	IncFIB-4.2+ΔIncHI3	ICEKp10	Tn7399	all_island	1	1	1	1	1	1	1	1	1	1	VGP-01	0	0	0	0	0	0	0	0	0	0	0	0	0	0	0	0	0	0	0	0	0	0	0	0
GDFK0827	This study	Contig	2019	Asia	China	Hubei	H28	CG36	ST268	KL20	IncFIB-4.2+IncFIB-8.1	ICEKp10	None	None	0	1	1	1	1	1	1	1	0	0	VGP-06	0	0	0	0	0	0	0	0	0	0	0	0	0	0	0	0	0	0	0	0	0	0	0	0
GDFK0830	This study	Contig	2016	Asia	China	Jiangsu	H33	CG258	ST11	KL47	IncHI3+IncFIB-6.1	ICEKp3	None	None	0	0	1	0	0	1	1	0	0	0	VGP-04	0	0	0	0	0	0	0	0	0	0	0	0	0	0	0	0	1	0	0	0	0	0	0	0
GDFK0831	This study	Contig	2016	Asia	China	Jiangsu	H33	CG258	ST11	KL47	IncHI3+IncFIB-6.1	ICEKp3	None	None	1	0	1	0	0	1	1	0	0	0	VGP-04	0	0	0	0	0	0	0	0	0	0	0	0	0	0	0	0	1	0	0	0	0	0	0	0
GDFK0832	This study	Contig	2016	Asia	China	Jiangsu	H33	CG258	ST11	KL47	IncHI3+IncFIB-6.1	ICEKp3	None	None	0	0	1	0	0	1	1	0	0	0	VGP-04	0	0	0	0	0	0	0	0	0	0	0	0	0	0	0	0	1	0	0	0	0	0	0	0
GDFK0833	This study	Contig	2016	Asia	China	Jiangsu	H33	CG258	ST11	KL47	IncHI3+IncFIB-6.1	ICEKp3	None	None	0	0	1	0	0	1	1	0	0	0	VGP-04	0	0	0	0	0	0	0	0	0	0	0	0	0	0	0	0	1	0	0	0	0	0	0	0
GDFK0834	This study	Contig	2016	Asia	China	Jiangsu	H33	CG258	ST11	KL47	IncHI3+IncFIB-6.1	ICEKp3	None	None	0	0	1	0	0	1	1	0	0	0	VGP-04	0	0	0	0	0	0	0	0	0	0	0	0	0	0	0	0	1	0	0	0	0	0	0	0
GDFK0835	This study	Contig	2016	Asia	China	Jiangsu	H33	CG258	ST11	KL47	IncHI3+IncFIB-6.1	ICEKp3	None	None	0	0	1	0	0	1	1	0	0	0	VGP-04	0	0	0	0	0	0	0	0	0	0	0	0	0	0	0	0	1	0	0	0	0	0	0	0
GDFK0836	This study	Contig	2016	Asia	China	Jiangsu	H33	CG258	ST11	KL47	IncHI3+IncFIB-6.1	ICEKp3	None	None	0	0	1	0	0	1	1	0	0	0	VGP-04	0	0	0	0	0	0	0	0	0	0	0	0	0	0	0	0	1	0	0	0	0	0	0	0
GDFK0837	This study	Contig	2016	Asia	China	Jiangsu	H33	CG258	ST11	KL47	IncHI3+IncFIB-6.1	ICEKp3	None	None	0	0	1	0	0	1	1	0	0	0	VGP-04	0	0	0	0	0	0	0	0	0	0	0	0	0	0	0	0	1	0	0	0	0	0	0	0
GDFK0838	This study	Contig	2017	Asia	China	Jiangsu	H33	CG258	ST11	KL47	IncHI3+IncFIB-6.1	ICEKp3	None	None	0	0	1	0	0	1	1	0	0	0	VGP-04	0	0	0	0	0	0	0	0	0	0	0	0	0	0	0	0	1	0	0	0	0	0	0	0
GDFK0839	This study	Contig	2017	Asia	China	Jiangsu	H33	CG258	ST11	KL47	IncHI3+IncFIB-6.1	ICEKp3	None	None	0	0	1	0	0	1	1	0	0	0	VGP-04	0	0	0	0	0	0	0	0	0	0	0	0	0	0	0	0	1	0	0	0	0	0	0	0
GDFK0840	This study	Contig	2017	Asia	China	Jiangsu	H33	CG258	ST11	KL47	IncFIB-6.1+ΔIncHI3	ICEKp3	None	None	0	0	1	0	0	1	1	0	0	0	VGP-04	0	0	0	0	0	0	0	0	0	0	0	0	0	0	0	0	1	0	0	0	0	0	0	0
GDFK0841	This study	Contig	2017	Asia	China	Jiangsu	H33	CG258	ST11	KL47	IncHI3+IncFIB-6.1	ICEKp3	None	None	0	0	1	0	0	1	1	0	0	0	VGP-04	0	0	0	0	0	0	0	0	0	0	0	0	0	0	0	0	1	0	0	0	0	0	0	0
GDFK0842	This study	Contig	2018	Asia	China	Jiangsu	H33	CG258	ST11	KL47	IncHI3+IncFIB-6.1	ICEKp3	None	None	0	0	1	0	0	1	1	0	0	0	VGP-04	0	0	0	0	0	0	0	0	0	0	0	0	0	0	0	0	1	0	0	0	0	0	0	0
GDFK0843	This study	Contig	2017	Asia	China	Jiangsu	H33	CG258	ST11	KL47	IncHI3+IncFIB-6.1	ICEKp3	None	None	0	0	1	0	0	1	1	0	0	0	VGP-04	0	0	0	0	0	0	0	0	0	0	0	0	0	0	0	0	1	0	0	0	0	0	0	0
GDFK0844	This study	Contig	2017	Asia	China	Jiangsu	H33	CG258	ST11	KL47	IncHI3+IncFIB-6.1	ICEKp3	None	None	0	0	1	0	0	1	1	0	0	0	VGP-04	0	0	0	0	0	0	0	0	0	0	0	0	0	0	0	0	1	0	0	0	0	0	0	0
GDFK0845	This study	Contig	2017	Asia	China	Jiangsu	H33	CG258	ST11	KL47	IncHI3+IncFIB-6.1	ICEKp3	None	None	0	0	1	0	0	1	1	0	0	0	VGP-04	0	0	0	0	0	0	0	0	0	0	0	0	0	0	0	0	1	0	0	0	0	0	0	0
GDFK0846	This study	Contig	2017	Asia	China	Jiangsu	H33	CG258	ST11	KL47	IncHI3+IncFIB-6.1	ICEKp3	None	None	0	0	1	0	0	1	1	0	0	0	VGP-04	0	0	0	0	0	0	0	0	0	0	0	0	0	0	0	0	1	0	0	0	0	0	0	0
GDFK0847	This study	Contig	2017	Asia	China	Jiangsu	H33	CG258	ST11	KL47	IncHI3+IncFIB-6.1	ICEKp3	None	None	0	0	1	0	0	1	1	0	0	0	VGP-04	0	0	0	0	0	0	0	0	0	0	0	0	0	0	0	0	1	0	0	0	0	0	0	0
GDFK0848	This study	Contig	2017	Asia	China	Jiangsu	H33	CG258	ST11	KL47	IncHI3+IncFIB-6.1	ICEKp3	None	None	0	0	1	0	0	1	1	0	0	0	VGP-04	0	0	0	0	0	0	0	0	0	0	0	0	0	0	0	0	1	0	0	0	0	0	0	0
GDFK0849	This study	Contig	2016	Asia	China	Jiangsu	H33	CG23	ST23	KL1	IncFIB-4.2+ΔIncHI3	ICEKp10	Tn7399	all_island	1	1	1	1	1	1	1	1	1	1	VGP-01	0	0	0	0	0	0	0	0	0	0	0	0	0	0	0	0	0	0	0	0	0	0	0	0
GDFK0850	This study	Contig	2016	Asia	China	Jiangsu	H33	Singleton	ST893	KL20	IncFIB-4.2+IncFIB-8.1	ICEKp16	None	None	1	1	1	1	1	1	1	0	0	0	VGP-03	0	0	0	0	0	0	0	0	0	0	0	0	0	0	0	0	0	0	0	0	0	0	0	0
GDFK0853	This study	Contig	2019	Asia	China	Henan	H25	CG412	ST412	KL57	IncFIB-4.2+IncFIB-8.1	None	None	None	1	1	1	1	1	1	0	0	0	0	VGP-05	0	0	0	0	0	0	0	0	0	0	0	0	0	0	0	0	0	0	0	0	0	0	0	0
GDFK0854	This study	Contig	2015	Asia	China	Shanaxi	H38	CG86	ST86	KL2	IncFIB-4.2+IncHI3	None	None	None	1	1	0	0	1	0	0	0	0	0	VGP-56	0	0	0	0	0	0	0	0	0	0	0	0	0	0	0	0	0	0	0	0	1	0	0	0
GDFK0856	This study	Contig	2015	Asia	China	Shanaxi	H38	CG111	ST111	KL63	IncFIB-4.2+IncHI3	None	None	None	1	1	0	1	1	0	1	0	0	0	VGP-11	0	0	0	0	0	0	0	0	0	0	0	0	0	0	0	0	0	0	0	0	0	0	0	0
GDFK0857	This study	Contig	2015	Asia	China	Shanaxi	H38	CG380	ST380	KL2	IncFIB-4.1+ΔIncFIIpKDO1	ICEKp10	Tn7399	None	1	1	1	1	1	0	1	1	1	0	VGP-19	0	0	0	0	0	0	0	0	0	0	0	0	0	0	0	0	0	0	0	0	0	0	0	0
GDFK0858	This study	Contig	2015	Asia	China	Shanaxi	H38	CG86	ST86	KL2	IncFIB-4.2+IncHI3	ICEKp3	None	None	1	1	1	1	1	1	1	0	0	0	VGP-03	0	0	0	0	0	0	0	0	0	0	0	0	0	0	0	0	0	0	0	0	0	0	0	0
GDFK0860	This study	Contig	2015	Asia	China	Shanaxi	H38	CG380	ST380	KL2	IncFIB-4.1+ΔIncFIIpKDO1	ICEKp10	Tn7399	None	1	1	1	1	1	0	1	1	1	0	VGP-19	0	0	0	0	0	0	0	0	0	0	0	0	0	0	0	0	0	0	0	0	0	0	0	0
GDFK0861	This study	Contig	2015	Asia	China	Shanaxi	H38	CG412	ST412	KL57	IncFIB-4.2+IncFIB-8.1	None	None	None	1	1	1	1	1	1	0	0	0	0	VGP-05	0	0	0	0	0	0	0	0	0	0	0	0	0	0	0	0	0	0	0	0	0	0	0	0
GDFK0862	This study	Contig	2015	Asia	China	Shanaxi	H38	CG592	ST592	KL57	IncFIB-4.2+IncHI3	None	None	None	1	1	1	1	1	1	0	0	0	0	VGP-05	0	0	0	0	0	0	0	0	0	0	0	0	0	0	0	0	0	0	0	0	0	0	0	0
GDFK0863	This study	Contig	2015	Asia	China	Shanaxi	H38	CG23	ST23	KL1	IncFIB-4.2+ΔIncHI3	ICEKp10	Tn7399	all_island	1	1	1	1	1	1	1	1	1	1	VGP-01	0	0	0	0	0	0	0	0	0	0	0	0	0	0	0	0	0	0	0	0	0	0	0	0
GDFK0865	This study	Contig	2016	Asia	China	Jiangsu	H33	CG412	ST412	KL57	IncFIB-4.2+IncFIB-8.1	None	None	None	1	1	1	1	1	1	0	0	0	0	VGP-05	0	0	0	0	0	0	0	0	0	0	0	0	0	0	0	0	0	0	0	0	0	0	0	0
GDFK0866	This study	Contig	2017	Asia	China	Jiangsu	H33	CG29	ST29	KL54	IncFIB-4.2+IncFIB-8.1	ICEKp3	None	None	0	1	1	1	1	1	1	0	0	0	VGP-03	0	0	0	0	0	0	0	0	0	0	0	0	0	0	0	0	0	0	0	0	0	0	0	0
GDFK0867	This study	Contig	2017	Asia	China	Jiangsu	H33	CG412	ST412	KL57	IncFIB-4.2+IncFIB-8.1	None	None	None	1	1	1	1	1	1	0	0	0	0	VGP-05	0	0	0	0	0	0	0	0	0	0	0	0	0	0	0	0	0	0	0	0	0	0	0	0
GDFK0868	This study	Contig	2017	Asia	China	Jiangsu	H33	CG23	ST23	KL1	IncFIB-4.2+ΔIncHI3	ICEKp10	None	all_island	1	1	1	1	1	1	1	1	0	1	VGP-16	0	0	0	0	0	0	0	0	0	0	0	0	0	0	0	0	0	0	0	0	0	0	0	0
GDFK0869	This study	Contig	2017	Asia	China	Jiangsu	H33	CG23	ST23	KL1	IncFIB-4.2+ΔIncHI3	ICEKp10	Tn7399	all_island	1	1	1	1	1	1	1	1	1	1	VGP-01	0	0	0	0	0	0	0	0	0	0	0	0	0	0	0	0	0	0	0	0	0	0	0	0
GDFK0870	This study	Contig	2017	Asia	China	Jiangsu	H33	CG23	ST23	KL1	IncFIB-4.2+ΔIncHI3	ICEKp10	Tn7399	all_island	0	1	1	1	1	1	1	1	1	1	VGP-01	0	0	0	0	0	0	0	0	0	0	0	0	0	0	0	0	0	0	0	0	0	0	0	0
GDFK0871	This study	Contig	2017	Asia	China	Jiangsu	H33	CG23	ST23	KL1	IncFIB-4.2+ΔIncHI3	ICEKp10	None	all_island	1	1	1	1	1	1	1	1	0	1	VGP-16	0	0	0	0	0	0	0	0	0	0	0	0	0	0	0	0	0	0	0	0	0	0	0	0
GDFK0872	This study	Contig	2017	Asia	China	Jiangsu	H33	CG412	ST412	KL57	IncFIB-4.2+IncFIB-8.1	None	None	None	1	1	1	1	1	1	0	0	0	0	VGP-05	0	0	0	0	0	0	0	0	0	0	0	0	0	0	0	0	0	0	0	0	0	0	0	0
GDFK0873	This study	Contig	2017	Asia	China	Jiangsu	H33	CG23	ST23	KL1	IncFIB-4.2+ΔIncHI3	ICEKp10	Tn7399	all_island	1	1	1	1	1	1	1	1	1	1	VGP-01	0	0	0	0	0	0	0	0	0	0	0	0	0	0	0	0	0	0	0	0	0	0	0	0
GDFK0874	This study	Contig	2017	Asia	China	Jiangsu	H33	CG412	ST412	KL57	IncFIB-4.2+IncFIB-8.1	None	None	None	0	1	1	1	1	1	0	0	0	0	VGP-05	0	0	0	0	0	0	0	0	0	0	0	0	0	0	0	0	0	0	0	0	0	0	0	0
GDFK0875	This study	Contig	2017	Asia	China	Jiangsu	H33	CG65	ST65	KL2	IncFIB-4.2+IncHI3	None	None	None	1	1	1	1	1	1	0	0	0	0	VGP-05	0	0	0	0	0	0	0	0	0	0	0	0	0	0	0	0	0	0	0	0	0	0	0	0
GDFK0877	This study	Contig	2017	Asia	China	Jiangsu	H33	CG218	ST218	KL57	IncFIB-4.2+IncFIB-8.1	ICEKp3	None	None	1	1	1	1	1	1	1	0	0	0	VGP-03	0	0	0	0	0	0	0	0	0	0	0	0	0	0	0	0	0	0	0	0	0	0	0	0
GDFK0878	This study	Contig	2017	Asia	China	Jiangsu	H33	CG23	ST23	KL1	IncFIB-4.2+ΔIncHI3	ICEKp10	Tn7399	all_island	0	1	1	1	1	1	1	1	1	1	VGP-01	0	0	0	0	0	0	0	0	0	0	0	0	0	0	0	0	0	0	0	0	0	0	0	0
GDFK0879	This study	Contig	2017	Asia	China	Jiangsu	H33	CG86	ST86	KL2	IncFIB-4.2+IncHI3	None	None	None	1	1	1	1	1	1	0	0	0	0	VGP-05	0	0	0	0	0	0	0	0	0	0	0	0	0	0	0	0	0	0	0	0	0	0	0	0
GDFK0881	This study	Contig	2017	Asia	China	Jiangsu	H33	CG412	ST412	KL57	IncFIB-4.2+IncFIB-8.1	None	None	None	1	1	1	1	1	1	0	0	0	0	VGP-05	0	0	0	0	0	0	0	0	0	0	0	0	0	0	0	0	0	0	0	0	0	0	0	0
GDFK0882	This study	Contig	2017	Asia	China	Jiangsu	H33	CG23	ST23	KL1	IncFIB-4.2+ΔIncHI3	ICEKp10	Tn7399	all_island	1	1	1	1	1	1	1	1	1	1	VGP-01	0	0	0	0	0	0	0	0	0	0	0	0	0	0	0	0	0	0	0	0	0	0	0	0
GDFK0883	This study	Contig	2018	Asia	China	Jiangsu	H33	CG29	ST29	KL54	IncFIB-4.2+IncFIB-8.1	ICEKp3	None	None	0	1	1	1	1	1	1	0	0	0	VGP-03	0	0	0	0	0	0	0	0	0	0	0	0	0	0	0	0	0	0	0	0	0	0	0	0
GDFK0884	This study	Contig	2018	Asia	China	Jiangsu	H33	CG29	ST29	KL54	IncFIB-4.2+IncFIB-8.1	ICEKp3	None	None	1	1	1	1	1	1	1	0	0	0	VGP-03	0	0	0	0	0	0	0	0	0	0	0	0	0	0	0	0	0	0	0	0	0	0	0	0
GDFK0886	This study	Contig	2018	Asia	China	Jiangsu	H33	CG23	ST23	KL1	IncFIB-4.2+ΔIncHI3	ICEKp10	ΔTn7399	all_island	1	1	1	1	1	1	1	1	1	1	VGP-01	0	0	0	0	0	0	0	0	0	0	0	0	0	0	0	0	0	0	0	0	0	0	0	0
GDFK0888	This study	Contig	2018	Asia	China	Jiangsu	H33	CG23	ST23	KL1	IncFIB-4.2+ΔIncHI3	ICEKp10	Tn7399	all_island	1	1	1	1	1	1	1	1	1	1	VGP-01	0	0	0	0	0	0	0	0	0	0	0	0	0	0	0	0	0	0	0	0	0	0	0	0
GDFK0890	This study	Contig	2018	Asia	China	Jiangsu	H33	CG65	ST65	KL2	IncFIB-4.2+IncHI3	ICEKp10	None	None	1	1	1	1	1	1	1	1	0	0	VGP-06	0	0	0	0	0	0	0	0	0	0	0	0	0	0	0	0	0	0	0	0	0	0	0	0
GDFK0891	This study	Contig	2018	Asia	China	Jiangsu	H33	CG23	ST23	KL1	IncFIB-4.2+ΔIncHI3	ICEKp10	Tn7399	all_island	0	0	1	0	0	1	1	1	1	1	VGP-20	0	0	0	0	0	0	0	0	0	0	0	0	0	0	0	0	0	0	0	0	0	0	0	0
GDFK0894	This study	Contig	2018	Asia	China	Jiangsu	H33	CG23	ST23	KL1	IncFIB-4.2+ΔIncHI3	ICEKp10	Tn7399	all_island	1	1	1	1	1	1	1	1	1	1	VGP-01	0	0	0	0	0	0	0	0	0	0	0	0	0	0	0	0	0	0	0	0	0	0	0	0
GDFK0895	This study	Contig	2018	Asia	China	Jiangsu	H33	CG23	ST23	KL1	IncFIB-4.2+ΔIncHI3	ICEKp10	Tn7399	all_island	1	1	1	1	1	1	1	1	1	1	VGP-01	0	0	0	0	0	0	0	0	0	0	0	0	0	0	0	0	0	0	0	0	0	0	0	0
GDFK0896	This study	Contig	2018	Asia	China	Jiangsu	H33	CG218	ST218	KL57	IncFIB-4.2+IncFIB-8.1	ICEKp3	None	None	0	1	1	1	1	1	1	0	0	0	VGP-03	0	0	0	0	0	0	0	0	0	0	0	0	0	0	0	0	0	0	0	0	0	0	0	0
GDFK0898	This study	Contig	2018	Asia	China	Jiangsu	H33	CG30	ST1764	KL64	IncFIB-4.2+IncFIB-8.1	None	None	all_island	0	1	1	1	1	1	0	0	0	1	VGP-08	0	0	0	0	0	0	0	0	0	0	0	0	0	0	0	0	0	0	0	0	0	0	0	0
GDFK0899	This study	Contig	2018	Asia	China	Jiangsu	H33	CG258	ST11	KL64	IncHI3+IncFIB-6.1	ICEKp3	None	None	0	0	1	0	0	1	1	0	0	0	VGP-04	0	1	0	0	0	0	0	0	0	0	0	0	0	0	0	0	1	0	0	0	0	0	0	0
GDFK0901	This study	Contig	2018	Asia	China	Jiangsu	H33	CG36	ST36	KL62	IncFIB-4.2+IncHI3	ICEKp3	None	None	1	1	1	1	1	1	1	1	0	0	VGP-06	0	0	0	0	0	0	0	0	0	0	0	0	0	0	0	0	0	0	0	0	0	0	0	0
GDFK0902	This study	Contig	2019	Asia	China	Jiangsu	H33	CG36	ST36	KL62	IncFIB-4.2+IncHI3	ICEKp3	None	None	1	1	1	1	1	1	1	1	0	0	VGP-06	0	0	0	0	0	0	0	0	0	0	0	0	0	0	0	0	0	0	0	0	0	0	0	0
GDFK0903	This study	Contig	2019	Asia	China	Jiangsu	H33	CG23	ST23	KL1	IncFIB-4.2+ΔIncHI3	ICEKp10	Tn7399	all_island	0	1	1	1	1	1	1	1	1	1	VGP-01	0	0	0	0	0	0	0	0	0	0	0	0	0	0	0	0	0	0	0	0	0	0	0	0
GDFK0904	This study	Contig	2019	Asia	China	Jiangsu	H33	CG420	ST420	KL20	IncFIB-4.2+IncHI3	ICEKp3	None	None	1	1	1	1	1	1	1	0	0	0	VGP-03	0	0	0	0	0	0	0	0	0	0	0	0	0	0	0	0	0	0	0	0	0	0	0	0
GDFK0905	This study	Contig	2019	Asia	China	Jiangsu	H33	CG218	ST218	KL57	IncFIB-4.2+IncFIB-8.1	None	None	None	1	1	1	1	1	1	0	0	0	0	VGP-05	0	0	0	0	0	0	0	0	0	0	0	0	0	0	0	0	0	0	0	0	0	0	0	0
GDFK0907	This study	Contig	2019	Asia	China	Jiangsu	H34	CG258	ST11	KL47	IncHI3+IncFIB-6.1	ICEKp3	None	None	0	0	1	0	0	1	1	0	0	0	VGP-04	0	0	0	0	0	0	0	0	0	0	0	0	0	0	0	0	0	0	0	0	0	0	0	0
GDFK0908	This study	Contig	2019	Asia	China	Jiangsu	H34	CG23	ST23	KL1	IncFIB-4.2+ΔIncHI3	ICEKp10	Tn7399	all_island	1	1	0	1	1	0	1	1	1	1	VGP-25	0	0	0	0	0	0	0	0	0	0	0	0	0	0	0	0	0	0	0	0	0	0	0	0
GDFK0909	This study	Contig	2019	Asia	China	Jiangsu	H34	CG380	ST380	KL2	IncFIB-4.1+ΔIncFIIpKDO1	ICEKp3	Tn7399	None	1	1	1	1	1	0	1	0	1	0	VGP-23	0	0	0	0	0	0	0	0	0	0	0	0	0	0	0	0	0	0	0	0	0	0	0	0
GDFK0910	This study	Contig	2019	Asia	China	Jiangsu	H34	CG111	ST111	KL63	IncFIB-4.2+IncHI3	None	None	None	0	1	0	1	1	0	1	0	0	0	VGP-11	0	0	0	0	0	0	0	0	0	0	0	0	0	0	0	0	0	0	0	0	0	0	0	0
GDFK0911	This study	Contig	2019	Asia	China	Jiangsu	H34	CG258	ST11	KL47	IncHI3+IncFIB-6.1	ICEKp3	None	None	0	0	1	0	0	1	1	0	0	0	VGP-04	0	0	0	0	0	0	0	0	0	0	0	0	0	0	0	0	1	0	0	0	0	0	0	0
GDFK0912	This study	Contig	2019	Asia	China	Jiangsu	H34	CG258	ST11	KL64	IncHI3+IncFIB-6.1	ICEKp3	None	None	1	0	1	0	0	1	1	0	0	0	VGP-04	0	1	0	0	0	0	0	0	0	0	0	0	0	0	0	0	1	0	0	0	0	0	0	0
GDFK0914	This study	Contig	2019	Asia	China	Jiangsu	H34	CG412	ST412	KL57	IncFIB-4.2+IncFIB-8.1	None	None	None	0	1	1	1	1	0	0	0	0	0	VGP-13	0	0	0	0	0	0	0	0	0	0	0	0	0	0	0	0	0	0	0	0	0	0	0	0
GDFK0915	This study	Contig	2019	Asia	China	Jiangsu	H34	CG65	ST65	KL2	IncFIB-4.2+IncHI3	ICEKp10	None	None	1	1	1	1	1	0	1	1	0	0	VGP-17	0	0	0	0	0	0	0	0	0	0	0	0	0	0	0	0	0	0	0	0	0	0	0	0
GDFK0923	This study	Contig	2016	Asia	China	Hainan	H20	CG592	ST592	KL57	IncFIB-4.2	None	None	None	1	1	1	1	1	1	0	0	0	0	VGP-05	0	0	0	0	0	0	0	0	0	0	0	0	0	0	0	0	0	0	0	0	0	0	0	0
GDFK0924	This study	Contig	2016	Asia	China	Hainan	H20	CG86	ST86	KL2	IncFIB-4.2+IncHI3	ICEKp3	None	None	0	1	1	1	1	1	1	0	0	0	VGP-03	0	0	0	0	0	0	0	0	0	0	0	0	0	0	0	0	0	0	0	0	0	0	0	0
GDFK0925	This study	Contig	2017	Asia	China	Hainan	H20	CG65	ST65	KL2	IncFIB-4.2+IncHI3	ICEKp10	None	None	1	1	1	1	1	1	1	1	0	0	VGP-06	0	0	0	0	0	0	0	0	0	0	0	0	0	0	0	0	0	0	0	0	0	0	0	0
GDFK0926	This study	Contig	2017	Asia	China	Hainan	H20	CG23	ST23	KL1	IncFIB-4.2+ΔIncHI3	ICEKp10	Tn7399	all_island	1	1	1	1	1	1	1	1	1	1	VGP-01	0	0	0	0	0	0	0	0	0	0	0	0	0	0	0	0	0	0	0	0	0	0	0	0
GDFK0927	This study	Contig	2017	Asia	China	Hainan	H20	CG65	ST65	KL2	IncFIB-4.2+IncHI3	ICEKp10	None	None	1	1	1	1	1	1	1	1	0	0	VGP-06	0	0	0	0	0	0	0	0	0	0	0	0	0	0	0	0	0	0	0	0	0	0	0	0
GDFK0928	This study	Contig	2017	Asia	China	Hainan	H20	CG36	ST268	KL20	IncFIB-4.2+IncFIB-8.1	ICEKp10	None	None	0	1	1	1	1	1	1	1	0	0	VGP-06	0	0	0	0	0	0	0	0	0	0	0	0	0	0	0	0	0	0	0	0	0	0	0	0
GDFK0929	This study	Contig	2017	Asia	China	Hainan	H20	CG65	ST65	KL2	IncFIB-4.2+IncHI3	None	None	None	1	1	1	1	1	1	0	0	0	0	VGP-05	0	0	0	0	0	0	0	0	0	0	0	0	0	0	0	0	0	0	0	0	0	0	0	0
GDFK0930	This study	Contig	2017	Asia	China	Hainan	H20	CG828	ST828	KL5	IncFIB-4.1+IncFIIpKDO1	ICEKp1	None	None	1	1	1	1	0	0	1	0	0	0	VGP-10	0	0	0	0	0	0	0	0	0	0	0	0	0	0	0	0	0	0	0	0	0	0	0	0
GDFK0933	This study	Contig	2017	Asia	China	Hainan	H20	CG36	ST268	KL20	IncFIB-4.2+IncFIB-8.1	ICEKp10	None	None	1	1	1	1	1	1	1	1	0	0	VGP-06	0	0	0	0	0	0	0	0	0	0	0	0	0	0	0	0	0	0	0	0	0	0	0	0
GDFK0934	This study	Contig	2015	Asia	China	Hainan	H20	CG2058	ST2058	KL108	IncFIB-4.1	ICEKp10	None	None	1	1	1	1	1	0	1	1	0	0	VGP-17	0	0	0	0	0	0	0	0	0	0	0	0	0	0	0	0	0	0	0	0	0	0	0	0
GDFK0935	This study	Contig	2017	Asia	China	Hainan	H20	CG23	ST23	KL1	IncFIB-4.2+ΔIncHI3	ICEKp10	Tn7399	all_island	1	1	1	1	1	1	1	1	1	1	VGP-01	0	0	0	0	0	0	0	0	0	0	0	0	0	0	0	0	0	0	0	0	0	0	0	0
GDFK0936	This study	Contig	2017	Asia	China	Hainan	H20	CG23	ST23	KL1	IncFIB-4.2+ΔIncHI3	ICEKp10	Tn7399	all_island	0	1	1	1	1	1	1	1	1	1	VGP-01	0	0	0	0	0	0	0	0	0	0	0	0	0	0	0	0	0	0	0	0	0	0	0	0
GDFK0937	This study	Contig	2016	Asia	China	Hainan	H20	CG23	ST23	KL1	IncFIB-4.2+ΔIncHI3	ICEKp10	Tn7399	all_island	0	1	1	1	1	1	1	1	1	1	VGP-01	0	0	0	0	0	0	0	0	0	0	0	0	0	0	0	0	0	0	0	0	0	0	0	0
GDFK0938	This study	Contig	2016	Asia	China	Hainan	H20	CG30	ST1764	KL64	IncFIB-4.2+IncFIB-8.1	None	None	all_island	1	1	1	1	1	1	0	0	0	1	VGP-08	0	0	0	0	0	0	0	0	0	0	0	0	0	0	0	0	0	0	0	0	0	0	0	0
GDFK0940	This study	Contig	2017	Asia	China	Beijing	H03	CG700	ST700	KL1	IncFIB-4.1+IncFIIK	ICEKp1	None	None	1	1	1	1	0	0	1	0	0	0	VGP-10	0	0	0	0	0	0	0	0	0	0	0	0	0	0	0	0	0	0	0	0	0	0	0	0
GDFK0943	This study	Contig	2018	Asia	China	Beijing	H03	CG412	ST5942	KL57	IncFIB-4.2+IncFIB-8.1	None	None	None	0	1	0	1	1	0	0	0	0	0	VGP-14	0	0	0	0	0	0	0	0	0	0	0	0	0	0	0	0	0	0	0	0	0	0	0	0
GDFK0944	This study	Contig	2018	Asia	China	Beijing	H03	CG30	ST1764	KL64	IncFIB-4.2+IncFIB-8.1	None	None	all_island	1	1	1	1	1	1	0	0	0	1	VGP-08	0	0	0	0	0	0	0	0	0	0	0	0	0	0	0	0	0	0	0	0	0	0	0	0
GDFK0945	This study	Contig	2018	Asia	China	Beijing	H03	CG86	ST86	KL2	IncFIB-4.2+IncHI3	ICEKp3	None	None	1	1	1	1	1	1	1	0	0	0	VGP-03	0	0	0	0	0	0	0	0	0	0	0	0	0	0	0	0	0	0	0	0	0	0	0	0
GDFK0946	This study	Contig	2018	Asia	China	Beijing	H03	CG375	ST375	KL2	IncFIB-4.2+IncHI3	None	None	None	1	1	1	1	1	1	0	0	0	0	VGP-05	0	0	0	0	0	0	0	0	0	0	0	0	0	0	0	0	0	0	0	0	0	0	0	0
GDFK0947	This study	Contig	2018	Asia	China	Beijing	H03	CG23	ST23	KL1	IncFIB-4.2+ΔIncHI3	ICEKp10	Tn7399	all_island	0	1	1	1	1	1	1	1	1	1	VGP-01	0	0	0	0	0	0	0	0	0	0	0	0	0	0	0	0	0	0	0	0	0	0	0	0
GDFK0948	This study	Contig	2018	Asia	China	Beijing	H03	CG375	ST375	KL2	IncFIB-4.2+IncHI3	None	None	None	1	1	1	1	1	1	0	0	0	0	VGP-05	0	0	0	0	0	0	0	0	0	0	0	0	0	0	0	0	0	0	0	0	0	0	0	0
GDFK0949	This study	Contig	2018	Asia	China	Beijing	H03	CG412	ST412	KL57	IncFIB-4.2+IncFIB-8.1	None	None	None	1	1	0	1	1	0	0	0	0	0	VGP-14	0	0	0	0	0	0	0	0	0	0	0	0	0	0	0	0	0	0	0	0	0	0	0	0
GDFK0950	This study	Contig	2018	Asia	China	Beijing	H03	CG258	ST11	KL64	IncFIB-4.2+ΔIncHI3	ICEKp3	None	None	0	0	1	0	0	1	1	0	0	0	VGP-04	0	0	0	0	0	0	0	0	0	0	0	0	0	0	0	0	0	0	0	0	0	0	0	0
GDFK0951	This study	Contig	2018	Asia	China	Beijing	H03	CG258	ST11	KL47	IncFIB-6.1+ΔIncFIB-8.1	ICEKp3	None	None	0	0	1	0	0	1	1	0	0	0	VGP-04	0	1	0	0	0	0	0	0	0	0	0	0	0	0	0	0	1	0	0	0	0	0	0	0
GDFK0952	This study	Contig	2018	Asia	China	Beijing	H03	CG420	ST420	KL20	IncFIB-4.2+IncHI3	None	None	None	1	1	1	1	1	1	0	0	0	0	VGP-05	0	0	0	0	0	0	0	0	0	0	0	0	0	0	0	0	0	0	0	0	0	0	0	0
GDFK0953	This study	Contig	2018	Asia	China	Beijing	H03	CG23	ST23	KL1	IncFIB-4.2+ΔIncHI3	ICEKp10	Tn7399	all_island	1	1	1	1	1	1	1	1	1	1	VGP-01	0	0	0	0	0	0	0	0	0	0	0	0	0	0	0	0	0	0	0	0	0	0	0	0
GDFK0956	This study	Contig	2018	Asia	China	Beijing	H03	CG23	ST23	KL1	IncFIB-4.2+ΔIncHI3	ICEKp10	Tn7399	all_island	1	1	1	1	1	1	1	1	1	1	VGP-01	0	0	0	0	0	0	0	0	0	0	0	0	0	0	0	0	0	0	0	0	0	0	0	0
GDFK0957	This study	Contig	2018	Asia	China	Beijing	H03	CG23	ST23	KL1	IncFIB-4.2+ΔIncHI3	ICEKp10	Tn7399	all_island	1	1	1	1	1	1	1	1	1	1	VGP-01	0	0	0	0	0	0	0	0	0	0	0	0	0	0	0	0	0	0	0	0	0	0	0	0
GDFK0959	This study	Contig	2018	Asia	China	Beijing	H03	CG36	ST36	KL62	IncFIB-4.2+IncHI3	ICEKp3	None	None	1	1	1	1	1	1	1	1	0	0	VGP-06	0	0	0	0	0	0	0	0	0	0	0	0	0	0	0	0	0	0	0	0	0	0	0	0
GDFK0961	This study	Contig	2018	Asia	China	Beijing	H03	CG23	ST23	KL1	IncFIB-4.2+ΔIncHI3	ICEKp10	Tn7399	all_island	0	1	1	1	1	1	1	1	1	1	VGP-01	0	0	0	0	0	0	0	0	0	0	0	0	0	0	0	0	0	0	0	0	0	0	0	0
GDFK0962	This study	Contig	2019	Asia	China	Beijing	H03	CG23	ST23	KL1	IncFIB-4.2+ΔIncHI3	ICEKp10	Tn7399	all_island	1	1	1	1	1	1	1	1	1	1	VGP-01	0	0	0	0	0	0	0	0	0	0	0	0	0	0	0	0	0	0	0	0	0	0	0	0
GDFK0964	This study	Contig	2019	Asia	China	Beijing	H03	CG1049	ST1049	KL5	IncFIB-4.2+IncFIB-8.1	ICEKp12	None	None	0	1	1	1	1	1	1	0	0	0	VGP-03	0	0	0	0	0	0	0	0	0	0	0	0	0	0	0	0	0	0	0	0	0	0	0	0
GDFK0966	This study	Contig	2019	Asia	China	Beijing	H03	CG23	ST23	KL1	IncFIB-4.2+ΔIncHI3	ICEKp10	Tn7399	all_island	1	1	1	1	1	1	1	1	1	1	VGP-01	0	0	0	0	0	0	0	0	0	0	0	0	0	0	0	0	0	0	0	0	0	0	0	0
GDFK0967	This study	Contig	2019	Asia	China	Beijing	H03	CG23	ST23	KL1	IncFIB-4.2+ΔIncHI3	ICEKp10	Tn7399	all_island	0	1	1	1	1	1	1	1	1	1	VGP-01	0	0	0	0	0	0	0	0	0	0	0	0	0	0	0	0	0	0	0	0	0	0	0	0
GDFK0968	This study	Contig	2019	Asia	China	Beijing	H03	CG65	ST65	KL2	IncFIB-4.2+IncHI3	ICEKp10	None	None	1	1	1	1	1	0	1	1	0	0	VGP-17	0	0	0	0	0	0	0	0	0	0	0	0	0	0	0	0	0	0	0	0	0	0	0	0
GDFK0971	This study	Contig	2019	Asia	China	Beijing	H03	CG23	ST23	KL1	IncFIB-4.2+ΔIncHI3	ICEKp10	Tn7399	all_island	1	1	1	1	1	1	1	1	1	1	VGP-01	0	0	0	0	0	0	0	0	0	0	0	0	0	0	0	0	0	0	0	0	0	0	0	0
GDFK0972	This study	Contig	2019	Asia	China	Beijing	H03	CG23	ST23	KL1	IncFIB-4.2+ΔIncHI3	ICEKp10	Tn7399	all_island	1	1	1	1	1	1	1	1	1	1	VGP-01	0	0	0	0	0	0	0	0	0	0	0	0	0	0	0	0	0	0	0	0	0	0	0	0
GDFK0974	This study	Contig	2019	Asia	China	Beijing	H03	CG375	ST375	KL2	IncFIB-4.2+IncHI3	None	None	None	1	1	1	1	1	1	0	0	0	0	VGP-05	0	0	0	0	0	0	0	0	0	0	0	0	0	0	0	0	0	0	0	0	0	0	0	0
GDFK0977	This study	Contig	2019	Asia	China	Beijing	H03	Singleton	ST893	KL20	IncFIB-4.2+IncFIB-8.1	ICEKp16	None	None	1	1	1	1	1	1	1	0	0	0	VGP-03	0	0	0	0	0	0	0	0	0	0	0	0	0	0	0	0	0	0	0	0	0	0	0	0
GDFK0978	This study	Contig	2019	Asia	China	Beijing	H03	Singleton	ST893	KL20	IncFIB-4.2+IncFIB-8.1	ICEKp16	None	None	0	1	0	1	1	0	1	0	0	0	VGP-11	0	0	0	0	0	0	0	0	0	0	0	0	0	0	0	0	0	0	0	0	0	0	0	0
GDFK0980	This study	Contig	2016	Asia	China	Beijing	H06	Singleton	ST893	KL20	IncFIB-4.2+IncFIB-8.1	ICEKp16	None	None	1	1	1	1	1	1	1	0	0	0	VGP-03	0	0	0	0	0	0	0	0	0	0	0	0	0	0	0	0	0	0	0	0	0	0	0	0
GDFK0981	This study	Contig	2016	Asia	China	Beijing	H06	CG65	ST65	KL2	IncFIB-4.2+IncHI3	ICEKp10	None	None	0	1	1	1	1	1	1	1	0	0	VGP-06	0	0	0	0	0	0	0	0	0	0	0	0	0	0	0	0	0	0	0	0	0	0	0	0
GDFK0983	This study	Contig	2016	Asia	China	Beijing	H06	CG23	ST23	KL1	IncFIB-4.2+ΔIncHI3	ICEKp10	Tn7399	all_island	1	1	1	1	1	1	1	1	1	1	VGP-01	0	0	0	0	0	0	0	0	0	0	0	0	0	0	0	0	0	0	0	0	0	0	0	0
GDFK0984	This study	Contig	2017	Asia	China	Beijing	H06	CG412	ST412	KL57	IncFIB-4.2+IncFIB-8.1	None	None	None	1	1	0	1	1	0	0	0	0	0	VGP-14	0	0	0	0	0	0	0	0	0	0	0	0	0	0	0	0	0	0	0	0	0	0	0	0
GDFK0985	This study	Contig	2018	Asia	China	Beijing	H06	CG23	ST23	KL1	IncFIB-4.2+ΔIncHI3	ICEKp10	Tn7399	all_island	0	1	1	1	1	1	1	1	1	1	VGP-01	0	0	0	0	0	0	0	0	0	0	0	0	0	0	0	0	0	0	0	0	0	0	0	0
GDFK0986	This study	Contig	2018	Asia	China	Beijing	H06	CG86	ST86	KL2	IncFIB-4.2+IncHI3	None	None	None	1	1	1	1	1	0	0	0	0	0	VGP-13	0	0	0	0	0	0	0	0	0	0	0	0	0	0	0	0	0	0	0	0	0	0	0	0
GDFK0988	This study	Contig	2018	Asia	China	Beijing	H06	CG700	ST700	KL1	IncFIB-4.1+IncFIIK	ICEKp1	None	None	1	1	1	1	0	0	1	0	0	0	VGP-10	0	0	0	0	0	0	0	0	0	0	0	0	0	0	0	0	0	0	0	0	0	0	0	0
GDFK0989	This study	Contig	2018	Asia	China	Beijing	H06	CG23	ST23	KL1	IncFIB-4.2+ΔIncHI3	ICEKp10	Tn7399	all_island	1	1	1	1	1	1	1	1	1	1	VGP-01	0	0	0	0	0	0	0	0	0	0	0	0	0	0	0	0	0	0	0	0	0	0	0	0
GDFK0990	This study	Contig	2018	Asia	China	Beijing	H06	CG23	ST23	KL1	IncFIB-4.2+ΔIncHI3	ICEKp10	Tn7399	all_island	1	1	1	1	1	1	1	1	1	1	VGP-01	0	0	0	0	0	0	0	0	0	0	0	0	0	0	0	0	0	0	0	0	0	0	0	0
GDFK0991	This study	Contig	2018	Asia	China	Beijing	H06	CG23	ST23	KL1	IncFIB-4.2+ΔIncHI3	ICEKp10	Tn7399	all_island	1	1	1	1	1	1	1	1	1	1	VGP-01	0	0	0	0	0	0	0	0	0	0	0	0	0	0	0	0	0	0	0	0	0	0	0	0
GDFK0993	This study	Contig	2018	Asia	China	Beijing	H06	CG65	ST65	KL2	IncFIB-4.2+IncHI3	ICEKp10	None	None	1	1	1	1	1	1	1	1	0	0	VGP-06	0	0	0	0	0	0	0	0	0	0	0	0	0	0	0	0	0	0	0	0	0	0	0	0
GDFK0995	This study	Contig	2018	Asia	China	Beijing	H06	CG23	ST23	KL1	IncFIB-4.2+ΔIncHI3	ICEKp10	Tn7399	all_island	1	1	1	1	1	1	1	1	1	1	VGP-01	0	0	0	0	0	0	0	0	0	0	0	0	0	0	0	0	0	0	0	0	0	0	0	0
GDFK0996	This study	Contig	2018	Asia	China	Beijing	H06	CG23	ST23	KL1	IncFIB-4.2+ΔIncHI3	ICEKp10	Tn7399	all_island	1	1	1	1	1	1	1	1	1	1	VGP-01	0	0	0	0	0	0	0	0	0	0	0	0	0	0	0	0	0	0	0	0	0	0	0	0
GDFK0997	This study	Contig	2018	Asia	China	Beijing	H06	CG23	ST23	KL1	IncFIB-4.2+ΔIncHI3	ICEKp10	Tn7399	all_island	1	1	1	1	1	1	1	1	1	1	VGP-01	0	0	0	0	0	0	0	0	0	0	0	0	0	0	0	0	0	0	0	0	0	0	0	0
GDFK0998	This study	Contig	2018	Asia	China	Beijing	H06	CG23	ST23	KL1	IncFIB-4.2+ΔIncHI3	ICEKp10	Tn7399	all_island	1	1	1	1	1	1	1	1	1	1	VGP-01	0	0	0	0	0	0	0	0	0	0	0	0	0	0	0	0	0	0	0	0	0	0	0	0
GDFK0999	This study	Contig	2018	Asia	China	Beijing	H06	CG23	ST23	KL1	IncFIB-4.2+ΔIncHI3	ICEKp10	Tn7399	all_island	1	1	1	1	1	1	1	1	1	1	VGP-01	0	0	0	0	0	0	0	0	0	0	0	0	0	0	0	0	0	0	0	0	0	0	0	0
GDFK1000	This study	Contig	2018	Asia	China	Beijing	H06	CG23	ST23	KL1	IncFIB-4.2+ΔIncHI3	ICEKp10	Tn7399	all_island	1	1	1	1	1	1	1	1	1	1	VGP-01	0	0	0	0	0	0	0	0	0	0	0	0	0	0	0	0	0	0	0	0	0	0	0	0
GDFK1001	This study	Contig	2018	Asia	China	Beijing	H06	CG23	ST23	KL1	IncFIB-4.2+ΔIncHI3	ICEKp10	Tn7399	all_island	1	1	1	1	1	1	1	1	1	1	VGP-01	0	0	0	0	0	0	0	0	0	0	0	0	0	0	0	0	0	0	0	0	0	0	0	0
GDFK1002	This study	Contig	2018	Asia	China	Beijing	H06	CG23	ST23	KL1	IncFIB-4.2+ΔIncHI3	ICEKp10	Tn7399	all_island	1	1	1	1	1	1	1	1	1	1	VGP-01	0	0	0	0	0	0	0	0	0	0	0	0	0	0	0	0	0	0	0	0	0	0	0	0
GDFK1003	This study	Contig	2019	Asia	China	Beijing	H06	CG65	ST65	KL2	IncFIB-4.2+IncHI3	ICEKp10	None	None	1	1	1	1	1	1	1	1	0	0	VGP-06	0	0	0	0	0	0	0	0	0	0	0	0	0	0	0	0	0	0	0	0	0	0	0	0
GDFK1004	This study	Contig	2019	Asia	China	Beijing	H06	CG218	ST5943	KL57	IncFIB-4.2+IncFIB-8.1	ICEKp3	None	None	1	1	1	1	1	1	1	0	0	0	VGP-03	0	0	0	0	0	0	0	0	0	0	0	0	0	0	0	0	0	0	0	0	0	0	0	0
GDFK1006	This study	Contig	2019	Asia	China	Beijing	H06	CG412	ST412	KL57	IncFIB-4.2+IncFIB-8.1	None	None	None	1	1	0	1	1	1	0	0	0	0	VGP-26	0	0	0	0	0	0	0	0	0	0	0	0	0	0	0	0	0	0	0	0	0	0	0	0
GDFK1007	This study	Contig	2019	Asia	China	Beijing	H06	CG23	ST23	KL1	IncFIB-4.2+ΔIncHI3	ICEKp10	Tn7399	all_island	1	1	1	1	1	1	1	1	1	1	VGP-01	0	0	0	0	0	0	0	0	0	0	0	0	0	0	0	0	0	0	0	0	0	0	0	0
GDFK1008	This study	Contig	2016	Asia	China	Beijing	H06	CG23	ST23	KL1	IncFIB-4.2+ΔIncHI3	ICEKp10	Tn7399	all_island	0	1	1	1	1	1	1	1	1	1	VGP-01	0	0	0	0	0	0	0	0	0	0	0	0	0	0	0	0	0	0	0	0	0	0	0	0
GDFK1009	This study	Contig	2016	Asia	China	Beijing	H06	CG23	ST23	KL1	IncFIB-4.2+ΔIncHI3	ICEKp10	Tn7399	all_island	1	1	1	1	1	1	1	1	1	1	VGP-01	0	0	0	0	0	0	0	0	0	0	0	0	0	0	0	0	0	0	0	0	0	0	0	0
GDFK1010	This study	Contig	2016	Asia	China	Beijing	H06	CG23	ST23	KL1	IncFIB-4.2	ICEKp10	Tn7399	all_island	1	1	1	1	1	1	1	1	1	1	VGP-01	0	0	0	0	0	0	0	0	0	0	0	0	0	0	0	0	0	0	0	0	0	0	0	0
GDFK1011	This study	Contig	2016	Asia	China	Beijing	H06	CG23	ST23	KL1	IncFIB-4.2+ΔIncHI3	ICEKp10	Tn7399	all_island	0	0	1	0	0	1	1	1	1	1	VGP-20	0	0	0	0	0	0	0	0	0	0	0	0	0	0	0	0	0	0	0	0	0	0	0	0
GDFK1012	This study	Contig	2016	Asia	China	Beijing	H06	CG23	ST23	KL1	IncFIB-4.2+ΔIncHI3	ICEKp10	Tn7399	all_island	1	1	1	1	1	1	1	1	1	1	VGP-01	0	0	0	0	0	0	0	0	0	0	0	0	0	0	0	0	0	0	0	0	0	0	0	0
GDFK1015	This study	Contig	2016	Asia	China	Beijing	H06	CG23	ST23	KL1	IncFIB-4.2+ΔIncHI3	ICEKp10	Tn7399	Truncated all_island	1	1	1	1	1	1	1	1	1	1	VGP-01	0	0	0	0	0	0	0	0	0	0	0	0	0	0	0	0	0	0	0	0	0	0	0	0
GDFK1016	This study	Contig	2016	Asia	China	Beijing	H06	CG23	ST23	KL1	IncFIB-4.2+ΔIncHI3	ICEKp10	Tn7399	all_island	1	1	1	1	1	1	1	1	1	1	VGP-01	0	0	0	0	0	0	0	0	0	0	0	0	0	0	0	0	0	0	0	0	0	0	0	0
GDFK1017	This study	Contig	2016	Asia	China	Beijing	H06	CG29	ST29	KL54	IncFIB-4.2+IncFIB-8.1	ICEKp3	None	None	1	1	1	1	1	1	1	0	0	0	VGP-03	0	0	0	0	0	0	0	0	0	0	0	0	0	0	0	0	0	0	0	0	0	0	0	0
GDFK1019	This study	Contig	2017	Asia	China	Beijing	H06	CG23	ST23	KL1	IncFIB-4.2+ΔIncHI3	ICEKp10	ΔTn7399	all_island	1	1	1	1	1	1	1	1	1	1	VGP-01	0	0	0	0	0	0	0	0	0	0	0	0	0	0	0	0	0	0	0	0	0	0	0	0
GDFK1020	This study	Contig	2017	Asia	China	Beijing	H06	CG23	ST23	KL1	IncFIB-4.2+ΔIncHI3	ICEKp10	Tn7399	all_island	0	1	1	1	1	1	1	1	1	1	VGP-01	0	0	0	0	0	0	0	0	0	0	0	0	0	0	0	0	0	0	0	0	0	0	0	0
GDFK1021	This study	Contig	2017	Asia	China	Beijing	H06	CG23	ST23	KL1	IncFIB-4.2+ΔIncHI3	ICEKp10	Tn7399	all_island	0	1	1	1	1	1	1	1	1	1	VGP-01	0	0	0	0	0	0	0	0	0	0	0	0	0	0	0	0	0	0	0	0	0	0	0	0
GDFK1022	This study	Contig	2017	Asia	China	Beijing	H06	CG23	ST23	KL1	IncFIB-4.2+ΔIncHI3	ICEKp10	Tn7399	all_island	0	1	1	1	1	1	1	1	1	1	VGP-01	0	0	0	0	0	0	0	0	0	0	0	0	0	0	0	0	0	0	0	0	0	0	0	0
GDFK1023	This study	Contig	2017	Asia	China	Beijing	H06	CG23	ST23	KL1	IncFIB-4.2+ΔIncHI3	ICEKp10	ΔTn7399	all_island	1	1	1	1	1	1	1	1	1	1	VGP-01	0	0	0	0	0	0	0	0	0	0	0	0	0	0	0	0	0	0	0	0	0	0	0	0
GDFK1024	This study	Contig	2017	Asia	China	Beijing	H06	CG23	ST23	KL1	IncFIB-4.2+ΔIncHI3	ICEKp10	Tn7399	all_island	1	1	1	1	1	1	1	1	1	1	VGP-01	0	0	0	0	0	0	0	0	0	0	0	0	0	0	0	0	0	0	0	0	0	0	0	0
GDFK1025	This study	Contig	2017	Asia	China	Beijing	H06	CG86	ST86	KL2	IncFIB-4.2+IncHI3	None	None	None	1	1	1	1	1	1	0	0	0	0	VGP-05	0	0	0	0	0	0	0	0	0	0	0	0	0	0	0	0	0	0	0	0	0	0	0	0
GDFK1026	This study	Contig	2017	Asia	China	Beijing	H06	CG23	ST23	KL1	IncFIB-4.2+ΔIncHI3	ICEKp10	Tn7399	all_island	1	1	1	1	1	1	1	1	1	1	VGP-01	0	0	0	0	0	0	0	0	0	0	0	0	0	0	0	0	0	0	0	0	0	0	0	0
GDFK1027	This study	Contig	2017	Asia	China	Beijing	H06	CG23	ST23	KL1	IncFIB-4.2+ΔIncHI3	ICEKp10	Tn7399	all_island	1	1	1	1	1	1	1	1	1	1	VGP-01	0	0	0	0	0	0	0	0	0	0	0	0	0	0	0	0	0	0	0	0	0	0	0	0
LFAF01000000	NCBI	Contig	2014	—	—	—	—	CG23	ST23	KL1	IncFIB-4.2+ΔIncHI3	ICEKp10	Tn7399	all_island	—	1	1	1	1	1	1	1	1	1	VGP-01	0	0	0	0	0	0	0	0	0	0	0	0	0	0	0	0	0	0	0	0	0	0	0	0
LFAY01000000	NCBI	Contig	2013	—	—	—	—	CG23	ST23	KL1	IncFIB-4.2+ΔIncHI3	ICEKp10	Tn7399	all_island	—	1	1	1	1	1	1	1	1	1	VGP-01	0	0	0	0	0	0	0	0	0	0	0	0	0	0	0	0	0	0	0	0	0	0	0	0
LFAZ01000000	NCBI	Contig	2014	—	—	—	—	CG23	ST23	KL1	IncFIB-4.2+ΔIncHI3	ICEKp10	Tn7399	all_island	—	1	1	1	1	1	1	1	1	1	VGP-01	0	0	0	0	0	0	0	0	0	0	0	0	0	0	0	0	0	0	0	0	0	0	0	0
NCTC9494	NCBI	Complete	1954	—	—	—	—	CG23	ST23	KL1	IncFIB-4.2+IncHI3	None	None	all_island	—	1	1	1	1	1	0	0	0	1	VGP-08	0	0	0	0	0	0	0	0	0	0	0	0	0	0	0	0	0	0	0	0	0	0	0	0
SRR5082328	NCBI	Contig	2010	Oceania	Australia	—	—	CG23	ST23	KL1	IncFIB-4.2+IncHI3	ICEKp3	Tn7399	all_island	—	1	1	1	1	1	1	0	1	1	VGP-32	0	0	0	0	0	0	0	0	0	0	0	0	0	0	0	0	0	0	0	0	0	0	0	0
SRR5082338	NCBI	Contig	2013	Oceania	Australia	—	—	CG23	ST23	KL1	IncFIB-4.2+IncHI3	ICEKp3	Tn7399	all_island	—	1	1	1	1	1	1	0	1	1	VGP-32	0	0	0	0	0	0	0	0	0	0	0	0	0	0	0	0	0	0	0	0	0	0	0	0
SRR5082339	NCBI	Contig	2008	Oceania	Australia	—	—	CG23	ST23	KL1	IncFIB-4.2+IncHI3	ICEKp3	Tn7399	all_island	—	1	1	1	1	1	1	0	1	1	VGP-32	0	0	0	0	0	0	0	0	0	0	0	0	0	0	0	0	0	0	0	0	0	0	0	0
SRR5082357	NCBI	Contig	2015	Asia	Singapore	—	—	CG23	ST23	KL1	IncFIB-4.2+ΔIncHI3	ICEKp10	Tn7399	all_island	—	1	1	1	0	1	1	1	1	1	VGP-37	0	0	0	0	0	0	0	0	0	0	0	0	0	0	0	0	0	0	0	0	0	0	0	0
SRR5082359	NCBI	Contig	2014	Asia	Singapore	—	—	CG23	ST23	KL1	IncFIB-4.2+ΔIncHI3	ICEKp10	Tn7399	all_island	—	1	1	1	1	1	1	1	1	1	VGP-01	0	0	0	0	0	0	0	0	0	0	0	0	0	0	0	0	0	0	0	0	0	0	0	0
SRR5082361	NCBI	Contig	2014	Asia	Singapore	—	—	CG23	ST23	KL1	IncFIB-4.2+ΔIncHI3	ICEKp10	Tn7399	all_island	—	1	1	1	1	1	1	1	1	1	VGP-01	0	0	0	0	0	0	0	0	0	0	0	0	0	0	0	0	0	0	0	0	0	0	0	0
SRR5082362	NCBI	Contig	2014	Asia	Singapore	—	—	CG23	ST23	KL1	IncFIB-4.2+IncHI3	ICEKp3	None	all_island	—	1	1	1	1	1	1	0	0	1	VGP-12	0	0	0	0	0	0	0	0	0	0	0	0	0	0	0	0	0	0	0	0	0	0	0	0
SRR5082364	NCBI	Contig	2014	Asia	Singapore	—	—	CG23	ST23	KL1	IncFIB-4.2+ΔIncHI3	ICEKp10	Tn7399	all_island	—	1	1	1	1	0	1	1	1	1	VGP-24	0	0	0	0	0	0	0	0	0	0	0	0	0	0	0	0	0	0	0	0	0	0	0	0
SRR5082373	NCBI	Contig	2013	Asia	Singapore	—	—	CG23	ST23	KL1	IncFIB-4.2+ΔIncHI3	ICEKp10	Tn7399	all_island	—	1	1	1	1	1	1	1	1	1	VGP-01	0	0	0	0	0	0	0	0	0	0	0	0	0	0	0	0	0	0	0	0	0	0	0	0
SRR5082374	NCBI	Contig	2014	Asia	Singapore	—	—	CG23	ST23	KL1	IncFIB-4.2+ΔIncHI3	ICEKp10	Tn7399	all_island	—	1	1	1	1	1	1	1	1	1	VGP-01	0	0	0	0	0	0	0	0	0	0	0	0	0	0	0	0	0	0	0	0	0	0	0	0
SRR5082378	NCBI	Contig	2014	Asia	Singapore	—	—	CG23	ST23	KL1	IncFIB-4.2+ΔIncHI3	ICEKp10	Tn7399	all_island	—	1	1	1	1	1	1	1	1	1	VGP-01	0	0	0	0	0	0	0	0	0	0	0	0	0	0	0	0	0	0	0	0	0	0	0	0
SRR5082380	NCBI	Contig	2013	Asia	Singapore	—	—	CG23	ST23	KL1	IncFIB-4.2+ΔIncHI3	ICEKp10	None	all_island	—	1	1	1	1	1	1	1	0	1	VGP-16	0	0	0	0	0	0	0	0	0	0	0	0	0	0	0	0	0	0	0	0	0	0	0	0
SRR5713908	NCBI	Contig	1987	Europe	France	—	—	CG23	ST23	KL1	IncFIB-4.2+ΔIncHI3	ICEKp10	Tn7399	all_island	—	1	1	1	1	1	1	1	1	1	VGP-01	0	0	0	0	0	0	0	0	0	0	0	0	0	0	0	0	0	0	0	0	0	0	0	0
SRR5713909	NCBI	Contig	1987	Europe	France	—	—	CG23	ST23	KL1	IncFIB-4.2+ΔIncHI3	ICEKp10	Tn7399	all_island	—	1	1	1	1	1	1	1	1	1	VGP-01	0	0	0	0	0	0	0	0	0	0	0	0	0	0	0	0	0	0	0	0	0	0	0	1
SRR5713911	NCBI	Contig	1987	Europe	France	—	—	CG23	ST23	KL1	IncFIB-4.2+ΔIncHI3	ICEKp10	Tn7399	all_island	—	1	1	1	1	1	1	1	1	1	VGP-01	0	0	0	0	0	0	0	0	0	0	0	0	0	0	0	0	0	0	0	0	0	0	0	0
SRR5713912	NCBI	Contig	1997	Europe	Spain	—	—	CG23	ST23	KL1	IncFIB-4.2+ΔIncHI3	ICEKp10	Tn7399	all_island	—	1	1	1	1	1	1	1	1	1	VGP-01	0	0	0	0	0	0	0	0	0	0	0	0	0	0	0	0	0	0	0	0	0	0	0	0
SRR5713913	NCBI	Contig	1980	Europe	France	—	—	CG23	ST23	KL1	IncFIB-4.2+ΔIncHI3	ICEKp10	Tn7399	all_island	—	1	1	1	1	1	1	1	1	1	VGP-01	0	0	0	0	0	0	0	0	0	0	0	0	0	0	0	0	0	0	0	0	0	0	0	1
SRR5713914	NCBI	Contig	1997	Europe	The Netherlands	—	—	CG23	ST23	KL1	IncFIB-4.2+ΔIncHI3	ICEKp10	None	all_island	—	1	1	1	1	1	1	1	0	1	VGP-16	0	0	0	0	0	0	0	0	0	0	0	0	0	0	0	0	0	0	0	0	0	0	0	0
SRR5713915	NCBI	Contig	1985	Europe	France	—	—	CG23	ST23	KL1	IncFIB-4.2+ΔIncHI3	ICEKp10	Tn7399	all_island	—	1	1	1	1	1	1	1	1	1	VGP-01	0	0	0	0	0	0	0	0	0	0	0	0	0	0	0	0	0	0	0	0	0	0	0	1
SRR5713917	NCBI	Contig	1985	Europe	France	—	—	CG23	ST23	KL1	IncFIB-4.2+ΔIncHI3	ICEKp10	Tn7399	all_island	—	1	1	1	1	1	1	1	1	1	VGP-01	0	0	0	0	0	0	0	0	0	0	0	0	0	0	0	0	0	0	0	0	0	0	0	1
SRR5713919	NCBI	Contig	1985	Europe	France	—	—	CG23	ST23	KL1	IncFIB-4.2	ICEKp10	Tn7399	all_island	—	1	1	1	1	1	1	1	1	1	VGP-01	0	0	0	0	0	0	0	0	0	0	0	0	0	0	0	0	0	0	0	0	0	0	0	1
SRR5713920	NCBI	Contig	1985	Europe	France	—	—	CG23	ST23	KL1	IncFIB-4.2+ΔIncHI3	ICEKp10	Tn7399	all_island	—	0	1	0	0	1	1	1	1	1	VGP-20	0	0	0	0	0	0	0	0	0	0	0	0	0	0	0	0	0	0	0	0	0	0	0	1
SRR5713921	NCBI	Contig	1985	Europe	France	—	—	CG23	ST23	KL1	IncFIB-4.2+ΔIncHI3	ICEKp10	Tn7399	all_island	—	1	1	1	1	1	1	1	1	1	VGP-01	0	0	0	0	0	0	0	0	0	0	0	0	0	0	0	0	0	0	0	0	0	0	0	1
SRR5713922	NCBI	Contig	1985	Europe	France	—	—	CG23	ST23	KL1	IncFIB-4.2+ΔIncHI3	ICEKp10	Tn7399	all_island	—	1	1	1	1	1	1	1	1	1	VGP-01	0	0	0	0	0	0	0	0	0	0	0	0	0	0	0	0	0	0	0	0	0	0	0	1
GDFK0003	This study	Complete	2015	Asia	China	Beijing	H07	CG36	ST268	KL20	IncFIB-4.2+IncFIB-8.1	ICEKp10	None	None	0	1	1	1	1	1	1	1	0	0	VGP-06	0	0	0	0	0	0	0	1	0	0	0	0	0	0	0	0	0	0	0	0	0	0	0	0
GDFK0181	This study	Complete	2019	Asia	China	Shandong	H42	CG23	ST23	KL1	IncFIB-4.2+ΔIncHI3	ICEKp10	Tn7399	all_island	1	1	1	1	1	1	1	1	1	1	VGP-01	0	0	0	0	0	0	0	0	0	0	0	0	0	0	0	0	0	0	0	0	0	0	0	0
GDFK0508	This study	Complete	2016	Asia	China	Shanaxi	H38	CG23	ST23	KL1	IncFIB-4.2+ΔIncHI3	ICEKp10	Tn7399	all_island	1	1	1	1	1	1	1	1	1	1	VGP-01	0	1	0	0	0	0	0	0	0	0	0	0	0	0	0	0	0	0	0	0	0	0	0	0
GDFK1018	This study	Complete	2017	Asia	China	Beijing	H06	CG29	ST29	KL54	IncFIB-4.2+IncFIB-8.1	ICEKp3	None	None	0	1	1	1	1	1	1	0	0	0	VGP-03	0	0	0	0	0	0	0	0	0	0	0	0	0	0	0	0	0	0	0	0	0	0	0	0
GDFK0975	This study	Complete	2019	Asia	China	Beijing	H03	CG258	ST11	KL47	IncFIB-4.1+IncFIIK	ICEKp3	None	None	0	0	1	0	0	0	1	0	0	0	VGP-09	0	0	0	0	0	0	0	0	0	0	0	0	0	0	0	0	0	0	0	0	0	0	0	0
GDFK1014	This study	Complete	2016	Asia	China	Beijing	H06	CG23	ST23	KL1	IncFIB-4.2	ICEKp10	Tn7399	all_island	1	1	1	1	1	1	1	1	1	1	VGP-01	0	0	0	0	0	0	0	0	0	0	0	0	0	0	0	0	0	0	0	0	0	0	0	0
GDFK1005	This study	Complete	2019	Asia	China	Beijing	H06	CG420	ST420	KL20	IncFIB-4.2+IncHI3	ICEKp3	None	None	1	1	1	1	1	1	1	0	0	0	VGP-03	0	0	0	0	0	0	0	0	0	0	0	0	0	0	0	0	0	0	0	0	0	0	0	0
GDFK0987	This study	Complete	2018	Asia	China	Beijing	H06	CG592	ST592	KL57	IncFIB-4.2+IncHI3	None	None	None	1	1	1	1	1	1	0	0	0	0	VGP-05	0	0	0	0	0	0	0	0	0	0	0	0	0	0	0	0	0	0	0	0	0	0	0	0
GDFK0982	This study	Complete	2016	Asia	China	Beijing	H06	CG23	ST23	KL1	IncFIB-4.2+ΔIncHI3	ICEKp10	Tn7399	all_island	1	1	1	1	1	0	1	1	1	1	VGP-24	0	0	0	0	0	0	0	0	0	0	0	0	0	0	0	0	0	0	0	0	0	0	0	0
GDFK0970	This study	Complete	2019	Asia	China	Beijing	H03	CG258	ST11	KL47	IncFIB-8.1	ICEKp3	None	None	0	0	1	0	0	1	1	0	0	0	VGP-04	0	0	0	0	0	0	0	0	0	0	0	0	0	0	0	0	1	0	0	0	0	0	0	0
GDFK0965	This study	Complete	2019	Asia	China	Beijing	H03	CG86	ST86	KL2	IncFIB-4.2+IncHI3	None	None	None	1	1	1	1	1	1	0	0	0	0	VGP-05	0	0	0	0	0	0	0	0	0	0	0	0	0	0	0	0	0	0	0	0	0	0	0	0
GDFK0963	This study	Complete	2019	Asia	China	Beijing	H03	CG1117	ST458	KL124	IncFIB-4.1+IncFIIK	None	None	None	0	0	1	0	0	0	0	0	0	0	VGP-07	0	0	0	0	0	0	0	0	0	0	0	0	0	0	0	0	0	0	0	0	0	0	0	0
GDFK0960	This study	Complete	2018	Asia	China	Beijing	H03	CG36	ST36	KL62	IncFIB-4.2+IncHI3	ICEKp3	None	None	1	1	1	1	1	1	1	1	0	0	VGP-06	0	0	0	0	0	0	0	0	0	0	0	0	0	0	0	0	0	0	0	0	0	0	0	0
GDFK0958	This study	Complete	2018	Asia	China	Beijing	H03	CG23	ST23	KL1	IncFIB-4.2+ΔIncHI3	ICEKp10	Tn7399	all_island	1	1	1	1	1	1	1	1	1	1	VGP-01	0	0	0	0	0	0	0	0	0	0	0	0	0	0	0	0	0	0	0	0	0	0	0	0
GDFK0954	This study	Complete	2018	Asia	China	Beijing	H03	CG412	ST412	KL57	IncFIB-4.2+IncFIB-8.1	None	None	None	1	1	1	1	1	1	0	0	0	0	VGP-05	0	0	0	0	0	0	0	0	0	0	0	0	0	0	0	0	0	0	0	0	0	0	0	0
GDFK0941	This study	Complete	2017	Asia	China	Beijing	H03	CG65	ST65	KL2	IncFIB-4.2+IncHI3	ICEKp10	None	None	1	1	1	1	1	1	1	1	0	0	VGP-06	0	0	0	0	0	0	0	0	0	0	0	0	0	0	0	0	0	0	0	0	0	0	0	0
GDFK0939	This study	Complete	2016	Asia	China	Hainan	H20	CG86	ST86	KL2	IncFIB-4.2+IncHI3	ICEKp3	None	None	1	1	1	1	1	1	1	0	0	0	VGP-03	0	0	0	0	0	0	0	0	0	0	0	0	0	0	0	0	0	0	0	0	0	0	0	0
GDFK0932	This study	Complete	2017	Asia	China	Hainan	H20	CG2846	ST2846	KL57	IncFIB-4.2	ICEKp10	None	None	1	1	1	1	1	0	1	1	0	0	VGP-17	0	0	0	0	0	0	0	0	0	0	0	0	0	0	0	0	0	0	0	0	0	0	0	0
GDFK0931	This study	Complete	2015	Asia	China	Hainan	H20	CG412	ST412	KL57	IncFIB-4.2+IncFIB-8.1	None	None	None	1	1	1	1	1	1	0	0	0	0	VGP-05	0	0	0	0	0	0	0	0	0	0	0	0	0	0	0	0	0	0	0	0	0	0	0	0
GDFK0922	This study	Complete	2016	Asia	China	Hainan	H20	CG258	ST11	KL64	IncFIB-4.2+ΔIncHI3	ICEKp3	None	None	0	1	1	0	1	1	1	0	0	0	VGP-02	0	0	0	0	0	0	0	0	0	0	0	0	0	0	0	0	1	0	0	0	0	0	0	0
GDFK0920	This study	Complete	2016	Asia	China	Hainan	H20	CG882	ST882	KL16	IncFIB-4.2+IncFIB-8.1	None	Tn7399	None	1	1	1	1	1	1	0	0	1	0	VGP-45	0	0	0	0	0	0	0	0	0	0	0	0	0	0	0	0	0	0	0	0	0	0	0	0
GDFK0919	This study	Complete	2017	Asia	China	Hainan	H20	CG2058	ST2058	KL108	IncFIB-4.1+ΔIncFIIpKDO1	ICEKp10	None	None	1	1	1	1	1	0	1	1	0	0	VGP-17	0	0	0	0	0	0	0	0	0	0	0	0	0	0	0	0	0	0	0	0	0	0	0	0
GDFK0918	This study	Complete	2016	Asia	China	Hainan	H20	CG23	ST23	KL1	IncFIB-4.2+ΔIncHI3	ICEKp10	Tn7399	all_island	1	1	1	1	1	1	1	1	1	1	VGP-01	0	0	0	0	0	0	0	0	0	0	0	0	0	0	0	0	0	0	0	0	0	0	0	0
GDFK0913	This study	Complete	2019	Asia	China	Jiangsu	H34	CG86	ST86	KL2	IncFIB-4.2+IncHI3	ICEKp4	None	None	1	1	0	1	1	0	1	0	0	0	VGP-11	0	0	0	0	0	0	0	0	0	0	0	0	0	0	0	0	0	0	0	0	0	0	0	0
GDFK0897	This study	Complete	2018	Asia	China	Jiangsu	H33	CG29	ST29	KL54	IncFIB-4.2+IncHI3	None	None	None	1	1	0	1	1	0	1	0	0	0	VGP-11	0	0	0	0	0	0	0	0	0	0	0	0	0	0	0	0	0	0	0	0	0	0	0	0
GDFK0892	This study	Complete	2018	Asia	China	Jiangsu	H33	CG65	ST65	KL2	IncFIB-4.2+IncHI3	None	None	None	1	1	1	1	1	1	0	0	0	0	VGP-05	0	0	0	0	0	0	0	0	0	0	0	0	0	0	0	0	0	0	0	0	0	0	0	0
GDFK0889	This study	Complete	2018	Asia	China	Jiangsu	H33	CG36	ST268	KL20	IncFIB-8.1+ΔIncFIB-4.2	ICEKp10	None	None	0	1	1	1	1	1	1	1	0	0	VGP-06	0	0	0	0	0	0	0	0	0	0	0	0	0	0	0	0	0	0	0	0	0	0	0	0
GDFK0885	This study	Complete	2018	Asia	China	Jiangsu	H33	CG420	ST420	KL20	IncFIB-4.2+IncHI3	ICEKp1	None	None	0	1	1	1	1	1	1	0	0	0	VGP-03	0	0	0	0	0	0	0	0	0	0	0	0	0	0	0	0	0	0	0	0	0	0	0	0
GDFK0880	This study	Complete	2017	Asia	China	Jiangsu	H33	CG65	ST65	KL2	IncFIB-4.2+IncHI3	ICEKp10	None	None	1	1	1	1	1	1	1	1	0	0	VGP-06	0	0	0	0	0	0	0	0	0	0	0	0	0	0	0	0	0	0	0	0	0	0	0	0
GDFK0855	This study	Complete	2015	Asia	China	Shanaxi	H38	CG412	ST412	KL57	IncFIB-4.2+IncFIB-8.1	ICEKp4	None	None	1	1	1	1	1	1	1	0	0	0	VGP-03	0	0	0	0	0	0	0	0	0	0	0	0	0	0	0	0	0	0	0	0	0	0	0	0
GDFK0851	This study	Complete	2016	Asia	China	Jiangsu	H33	CG65	ST65	KL2	IncFIB-4.2+IncHI3	None	None	None	1	1	1	1	1	1	0	0	0	0	VGP-05	0	0	0	0	0	0	0	0	0	0	0	0	0	0	0	0	0	0	0	0	0	0	0	0
GDFK0829	This study	Complete	2016	Asia	China	Jiangsu	H33	CG258	ST11	KL47	IncHI3+IncFIB-6.1	ICEKp3	None	None	0	0	1	0	0	1	1	0	0	0	VGP-04	0	0	0	0	0	0	0	0	0	0	0	0	0	0	0	0	1	0	0	0	0	0	0	0
GDFK0826	This study	Complete	2019	Asia	China	Hubei	H28	CG23	ST23	KL1	IncFIB-4.2+ΔIncHI3	ICEKp10	Tn7399	all_island	0	1	1	1	1	1	1	1	1	1	VGP-01	0	0	0	0	0	0	0	0	0	0	0	0	0	0	0	0	0	0	0	0	0	0	0	0
GDFK0816	This study	Complete	2019	Asia	China	Hubei	H28	CG202	ST202	KL124	IncFIB-4.2+IncFIB-8.1	None	None	None	1	1	1	1	1	1	0	0	0	0	VGP-05	0	0	0	0	0	0	0	0	0	0	0	0	0	0	0	0	0	0	0	0	0	0	0	0
GDFK0805	This study	Complete	2019	Asia	China	Guangdong	H13	CG25	ST25	KL2	IncFIB-4.1+IncFIIK	ICEKp1	None	None	0	1	1	1	0	0	1	0	0	0	VGP-10	0	0	0	0	0	0	0	0	0	0	0	0	0	0	0	0	0	0	0	0	0	0	0	0
GDFK0804	This study	Complete	2019	Asia	China	Guangdong	H13	CG65	ST65	KL2	IncFIB-4.2+IncHI3	ICEKp10	None	None	1	1	1	1	1	1	1	1	0	0	VGP-06	0	0	0	0	0	0	0	0	0	0	0	0	0	0	0	0	0	0	0	0	0	0	0	0
GDFK0798	This study	Complete	2019	Asia	China	Guangdong	H13	CG111	ST111	KL63	IncFIB-4.2+IncHI3	None	None	None	1	1	0	1	1	0	1	0	0	0	VGP-11	0	0	0	0	0	0	0	0	0	0	0	0	0	0	0	0	0	0	0	0	0	0	0	0
GDFK0794	This study	Complete	2019	Asia	China	Hebei	H21	CG23	ST23	KL1	IncFIB-4.2+ΔIncHI3	ICEKp10	Tn7399	all_island	1	1	1	1	1	1	1	1	1	1	VGP-01	0	0	0	0	0	0	0	0	0	0	0	0	0	0	0	0	0	0	0	0	0	0	0	0
GDFK0789	This study	Complete	2019	Asia	China	Hebei	H21	CG23	ST23	KL1	IncFIB-4.2+IncHI3	None	None	all_island	1	1	1	1	1	1	0	0	0	1	VGP-08	0	0	0	0	0	0	0	0	0	0	0	0	0	0	0	0	0	0	0	0	0	0	0	0
GDFK0780	This study	Complete	2019	Asia	China	Beijing	H08	CG37	ST37	KL14	IncFIB-4.1+IncFIIK	ICEKp11	None	None	0	0	1	0	0	0	1	0	0	0	VGP-09	0	1	0	0	0	0	0	1	0	0	0	0	1	0	0	0	0	0	0	0	0	0	0	0
GDFK0774	This study	Complete	2019	Asia	China	Hubei	H28	CG36	ST268	KL20	IncFIB-4.2+IncFIB-8.1	ICEKp10	None	None	1	1	1	1	1	1	1	1	0	0	VGP-06	0	0	0	0	0	0	0	0	0	0	0	0	0	0	0	0	0	0	0	0	0	0	0	0
GDFK0772	This study	Complete	2019	Asia	China	Hubei	H28	CG412	ST412	KL57	IncFIB-4.2+IncFIB-8.1	None	None	None	1	1	1	1	1	1	0	0	0	0	VGP-05	0	0	0	0	0	0	0	0	0	0	0	0	0	0	0	0	0	0	0	0	0	0	0	0
GDFK0771	This study	Complete	2019	Asia	China	Hubei	H28	CG1049	ST1049	KL5	IncFIB-4.2+IncFIB-8.1	ICEKp12	None	None	1	1	1	1	1	1	1	0	0	0	VGP-03	0	0	0	0	0	0	0	0	0	0	0	0	0	0	0	0	0	0	0	0	0	0	0	0
GDFK0765	This study	Complete	2018	Asia	China	Hunan	H29	CG258	ST11	KL64	IncFIB-4.2+ΔIncHI3	ICEKp3	None	None	0	1	1	0	1	1	1	0	0	0	VGP-02	0	0	0	0	0	0	0	0	0	0	0	0	0	0	0	0	0	0	0	0	0	0	0	0
GDFK0762	This study	Complete	2018	Asia	China	Hunan	H29	CG258	ST11	KL64	IncFIB-4.2+ΔIncHI3	ICEKp3	None	None	0	1	1	0	1	1	1	0	0	0	VGP-02	0	0	0	0	0	0	0	0	0	0	0	0	0	0	0	0	0	0	0	0	0	0	0	0
GDFK0753	This study	Complete	2018	Asia	China	Hunan	H29	CG258	ST11	KL64	IncFIB-4.2+ΔIncHI3	ICEKp3	None	None	0	1	1	0	1	0	1	0	0	0	VGP-46	0	0	0	0	0	0	0	0	0	0	0	0	0	0	0	0	0	0	0	0	0	0	0	0
GDFK0750	This study	Complete	2018	Asia	China	Hunan	H29	CG258	ST11	KL64	IncFIB-4.2+ΔIncHI3	ICEKp3	None	None	0	1	1	0	1	1	1	0	0	0	VGP-02	0	0	0	0	0	0	0	0	0	0	0	0	0	0	0	0	0	0	0	0	0	0	0	0
GDFK0749	This study	Complete	2018	Asia	China	Hunan	H29	CG258	ST11	KL64	IncFIB-4.2+ΔIncHI3	ICEKp3	None	None	1	1	1	0	1	1	1	0	0	0	VGP-02	0	0	0	0	0	0	0	0	0	0	0	0	0	0	0	0	0	0	0	0	0	0	0	0
GDFK0728	This study	Complete	2017	Asia	China	Liaoning	H35	CG23	ST23	KL1	IncFIB-4.2+ΔIncHI3	ICEKp10	Tn7399	all_island	0	1	1	1	1	1	1	1	1	1	VGP-01	0	0	0	0	0	0	0	0	0	0	0	0	0	0	0	0	0	0	0	0	0	0	0	0
GDFK0727	This study	Complete	2016	Asia	China	Liaoning	H35	CG23	ST23	KL1	IncFIB-4.2+ΔIncHI3	ICEKp10	Tn7399	all_island	1	1	1	1	1	1	1	1	1	1	VGP-01	0	0	0	0	0	0	0	0	0	0	0	0	0	0	0	0	0	0	0	0	0	0	0	0
GDFK0716	This study	Complete	2019	Asia	China	Liaoning	H35	CG218	ST218	KL57	IncFIB-4.2+IncFIB-8.1	None	None	None	1	1	1	1	1	1	0	0	0	0	VGP-05	0	0	0	0	0	0	0	0	0	0	0	0	0	0	0	0	0	0	0	0	0	0	0	0
GDFK0713	This study	Complete	2016	Asia	China	Liaoning	H35	CG25	ST25	KL2	IncFIB-4.2+ΔIncHI3	None	None	all_island	1	1	1	1	1	1	0	0	0	1	VGP-08	0	0	0	0	0	0	0	0	0	0	0	0	0	0	0	0	0	0	0	0	0	0	0	0
GDFK0712	This study	Complete	2016	Asia	China	Liaoning	H35	CG23	ST5941	KL1	IncFIB-4.2+IncHI3	ICEKp1	None	all_island	0	1	1	1	1	1	1	0	0	1	VGP-12	0	0	0	0	0	0	0	0	0	0	0	0	0	0	0	0	0	0	0	0	0	0	0	0
GDFK0707	This study	Complete	2019	Asia	China	Liaoning	H35	CG65	ST65	KL2	IncFIB-4.2+IncHI3	ICEKp10	None	None	1	1	1	1	1	1	1	1	0	0	VGP-06	0	0	0	0	0	0	0	0	0	0	0	0	0	0	0	0	0	0	0	0	0	0	0	0
GDFK0700	This study	Complete	2016	Asia	China	Liaoning	H35	CG86	ST86	KL2	IncFIB-4.2+IncHI3	None	None	None	1	1	1	1	1	1	0	0	0	0	VGP-05	0	0	0	0	0	0	0	0	0	0	0	0	0	0	0	0	0	0	0	0	0	0	0	0
GDFK0698	This study	Complete	2019	Asia	China	Liaoning	H35	CG25	ST25	KL2	IncFIB-4.1+IncFIIK	ICEKp1	None	None	1	1	1	1	0	0	1	0	0	0	VGP-10	0	0	0	0	0	0	0	0	0	0	0	0	0	0	0	0	0	0	0	0	0	0	0	0
GDFK0695	This study	Complete	2016	Asia	China	Liaoning	H35	CG375	ST375	KL2	IncFIB-4.2+IncHI3	ICEKp10	None	None	1	1	1	1	1	1	1	1	0	0	VGP-06	0	0	0	0	0	0	0	0	0	0	0	0	0	0	0	0	0	0	0	0	0	0	0	0
GDFK0692	This study	Complete	2016	Asia	China	Liaoning	H35	CG65	ST65	KL2	IncFIB-4.2+IncHI3	ICEKp10	None	None	0	1	1	1	1	1	1	1	0	0	VGP-06	0	0	0	0	0	0	0	0	0	0	0	0	0	0	0	0	0	0	0	0	0	0	0	0
GDFK0502	This study	Complete	2015	Asia	China	Beijing	H06	CG25	ST25	KL2	IncFIB-4.1+IncFIIK	None	None	None	0	0	1	0	0	0	0	0	0	0	VGP-07	0	0	0	0	0	0	0	0	0	0	0	0	0	0	0	0	1	0	0	0	0	0	0	0
GDFK0498	This study	Complete	2019	Asia	China	Beijing	H06	CG23	ST23	KL1	IncFIB-4.2+ΔIncHI3	None	ΔTn7399	all_island	1	1	1	1	1	1	0	1	1	1	VGP-34	0	0	0	0	0	0	0	0	0	0	0	0	0	0	0	0	0	0	0	0	0	0	0	0
GDFK0496	This study	Complete	2018	Asia	China	Beijing	H06	Singleton	ST1552	KL25	IncFIB-4.2+IncHI3	None	Tn7399	None	1	1	0	1	1	0	1	0	1	0	VGP-55	0	0	0	0	0	0	0	0	0	0	0	0	0	0	0	0	0	0	0	0	0	0	0	0
GDFK0495	This study	Complete	2018	Asia	China	Beijing	H06	CG23	ST5936	KL1	IncFIB-4.2+ΔIncHI3	ICEKp10	Tn7399	all_island	1	1	1	1	1	1	1	1	1	1	VGP-01	0	0	0	0	0	0	0	0	0	0	0	0	0	0	0	0	0	0	0	0	0	0	0	0
GDFK0493	This study	Complete	2017	Asia	China	Beijing	H06	CG65	ST65	KL2	IncFIB-4.2+IncHI3	ICEKp10	None	None	1	1	1	1	1	1	1	1	0	0	VGP-06	0	0	0	0	0	0	0	0	0	0	0	0	0	0	0	0	0	0	0	0	0	0	0	0
GDFK0491	This study	Complete	2016	Asia	China	Beijing	H06	CG23	ST23	KL1	IncFIB-4.2+ΔIncHI3	ICEKp10	Tn7399	all_island	1	1	1	1	1	1	1	1	1	1	VGP-01	0	0	0	0	0	0	0	0	0	0	0	0	0	0	0	0	0	0	0	0	0	0	0	0
GDFK0488	This study	Complete	2017	Asia	China	Beijing	H06	CG36	ST36	KL62	IncFIB-4.2+IncHI3	ICEKp3	None	None	0	1	1	1	1	1	1	1	0	0	VGP-06	0	0	0	0	0	0	0	0	0	0	0	0	0	0	0	0	0	0	0	0	0	0	0	0
GDFK0478	This study	Complete	2016	Asia	China	Beijing	H06	CG36	ST268	KL20	IncFIB-4.2+IncFIB-8.1	ICEKp10	None	None	0	1	1	1	1	1	1	1	0	0	VGP-06	0	0	0	0	0	0	0	0	0	0	0	0	0	0	0	0	0	0	0	0	0	0	0	0
GDFK0476	This study	Complete	2015	Asia	China	Beijing	H06	CG86	ST86	KL2	IncFIB-4.2+IncHI3	None	None	None	1	1	1	1	1	1	0	0	0	0	VGP-05	0	0	0	0	0	0	0	0	0	0	0	0	0	0	0	0	0	0	0	0	0	0	0	0
GDFK0468	This study	Complete	2016	Asia	China	Shandong	H40	CG375	ST375	KL2	IncFIB-4.2+IncHI3	None	None	None	1	1	1	1	1	0	0	0	0	0	VGP-13	0	0	0	0	0	0	0	0	0	0	0	0	0	0	0	0	0	0	0	0	0	0	0	0
GDFK0463	This study	Complete	2015	Asia	China	Shandong	H40	CG23	ST23	KL1	IncFIB-4.2+ΔIncHI3	ICEKp10	Tn7399	all_island	0	1	1	1	1	1	1	1	1	1	VGP-01	0	0	0	0	0	0	0	0	0	0	0	0	0	0	0	0	0	0	0	0	0	0	0	0
GDFK0456	This study	Complete	2019	Asia	China	Liaoning	H36	CG380	ST380	KL2	IncFIB-4.1+ΔIncFIIpKDO1	ICEKp3	Tn7399	None	1	1	1	1	1	0	1	0	1	0	VGP-23	0	0	0	0	0	0	0	0	0	0	0	0	0	0	0	0	0	0	0	0	0	0	0	0
GDFK0453	This study	Complete	2019	Asia	China	Liaoning	H36	CG412	ST412	KL57	IncFIB-4.2+IncFIB-8.1	None	None	None	1	1	1	1	1	1	0	0	0	0	VGP-05	0	1	0	0	0	0	0	1	0	0	0	0	1	0	0	0	0	0	0	0	0	0	0	0
GDFK0452	This study	Complete	2009	Asia	China	Beijing	H05	CG23	ST23	KL1	IncFIB-4.2+ΔIncHI3	ICEKp10	Tn7399	all_island	0	1	1	1	1	1	1	1	1	1	VGP-01	0	0	0	0	0	0	0	0	0	0	0	0	0	0	0	0	0	0	0	0	0	0	0	0
GDFK0451	This study	Complete	2013	Asia	China	Beijing	H05	CG86	ST86	KL2	IncFIB-4.2+IncHI3	ICEKp3	None	None	1	1	0	1	1	0	1	0	0	0	VGP-11	0	0	0	0	0	0	0	0	0	0	0	0	0	0	0	0	0	0	0	0	0	0	0	0
GDFK0448	This study	Complete	2010	Asia	China	Beijing	H05	CG23	ST23	KL1	IncFIB-4.2+ΔIncHI3	ICEKp10	Tn7399	all_island	1	1	1	1	1	1	1	1	1	1	VGP-01	0	0	0	0	0	0	0	0	0	0	0	0	0	0	0	0	0	0	0	0	0	0	0	0
GDFK0427	This study	Complete	2011	Asia	China	Beijing	H05	CG29	ST29	KL54	IncFIB-4.2+IncFIB-8.1	ICEKp3	None	None	1	1	1	1	1	1	1	0	0	0	VGP-03	0	0	0	0	0	0	0	0	0	0	0	0	0	0	0	0	0	0	0	0	0	0	0	0
GDFK0422	This study	Complete	2010	Asia	China	Beijing	H05	CG65	ST65	KL2	IncFIB-4.2+IncHI3	ICEKp10	None	None	1	1	1	1	1	1	1	1	0	0	VGP-06	0	0	0	0	0	0	0	0	0	0	0	0	0	0	0	0	0	0	0	0	0	0	0	0
GDFK0410	This study	Complete	2009	Asia	China	Beijing	H05	CG86	ST86	KL2	IncFIB-4.2+IncHI3	ICEKp12	None	None	1	1	1	1	1	1	1	0	0	0	VGP-03	0	0	0	0	0	0	0	0	0	0	0	0	0	0	0	0	0	0	0	0	0	0	0	0
GDFK0407	This study	Complete	2009	Asia	China	Beijing	H05	CG65	ST65	KL2	IncFIB-4.2+IncHI3	None	None	None	1	1	1	1	1	1	0	0	0	0	VGP-05	0	0	0	0	0	0	0	0	0	0	0	0	0	0	0	0	0	0	0	0	0	0	0	0
GDFK0406	This study	Complete	2009	Asia	China	Beijing	H05	CG65	ST65	KL2	IncFIB-4.2+IncHI3	None	None	None	1	1	1	1	1	1	0	0	0	0	VGP-05	0	0	0	0	0	0	0	0	0	0	0	0	0	0	0	0	0	0	0	0	0	0	0	0
GDFK0398	This study	Complete	2019	Asia	China	Jiangsu	H30	CG258	ST11	KL64	IncHI3+IncFIB-6.1	ICEKp3	None	None	1	0	1	0	0	1	1	0	0	0	VGP-04	0	1	0	0	0	0	0	0	0	0	0	0	0	0	0	0	1	0	0	0	0	0	0	0
GDFK0397	This study	Complete	2019	Asia	China	Jiangsu	H30	CG258	ST11	KL64	IncHI3+IncFIB-6.1	ICEKp3	None	None	0	0	1	0	0	1	1	0	0	0	VGP-04	0	1	0	0	0	0	0	0	0	0	0	0	0	0	0	0	0	0	0	0	0	0	0	0
[truncated: 100 more rows]
[truncated: 183 more columns]
