# Supplementary material for: The global genomic landscape of hypervirulent Klebsiella pneumoniae from 1932 to 2021
Source: mLife. 2025 Aug 24;4(4):378–96. doi: 10.1002/mlf2.70029 (PMC12395583; doi:10.1002/mlf2.70029)
Supplement: Supplementary file 3 — Table S8. [file MLF2-4-378-s003.xlsx]

## Sheet: 原版备份
校对列	GDFK_id	CG	拉丝实验NEW	rmpA(100%+100%)	rmpA(94%+94%)	rmpA2(100%+100%)	rmpA2(94%+94%)	校对列
JXY001	GDFK0001	CG258	0	rmpA_2	1	rmpA2_6	1	JXY001
JXY002	GDFK0002	CG685	0	rmpA_2	1	rmpA2_8	1	JXY002
JXY003	GDFK0003	CG36	0	rmpA_22	1	rmpA2_12	1	JXY003
JXY004	GDFK0004	CG36	0	rmpA_77	1	rmpA2_29	1	JXY004
JXY005	GDFK0005	CG36	0	rmpA_77	1	rmpA2_29	1	JXY005
JXY006	GDFK0006	CG258	0	NA	0	NA	0	JXY006
JXY007	GDFK0007	CG258	0	rmpA_2	1	rmpA2_3	1	JXY007
JXY008	GDFK0008	CG258	0	rmpA_2	1	rmpA2_3	1	JXY008
JXY009	GDFK0009	CG258	0	rmpA_2	1	rmpA2_3	1	JXY009
JXY010	GDFK0010	CG258	0	rmpA_2	1	rmpA2_3	1	JXY010
JXY011	GDFK0011	CG258	0	rmpA_2	1	rmpA2_3	1	JXY011
JXY012	GDFK0012	CG258	0	rmpA_2	1	rmpA2_6	1	JXY012
JXY013	GDFK0013	CG258	0	rmpA_2	1	rmpA2_6	1	JXY013
JXY014	GDFK0014	CG258	0	rmpA_2	1	rmpA2_6	1	JXY014
JXY015	GDFK0015	CG258	0	rmpA_2	1	rmpA2_6	1	JXY015
JXY016	GDFK0016	CG258	0	rmpA_2	1	rmpA2_6	1	JXY016
JXY017	GDFK0017	CG218	1	rmpA_2	1	rmpA2_3	1	JXY017
JXY018	GDFK0018	CG258	0	NA	1	rmpA2_3	1	JXY018
JXY019	GDFK0019	CG258	0	NA	1	rmpA2_3	1	JXY019
JXY020	GDFK0020	CG258	0	NA	1	rmpA2_3	1	JXY020
JXY021	GDFK0021	CG258	0	rmpA_2	1	rmpA2_3	1	JXY021
JXY022	GDFK0022	CG258	0	NA	1	rmpA2_3	1	JXY022
JXY023	GDFK0023	CG258	0	rmpA_2	1	rmpA2_3	1	JXY023
JXY024	GDFK0024	CG258	0	rmpA_2	1	rmpA2_3	1	JXY024
JXY025	GDFK0026	CG258	0	NA	0	NA	0	JXY025
JXY026	GDFK0027	CG29	1	rmpA_2	1	rmpA2_8	1	JXY026
JXY027	GDFK0028	CG23	1	rmpA_2	1	NA	1	JXY027
JXY028	GDFK0029	CG29	1	rmpA_2	1	rmpA2_8	1	JXY028
JXY029	GDFK0030	CG23	1	rmpA_2	1	rmpA2_5	1	JXY029
JXY030	GDFK0031	CG23	1	rmpA_2	1	rmpA2_5	1	JXY030
JXY031	GDFK0032	CG23	1	rmpA_2	1	rmpA2_6	1	JXY031
JXY032	GDFK0033	CG23	1	rmpA_2	1	rmpA2_5	1	JXY032
JXY033	GDFK0034	CG660	1	rmpA_2	1	rmpA2_5	1	JXY033
JXY034	GDFK0035	CG23	1	rmpA_2	1	rmpA2_6	1	JXY034
JXY035	GDFK0036	CG23	1	rmpA_2	1	rmpA2_28	1	JXY035
JXY036	GDFK0037	CG23	1	rmpA_2	1	rmpA2_28	1	JXY036
JXY037	GDFK0038	CG29	1	rmpA_2	1	rmpA2_8	1	JXY037
JXY038	GDFK0039	CG23	1	rmpA_2	1	rmpA2_5	1	JXY038
JXY039	GDFK0040	CG23	1	rmpA_2	1	rmpA2_5	1	JXY039
JXY040	GDFK0041	CG23	1	rmpA_2	1	rmpA2_3	1	JXY040
JXY041	GDFK0043	CG23	1	rmpA_2	1	rmpA2_3	1	JXY041
JXY042	GDFK0044	CG23	1	rmpA_2	1	rmpA2_6	1	JXY042
JXY043	GDFK0045	CG23	1	rmpA_2	1	rmpA2_3	1	JXY043
JXY044	GDFK0046	CG23	1	rmpA_2	1	rmpA2_6	1	JXY044
JXY045	GDFK0047	CG29	1	rmpA_2	1	rmpA2_8	1	JXY045
JXY046	GDFK0048	CG65	1	rmpA_2	1	rmpA2_5	1	JXY046
JXY047	GDFK0049	CG592	1	rmpA_2	1	rmpA2_52	1	JXY047
JXY048	GDFK0050	CG86	1	rmpA_2	1	rmpA2_11	1	JXY048
JXY049	GDFK0051	CG412	1	rmpA_2	1	rmpA2_5	1	JXY049
JXY050	GDFK0052	CG412	1	rmpA_2	1	rmpA2_8	1	JXY050
JXY051	GDFK0053	CG86	1	rmpA_68	1	NA	0	JXY051
JXY052	GDFK0054	CG65	1	rmpA_2	1	rmpA2_6	1	JXY052
JXY053	GDFK0055	CG375	1	rmpA_2	1	rmpA2_3	1	JXY053
JXY054	GDFK0056	CG36	1	rmpA_22	1	rmpA2_12	1	JXY054
JXY055	GDFK0058	CG412	1	rmpA_2	1	rmpA2_5	1	JXY055
JXY056	GDFK0059	CG23	1	rmpA_2	1	rmpA2_3	1	JXY056
JXY057	GDFK0060	CG5	1	rmpA_11	0	NA	0	JXY057
JXY058	GDFK0061	CG30	1	rmpA_2	1	rmpA2_5	1	JXY058
JXY059	GDFK0062	CG30	1	rmpA_2	1	rmpA2_5	1	JXY059
JXY060	GDFK0063	CG86	1	rmpA_2	1	NA	0	JXY060
JXY061	GDFK0064	CG412	1	rmpA_2	1	NA	0	JXY061
JXY062	GDFK0065	CG592	1	rmpA_2	1	NA	0	JXY062
JXY063	GDFK0072	CG23	0	rmpA_2	1	rmpA2_6	1	JXY063
JXY064	GDFK0073	CG23	0	rmpA_2	1	rmpA2_28	1	JXY064
JXY065	GDFK0074	CG23	0	rmpA_2	1	rmpA2_6	1	JXY065
JXY066	GDFK0075	CG660	0	rmpA_2	1	rmpA2_5	1	JXY066
JXY067	GDFK0076	CG23	0	rmpA_2	1	rmpA2_28	1	JXY067
JXY068	GDFK0077	CG23	0	rmpA_2	1	rmpA2_6	1	JXY068
JXY069	GDFK0078	CG660	0	rmpA_2	1	rmpA2_5	1	JXY069
JXY070	GDFK0079	CG23	0	rmpA_2	1	rmpA2_3	1	JXY070
JXY071	GDFK0080	CG660	0	rmpA_2	1	rmpA2_5	1	JXY071
JXY072	GDFK0081	CG23	0	rmpA_2	1	rmpA2_28	1	JXY072
JXY073	GDFK0082	CG23	0	rmpA_2	1	rmpA2_3	1	JXY073
JXY074	GDFK0083	CG30	0	rmpA_2	1	rmpA2_5	1	JXY074
JXY075	GDFK0084	CG420	0	rmpA_2	1	rmpA2_28	1	JXY075
JXY076	GDFK0085	CG889	0	rmpA_2	1	rmpA2_5	1	JXY076
JXY077	GDFK0086	CG23	0	rmpA_2	1	rmpA2_28	1	JXY077
JXY078	GDFK0087	CG23	0	rmpA_2	1	rmpA2_3	1	JXY078
JXY079	GDFK0088	CG29	0	rmpA_2	1	rmpA2_8	1	JXY079
JXY080	GDFK0089	CG660	0	rmpA_2	1	rmpA2_6	1	JXY080
JXY081	GDFK0090	CG29	0	rmpA_2	1	rmpA2_8	1	JXY081
JXY082	GDFK0091	CG23	0	rmpA_2	1	rmpA2_6	1	JXY082
JXY083	GDFK0092	CG23	1	rmpA_2	1	rmpA2_6	1	JXY083
JXY084	GDFK0093	CG23	0	rmpA_2	1	rmpA2_5	1	JXY084
JXY085	GDFK0094	CG660	0	rmpA_2	1	rmpA2_6	1	JXY085
JXY086	GDFK0095	CG412	0	rmpA_2	1	rmpA2_3	1	JXY086
JXY087	GDFK0096	CG412	0	rmpA_2	1	rmpA2_3	1	JXY087
JXY088	GDFK0097	CG412	0	rmpA_2	1	rmpA2_3	1	JXY088
JXY089	GDFK0098	CG36	0	rmpA_2	1	rmpA2_2	1	JXY089
JXY090	GDFK0099	CG420	0	rmpA_2	1	rmpA2_5	1	JXY090
JXY091	GDFK0100	CG163	0	rmpA_2	1	rmpA2_77	1	JXY091
JXY092	GDFK0101	CG36	1	rmpA_2	1	rmpA2_2	1	JXY092
JXY093	GDFK0102	CG660	0	rmpA_2	1	rmpA2_5	1	JXY093
JXY094	GDFK0104	CG5020	0	NA	0	NA	0	JXY094
JXY095	GDFK0105	CG35	0	NA	0	NA	0	JXY095
JXY096	GDFK0107	CG258	0	NA	0	NA	0	JXY096
JXY097	GDFK0108	CG375	1	rmpA_2	1	rmpA2_5	1	JXY097
JXY098	GDFK0109	CG86	1	rmpA_2	1	NA	1	JXY098
JXY099	GDFK0110	CG218	1	rmpA_2	1	rmpA2_8	1	JXY099
JXY100	GDFK0120	CG592	1	rmpA_2	1	rmpA2_66	1	JXY100
JXY101	GDFK0121	CG258	0	NA	0	NA	0	JXY101
JXY102	GDFK0122	CG23	0	rmpA_2	1	rmpA2_5	1	JXY102
JXY103	GDFK0123	CG5	0	rmpA_11	0	NA	0	JXY103
JXY104	GDFK0124	CG412	1	rmpA_22	1	rmpA2_15	1	JXY104
JXY105	GDFK0127	CG412	1	rmpA_22	1	rmpA2_15	1	JXY105
JXY106	GDFK0128	CG700	1	rmpA_11	0	NA	0	JXY106
JXY107	GDFK0129	CG23	1	rmpA_2	1	rmpA2_6	1	JXY107
JXY108	GDFK0130	CG375	1	rmpA_2	1	rmpA2_3	1	JXY108
JXY109	GDFK0133	CG375	1	rmpA_2	1	rmpA2_55	1	JXY109
JXY110	GDFK0137	CG23	0	rmpA_2	1	rmpA2_3	1	JXY110
JXY111	GDFK0138	CG23	1	rmpA_2	1	rmpA2_5	1	JXY111
JXY112	GDFK0139	CG23	0	rmpA_2	1	rmpA2_6	1	JXY112
JXY113	GDFK0142	CG380	1	rmpA_3	1	NA	0	JXY113
JXY114	GDFK0144	CG23	1	rmpA_2	1	rmpA2_6	1	JXY114
JXY115	GDFK0146	CG420	1	rmpA_2	1	NA	1	JXY115
JXY116	GDFK0148	CG23	1	rmpA_2	1	rmpA2_5	1	JXY116
JXY117	GDFK0149	CG23	1	rmpA_2	1	rmpA2_6	1	JXY117
JXY118	GDFK0150	CG23	1	rmpA_2	1	rmpA2_3	1	JXY118
JXY119	GDFK0151	CG23	1	rmpA_2	1	rmpA2_3	1	JXY119
JXY120	GDFK0152	CG30	1	rmpA_2	1	rmpA2_66	1	JXY120
JXY121	GDFK0153	CG23	1	rmpA_2	1	rmpA2_8	1	JXY121
JXY122	GDFK0154	CG258	0	NA	0	rmpA2_66	1	JXY122
JXY123	GDFK0155	CG258	0	NA	0	rmpA2_66	1	JXY123
JXY124	GDFK0156	CG258	0	NA	0	rmpA2_3	1	JXY124
JXY125	GDFK0157	CG258	0	NA	0	rmpA2_66	1	JXY125
JXY126	GDFK0158	CG258	0	NA	0	rmpA2_3	1	JXY126
JXY127	GDFK0159	CG23	1	rmpA_2	1	rmpA2_5	1	JXY127
JXY128	GDFK0161	CG23	1	rmpA_2	1	rmpA2_8	1	JXY128
JXY129	GDFK0162	CG163	1	rmpA_2	1	rmpA2_77	1	JXY129
JXY130	GDFK0163	CG86	1	rmpA_2	1	rmpA2_66	1	JXY130
JXY131	GDFK0164	CG23	1	rmpA_2	1	rmpA2_3	1	JXY131
JXY132	GDFK0165	CG23	1	rmpA_2	1	rmpA2_86	1	JXY132
JXY133	GDFK0166	CG65	1	rmpA_2	1	rmpA2_5	1	JXY133
JXY134	GDFK0168	CG23	1	rmpA_2	1	rmpA2_5	1	JXY134
JXY135	GDFK0169	CG29	1	rmpA_2	1	rmpA2_8	1	JXY135
JXY136	GDFK0170	CG29	1	rmpA_2	1	rmpA2_8	1	JXY136
JXY137	GDFK0171	CG111	1	rmpA_2	1	NA	0	JXY137
JXY138	GDFK0172	CG65	1	rmpA_2	1	rmpA2_6	1	JXY138
JXY139	GDFK0173	CG23	1	rmpA_2	1	rmpA2_6	1	JXY139
JXY140	GDFK0174	CG111	0	rmpA_2	1	NA	0	JXY140
JXY141	GDFK0176	CG700	1	rmpA_11	0	NA	0	JXY141
JXY142	GDFK0177	CG23	1	rmpA_2	1	rmpA2_3	1	JXY142
JXY143	GDFK0178	CG23	1	rmpA_2	1	rmpA2_5	1	JXY143
JXY144	GDFK0179	CG86	1	rmpA_2	1	rmpA2_9	1	JXY144
JXY145	GDFK0180	CG23	1	rmpA_2	1	rmpA2_28	1	JXY145
JXY146	GDFK0181	CG23	1	rmpA_2	1	NA	1	JXY146
JXY147	GDFK0182	CG23	1	rmpA_2	1	rmpA2_5	1	JXY147
JXY148	GDFK0183	CG55	1	rmpA_11	0	NA	0	JXY148
JXY149	GDFK0184	CG23	1	rmpA_2	1	rmpA2_3	1	JXY149
JXY150	GDFK0185	CG420	1	rmpA_2	1	rmpA2_5	1	JXY150
JXY151	GDFK0186	CG23	1	rmpA_2	1	rmpA2_28	1	JXY151
JXY152	GDFK0187	CG23	1	rmpA_4,rmpA_11	1	rmpA2_6	1	JXY152
JXY153	GDFK0188	CG23	1	rmpA_2	1	rmpA2_5	1	JXY153
JXY154	GDFK0189	CG23	1	rmpA_2	1	rmpA2_5	1	JXY154
JXY155	GDFK0190	CG65	1	rmpA_2	1	NA	1	JXY155
JXY156	GDFK0191	CG23	1	rmpA_2	1	rmpA2_6	1	JXY156
JXY157	GDFK0192	CG23	1	rmpA_2	1	rmpA2_3	1	JXY157
JXY158	GDFK0193	CG23	1	rmpA_2	1	rmpA2_5	1	JXY158
JXY159	GDFK0194	CG23	1	rmpA_2	1	NA	0	JXY159
JXY160	GDFK0195	CG23	1	rmpA_2	1	rmpA2_6	1	JXY160
JXY161	GDFK0196	CG23	1	rmpA_2	1	rmpA2_28	1	JXY161
JXY162	GDFK0198	CG23	1	rmpA_2	1	rmpA2_6	1	JXY162
JXY163	GDFK0199	CG23	1	rmpA_2	1	rmpA2_6	1	JXY163
JXY164	GDFK0200	CG86	1	rmpA_2	1	rmpA2_101	1	JXY164
JXY165	GDFK0201	CG23	1	rmpA_2	1	rmpA2_5	1	JXY165
JXY166	GDFK0202	CG23	1	rmpA_2	1	rmpA2_5	1	JXY166
JXY167	GDFK0203	CG23	1	rmpA_2	1	rmpA2_46	1	JXY167
JXY168	GDFK0204	CG30	1	rmpA_2	1	rmpA2_6	1	JXY168
JXY169	GDFK0205	CG23	1	rmpA_2	1	rmpA2_5	1	JXY169
JXY170	GDFK0206	CG412	1	rmpA_22	1	rmpA2_15	1	JXY170
JXY171	GDFK0208	CG23	1	rmpA_2	1	rmpA2_5	1	JXY171
JXY172	GDFK0209	CG65	1	rmpA_2	1	rmpA2_28	1	JXY172
JXY173	GDFK0210	CG700	1	rmpA_11	0	NA	0	JXY173
JXY174	GDFK0211	CG23	0	rmpA_2	1	rmpA2_5	1	JXY174
JXY175	GDFK0212	CG700	1	rmpA_11	0	NA	0	JXY175
JXY176	GDFK0213	CG23	1	rmpA_2	1	rmpA2_6	1	JXY176
JXY177	GDFK0214	Singleton	0	rmpA_2	1	rmpA2_12	1	JXY177
JXY178	GDFK0217	CG86	1	rmpA_2	1	rmpA2_101	1	JXY178
JXY179	GDFK0218	CG36	0	rmpA_22	1	rmpA2_12	1	JXY179
JXY180	GDFK0219	CG36	0	rmpA_22	1	rmpA2_12	1	JXY180
JXY181	GDFK0220	CG1049	1	rmpA_2	1	rmpA2_3	1	JXY181
JXY182	GDFK0222	CG700	1	rmpA_11	0	NA	0	JXY182
JXY183	GDFK0223	CG700	1	rmpA_11	0	NA	0	JXY183
JXY184	GDFK0224	CG23	0	rmpA_2	1	rmpA2_6	1	JXY184
JXY185	GDFK0225	CG65	1	rmpA_2	1	NA	1	JXY185
JXY186	GDFK0226	CG23	1	rmpA_2	1	rmpA2_6	1	JXY186
JXY187	GDFK0227	CG23	1	rmpA_2	1	rmpA2_3	1	JXY187
JXY188	GDFK0228	CG23	1	rmpA_2	1	rmpA2_5	1	JXY188
JXY189	GDFK0229	CG23	1	rmpA_2	1	rmpA2_28	1	JXY189
JXY190	GDFK0230	CG65	1	rmpA_2	1	rmpA2_28	1	JXY190
JXY191	GDFK0231	CG23	1	rmpA_2	1	rmpA2_5	1	JXY191
JXY192	GDFK0232	CG86	1	rmpA_2	1	rmpA2_101	1	JXY192
JXY193	GDFK0234	CG86	1	rmpA_2	1	rmpA2_2,rmpA2_4,rmpA2_9,rmpA2_10,rmpA2_11,rmpA2_12,rmpA2_13,rmpA2_14,rmpA2_16,rmpA2_17,rmpA2_29,rmpA2_32,rmpA2_33,rmpA2_34,rmpA2_35,rmpA2_43,rmpA2_44,rmpA2_45,rmpA2_46,rmpA2_101,rmpA2_103	1	JXY193
JXY194	GDFK0235	CG76	0	NA	0	NA	0	JXY194
JXY195	GDFK0236	CG420	1	rmpA_2	1	rmpA2_3	1	JXY195
JXY196	GDFK0237	CG420	1	rmpA_2	1	rmpA2_3	1	JXY196
JXY197	GDFK0238	CG65	1	rmpA_2	1	rmpA2_6	1	JXY197
JXY198	GDFK0239	CG23	1	rmpA_2	1	rmpA2_3	1	JXY198
JXY199	GDFK0240	CG23	1	rmpA_2	1	rmpA2_6	1	JXY199
JXY200	GDFK0242	CG65	0	rmpA_5	1	rmpA2_5	1	JXY200
JXY201	GDFK0243	CG29	1	rmpA_2	1	rmpA2_8	1	JXY201
JXY202	GDFK0244	CG23	1	rmpA_2	1	rmpA2_3	1	JXY202
JXY203	GDFK0245	CG23	1	rmpA_2	1	rmpA2_5	1	JXY203
JXY204	GDFK0246	CG23	1	rmpA_2	1	rmpA2_28	1	JXY204
JXY205	GDFK0247	CG65	1	rmpA_2	1	rmpA2_6	1	JXY205
JXY206	GDFK0248	CG828	1	rmpA_11	0	NA	0	JXY206
JXY207	GDFK0249	CG23	0	rmpA_2	1	rmpA2_63	1	JXY207
JXY208	GDFK0250	CG65	0	rmpA_2	1	rmpA2_6	1	JXY208
JXY209	GDFK0251	CG23	1	rmpA_2	1	rmpA2_28	1	JXY209
JXY210	GDFK0252	CG23	1	rmpA_2	1	rmpA2_28	1	JXY210
JXY211	GDFK0253	CG65	0	rmpA_2	1	rmpA2_6	1	JXY211
JXY212	GDFK0254	CG380	1	rmpA_3	1	NA	0	JXY212
JXY213	GDFK0256	CG25	1	rmpA_2	1	rmpA2_6	1	JXY213
JXY214	GDFK0257	CG25	1	rmpA_2	1	rmpA2_6	1	JXY214
JXY215	GDFK0258	CG23	1	rmpA_2	1	rmpA2_5	1	JXY215
JXY216	GDFK0259	CG23	1	rmpA_2	1	rmpA2_5	1	JXY216
JXY217	GDFK0260	CG25	1	rmpA_2	1	rmpA2_6	1	JXY217
JXY218	GDFK0261	CG828	1	rmpA_2	1	rmpA2_68	1	JXY218
JXY219	GDFK0262	CG65	1	rmpA_2	1	rmpA2_5	1	JXY219
JXY220	GDFK0263	CG23	1	rmpA_2	1	rmpA2_66	1	JXY220
JXY221	GDFK0264	CG23	1	rmpA_2	1	NA	1	JXY221
JXY222	GDFK0265	CG163	0	NA	0	NA	0	JXY222
JXY223	GDFK0266	CG23	1	rmpA_2	1	rmpA2_5	1	JXY223
JXY224	GDFK0267	CG23	1	rmpA_2	1	rmpA2_5	1	JXY224
JXY225	GDFK0268	Singleton	0	NA	0	NA	0	JXY225
JXY226	GDFK0269	CG23	1	rmpA_2	1	rmpA2_5	1	JXY226
JXY227	GDFK0270	CG412	1	rmpA_2	1	rmpA2_3	1	JXY227
JXY228	GDFK0272	CG86	1	rmpA_2	1	rmpA2_9	1	JXY228
JXY229	GDFK0273	CG23	1	rmpA_2	1	rmpA2_3	1	JXY229
JXY230	GDFK0274	CG23	1	rmpA_2	1	rmpA2_28	1	JXY230
JXY231	GDFK0275	CG23	1	rmpA_2	1	rmpA2_6	1	JXY231
JXY232	GDFK0276	CG23	1	rmpA_2	1	rmpA2_5	1	JXY232
JXY233	GDFK0277	CG65	1	rmpA_2	1	NA	0	JXY233
JXY234	GDFK0278	CG65	1	rmpA_2	1	rmpA2_6	1	JXY234
JXY235	GDFK0279	CG65	1	rmpA_2	1	rmpA2_6	1	JXY235
JXY236	GDFK0280	CG412	1	rmpA_22	1	rmpA2_15	1	JXY236
JXY237	GDFK0282	CG86	1	rmpA_68	1	NA	0	JXY237
JXY238	GDFK0284	CG661	0	NA	0	NA	0	JXY238
JXY239	GDFK0285	CG86	1	rmpA_2	1	rmpA2_45	1	JXY239
JXY240	GDFK0286	CG412	0	rmpA_22	1	NA	1	JXY240
JXY241	GDFK0288	CG592	1	rmpA_2	1	rmpA2_28	1	JXY241
JXY242	GDFK0289	CG23	1	rmpA_2	1	rmpA2_77	1	JXY242
JXY243	GDFK0290	CG23	1	rmpA_2	1	rmpA2_28	1	JXY243
JXY244	GDFK0291	CG65	1	rmpA_2	1	NA	0	JXY244
JXY245	GDFK0292	CG23	1	rmpA_2	1	rmpA2_12	1	JXY245
JXY246	GDFK0293	CG65	1	rmpA_2	1	rmpA2_5	1	JXY246
JXY247	GDFK0294	CG86	1	rmpA_68	1	NA	0	JXY247
JXY248	GDFK0295	CG65	1	rmpA_2	1	rmpA2_6	1	JXY248
JXY249	GDFK0296	CG23	1	rmpA_2	1	rmpA2_5	1	JXY249
JXY250	GDFK0297	CG592	1	rmpA_2	1	NA	0	JXY250
JXY251	GDFK0298	CG23	1	NA	1	rmpA2_6	1	JXY251
JXY252	GDFK0299	CG65	1	rmpA_2	1	NA	0	JXY252
JXY253	GDFK0301	CG65	0	rmpA_2	1	rmpA2_28	1	JXY253
JXY254	GDFK0302	CG23	0	rmpA_2	1	rmpA2_3	1	JXY254
JXY255	GDFK0303	CG111	1	rmpA_2	1	NA	0	JXY255
JXY256	GDFK0304	CG86	1	rmpA_68	1	rmpA2_66	1	JXY256
JXY257	GDFK0305	CG23	1	rmpA_2	1	rmpA2_3	1	JXY257
JXY258	GDFK0306	CG29	1	rmpA_2	1	rmpA2_8	1	JXY258
JXY259	GDFK0307	CG86	1	rmpA_2	1	rmpA2_2	1	JXY259
JXY260	GDFK0308	CG258	0	rmpA_2	1	rmpA2_3	1	JXY260
JXY261	GDFK0309	CG258	0	rmpA_2	1	rmpA2_3	1	JXY261
JXY262	GDFK0310	CG258	0	rmpA_2	1	rmpA2_3	1	JXY262
JXY263	GDFK0311	CG258	0	rmpA_2	1	rmpA2_3	1	JXY263
JXY264	GDFK0312	CG23	1	rmpA_2	1	rmpA2_3	1	JXY264
JXY265	GDFK0313	CG23	1	rmpA_2	1	rmpA2_6	1	JXY265
JXY266	GDFK0314	CG23	1	rmpA_2	1	rmpA2_3	1	JXY266
JXY267	GDFK0315	CG23	1	rmpA_2	1	rmpA2_3	1	JXY267
JXY268	GDFK0316	CG412	1	rmpA_22	1	rmpA2_15	1	JXY268
JXY269	GDFK0318	CG258	0	rmpA_2	1	rmpA2_3	1	JXY269
JXY270	GDFK0319	CG23	1	rmpA_2	1	rmpA2_42	1	JXY270
JXY271	GDFK0320	CG258	1	rmpA_2	1	rmpA2_3	1	JXY271
JXY272	GDFK0322	CG23	1	rmpA_2	1	rmpA2_5	1	JXY272
JXY273	GDFK0323	CG375	1	rmpA_2	1	rmpA2_3	1	JXY273
JXY274	GDFK0324	CG65	1	rmpA_2	1	rmpA2_28	1	JXY274
JXY275	GDFK0325	CG23	1	rmpA_2	1	NA	1	JXY275
JXY276	GDFK0326	CG86	1	rmpA_2	1	NA	0	JXY276
JXY277	GDFK0327	CG23	1	rmpA_2	1	rmpA2_5	1	JXY277
JXY278	GDFK0328	CG86	1	rmpA_2	1	NA	1	JXY278
JXY279	GDFK0329	CG25	1	rmpA_11	0	NA	0	JXY279
JXY280	GDFK0330	CG30	1	rmpA_2	1	rmpA2_5	1	JXY280
JXY281	GDFK0332	CG23	1	rmpA_2	1	rmpA2_5	1	JXY281
JXY282	GDFK0333	CG39	1	rmpA_2	1	NA	0	JXY282
JXY283	GDFK0334	CG65	1	rmpA_2	1	rmpA2_6	1	JXY283
JXY284	GDFK0335	CG48	0	rmpA_92	1	rmpA2_8	1	JXY284
JXY285	GDFK0337	CG23	1	rmpA_2	1	rmpA2_6	1	JXY285
JXY286	GDFK0338	CG23	1	rmpA_2	1	rmpA2_5	1	JXY286
JXY287	GDFK0339	CG258	0	NA	0	rmpA2_3	1	JXY287
JXY288	GDFK0340	CG258	0	rmpA_2	1	rmpA2_3	1	JXY288
JXY289	GDFK0341	CG258	0	rmpA_5	1	rmpA2_3	1	JXY289
JXY290	GDFK0342	CG258	0	rmpA_2	1	rmpA2_3	1	JXY290
JXY291	GDFK0343	CG37	0	NA	0	NA	0	JXY291
JXY292	GDFK0345	CG48	0	rmpA_92	1	rmpA2_8	1	JXY292
JXY293	GDFK0346	CG65	0	rmpA_2	1	rmpA2_5	1	JXY293
JXY294	GDFK0347	CG48	0	rmpA_92	1	rmpA2_8	1	JXY294
JXY295	GDFK0348	CG258	1	rmpA_2	1	rmpA2_3	1	JXY295
JXY296	GDFK0349	CG23	1	rmpA_2	1	rmpA2_5	1	JXY296
JXY297	GDFK0350	CG258	0	rmpA_2	1	rmpA2_3	1	JXY297
JXY298	GDFK0351	CG86	0	rmpA_2	1	rmpA2_11	1	JXY298
JXY299	GDFK0352	CG258	1	rmpA_2	1	rmpA2_3	1	JXY299
JXY300	GDFK0354	CG258	0	rmpA_2	1	rmpA2_3	1	JXY300
JXY301	GDFK0355	CG258	0	NA	0	rmpA2_8	1	JXY301
JXY302	GDFK0356	CG23	1	rmpA_2	1	rmpA2_8	1	JXY302
JXY303	GDFK0357	CG258	0	rmpA_2	1	rmpA2_3	1	JXY303
JXY304	GDFK0358	CG258	0	rmpA_2	1	rmpA2_3	1	JXY304
JXY305	GDFK0359	CG23	0	NA	0	rmpA2_5	1	JXY305
JXY306	GDFK0361	CG24	0	NA	0	NA	0	JXY306
JXY307	GDFK0362	CG412	1	rmpA_22	1	rmpA2_15	1	JXY307
JXY308	GDFK0363	CG86	1	rmpA_2	1	rmpA2_11	1	JXY308
JXY309	GDFK0367	CG23	1	rmpA_2	1	rmpA2_3	1	JXY309
JXY310	GDFK0368	CG65	1	rmpA_2	1	rmpA2_6	1	JXY310
JXY311	GDFK0370	CG163	0	NA	0	NA	0	JXY311
JXY312	GDFK0371	CG23	1	rmpA_2	1	rmpA2_3	1	JXY312
JXY313	GDFK0375	CG420	1	rmpA_2,rmpA_11	1	rmpA2_5	1	JXY313
JXY314	GDFK0376	CG420	1	rmpA_2,rmpA_11	1	rmpA2_5	1	JXY314
JXY315	GDFK0378	CG420	1	rmpA_4,rmpA_11	1	rmpA2_5	1	JXY315
JXY316	GDFK0379	CG25	1	rmpA_2	1	rmpA2_5	1	JXY316
JXY317	GDFK0380	CG700	1	rmpA_11	0	NA	0	JXY317
JXY318	GDFK0382	CG35	0	NA	0	NA	0	JXY318
JXY319	GDFK0383	CG258	0	NA	0	rmpA2_3	1	JXY319
JXY320	GDFK0384	CG23	1	rmpA_2	1	rmpA2_3	1	JXY320
JXY321	GDFK0385	Singleton	0	NA	0	NA	0	JXY321
JXY322	GDFK0387	CG258	0	rmpA_2	1	rmpA2_3	1	JXY322
JXY323	GDFK0389	CG258	0	NA	0	rmpA2_3	1	JXY323
JXY324	GDFK0390	CG258	0	rmpA_2	1	rmpA2_3	1	JXY324
JXY325	GDFK0391	CG258	0	NA	0	rmpA2_3	1	JXY325
JXY326	GDFK0392	CG258	0	rmpA_2	1	rmpA2_3	1	JXY326
JXY327	GDFK0394	CG258	0	rmpA_2	1	rmpA2_3	1	JXY327
JXY328	GDFK0396	CG258	1	rmpA_2	1	rmpA2_3	1	JXY328
JXY329	GDFK0397	CG258	0	NA	0	rmpA2_8	1	JXY329
JXY330	GDFK0398	CG258	1	NA	0	rmpA2_8	1	JXY330
JXY331	GDFK0399	CG23	1	rmpA_2	1	rmpA2_5	1	JXY331
JXY332	GDFK0400	CG29	1	rmpA_2	1	rmpA2_8	1	JXY332
JXY333	GDFK0401	CG30	1	rmpA_2	1	rmpA2_5	1	JXY333
JXY334	GDFK0402	CG375	1	rmpA_2	1	rmpA2_2	1	JXY334
JXY335	GDFK0403	CG412	1	rmpA_2	1	rmpA2_3	1	JXY335
JXY336	GDFK0404	CG23	1	rmpA_2	1	rmpA2_3	1	JXY336
JXY337	GDFK0405	CG23	0	rmpA_2	1	rmpA2_6	1	JXY337
JXY338	GDFK0406	CG65	1	rmpA_2	1	rmpA2_5	1	JXY338
JXY339	GDFK0407	CG65	1	rmpA_2	1	rmpA2_5	1	JXY339
JXY340	GDFK0408	CG29	1	rmpA_2	1	NA	0	JXY340
JXY341	GDFK0409	CG420	1	rmpA_2	1	rmpA2_28	1	JXY341
JXY342	GDFK0410	CG86	1	rmpA_2	1	rmpA2_45	1	JXY342
JXY343	GDFK0411	CG23	1	rmpA_2	1	rmpA2_5	1	JXY343
JXY344	GDFK0412	CG23	1	rmpA_2,rmpA_11	1	rmpA2_5	1	JXY344
JXY345	GDFK0413	CG65	1	rmpA_2	1	rmpA2_3	1	JXY345
JXY346	GDFK0414	CG23	1	rmpA_2	1	rmpA2_3	1	JXY346
JXY347	GDFK0415	CG25	1	rmpA_2	1	rmpA2_6	1	JXY347
JXY348	GDFK0416	CG23	1	rmpA_2	1	rmpA2_60	1	JXY348
JXY349	GDFK0417	CG23	1	rmpA_2	1	rmpA2_5	1	JXY349
JXY350	GDFK0418	CG23	1	rmpA_2	1	rmpA2_3	1	JXY350
JXY351	GDFK0419	CG375	1	rmpA_2	1	rmpA2_8	1	JXY351
JXY352	GDFK0420	CG375	1	rmpA_2	1	rmpA2_2	1	JXY352
JXY353	GDFK0421	CG592	1	rmpA_2	1	rmpA2_5	1	JXY353
JXY354	GDFK0422	CG65	1	rmpA_2	1	rmpA2_28	1	JXY354
JXY355	GDFK0423	CG23	1	rmpA_2	1	rmpA2_5	1	JXY355
JXY356	GDFK0424	CG65	1	rmpA_2	1	rmpA2_5	1	JXY356
JXY357	GDFK0425	CG412	1	rmpA_2	1	NA	0	JXY357
JXY358	GDFK0426	CG23	1	rmpA_2	1	rmpA2_6	1	JXY358
JXY359	GDFK0427	CG29	1	rmpA_2	1	rmpA2_8	1	JXY359
JXY360	GDFK0428	CG23	0	rmpA_2	1	rmpA2_66	1	JXY360
JXY361	GDFK0429	CG23	1	rmpA_2	1	rmpA2_6	1	JXY361
JXY362	GDFK0430	CG65	1	rmpA_2	1	rmpA2_5	1	JXY362
JXY363	GDFK0431	CG806	0	rmpA_11	0	NA	0	JXY363
JXY364	GDFK0432	CG65	1	rmpA_2	1	rmpA2_6	1	JXY364
JXY365	GDFK0433	CG65	1	rmpA_2	1	rmpA2_6	1	JXY365
JXY366	GDFK0434	CG23	1	rmpA_2	1	rmpA2_5	1	JXY366
JXY367	GDFK0435	CG36	1	rmpA_22	1	rmpA2_12	1	JXY367
JXY368	GDFK0436	CG65	1	rmpA_2	1	rmpA2_6	1	JXY368
JXY369	GDFK0437	CG23	1	rmpA_2	1	rmpA2_6	1	JXY369
JXY370	GDFK0438	CG23	0	rmpA_2	1	rmpA2_6	1	JXY370
JXY371	GDFK0439	CG65	1	rmpA_2	1	rmpA2_6	1	JXY371
JXY372	GDFK0441	CG25	1	rmpA_2	1	rmpA2_6	1	JXY372
JXY373	GDFK0442	CG23	1	rmpA_2	1	rmpA2_5	1	JXY373
JXY374	GDFK0443	CG23	1	rmpA_2	1	rmpA2_5	1	JXY374
JXY375	GDFK0444	CG86	1	rmpA_4	1	NA	0	JXY375
JXY376	GDFK0445	CG65	1	rmpA_2	1	rmpA2_5	1	JXY376
JXY377	GDFK0446	CG23	0	rmpA_2	1	rmpA2_66	1	JXY377
JXY378	GDFK0447	CG29	1	rmpA_2	1	rmpA2_8	1	JXY378
JXY379	GDFK0448	CG23	1	rmpA_2	1	NA	1	JXY379
JXY380	GDFK0449	CG23	1	rmpA_2	1	rmpA2_6	1	JXY380
JXY381	GDFK0450	CG23	1	rmpA_2	1	rmpA2_5	1	JXY381
JXY382	GDFK0451	CG86	1	rmpA_2	1	NA	0	JXY382
JXY383	GDFK0452	CG23	0	rmpA_2	1	rmpA2_6	1	JXY383
JXY384	GDFK0453	CG412	1	rmpA_22	1	rmpA2_15	1	JXY384
JXY385	GDFK0455	CG65	1	rmpA_2	1	rmpA2_5	1	JXY385
JXY386	GDFK0456	CG380	1	rmpA_3	1	NA	0	JXY386
JXY387	GDFK0457	CG380	1	rmpA_3	1	NA	0	JXY387
JXY388	GDFK0458	CG412	1	rmpA_22	1	rmpA2_15	1	JXY388
JXY389	GDFK0460	CG5405	1	rmpA_22	1	rmpA2_15	1	JXY389
JXY390	GDFK0462	CG23	1	rmpA_2	1	rmpA2_3	1	JXY390
JXY391	GDFK0463	CG23	0	rmpA_2	1	rmpA2_5	1	JXY391
JXY392	GDFK0466	CG23	1	rmpA_2	1	NA	0	JXY392
JXY393	GDFK0468	CG375	1	rmpA_2	1	NA	0	JXY393
JXY394	GDFK0469	CG86	1	rmpA_2	1	rmpA2_46	1	JXY394
JXY395	GDFK0470	CG23	1	rmpA_2	1	NA	0	JXY395
JXY396	GDFK0472	CG375	1	rmpA_2	1	rmpA2_5	1	JXY396
JXY397	GDFK0474	CG375	1	rmpA_4	1	rmpA2_6	1	JXY397
JXY398	GDFK0475	CG380	1	rmpA_3	1	NA	0	JXY398
JXY399	GDFK0476	CG86	1	rmpA_2	1	NA	0	JXY399
JXY400	GDFK0477	CG65	1	rmpA_2	1	rmpA2_5	1	JXY400
JXY401	GDFK0478	CG36	0	rmpA_63	1	rmpA2_12	1	JXY401
JXY402	GDFK0479	CG412	0	NA	1	NA	0	JXY402
JXY403	GDFK0481	CG86	1	rmpA_2	1	NA	1	JXY403
JXY404	GDFK0482	CG412	1	rmpA_2	1	rmpA2_3	1	JXY404
JXY405	GDFK0483	CG258	0	NA	0	NA	0	JXY405
JXY406	GDFK0485	CG23	1	rmpA_2	1	rmpA2_6	1	JXY406
JXY407	GDFK0486	CG23	1	rmpA_2	1	rmpA2_6	1	JXY407
JXY408	GDFK0487	CG23	1	rmpA_2	1	rmpA2_8	1	JXY408
JXY409	GDFK0488	CG36	0	rmpA_2	1	rmpA2_2	1	JXY409
JXY410	GDFK0489	CG23	1	rmpA_2	1	rmpA2_5	1	JXY410
JXY411	GDFK0490	CG23	1	rmpA_2	1	rmpA2_8	1	JXY411
JXY412	GDFK0491	CG23	1	rmpA_2	1	rmpA2_3	1	JXY412
JXY413	GDFK0492	CG25	1	rmpA_2	1	rmpA2_6	1	JXY413
JXY414	GDFK0493	CG65	1	rmpA_2	1	rmpA2_66	1	JXY414
JXY415	GDFK0494	CG23	1	rmpA_2	1	rmpA2_6	1	JXY415
JXY416	GDFK0495	CG23	1	rmpA_2	1	rmpA2_5	1	JXY416
JXY417	GDFK0496	Singleton	1	rmpA_2	1	NA	0	JXY417
JXY418	GDFK0497	CG23	1	rmpA_2	1	rmpA2_3	1	JXY418
JXY419	GDFK0498	CG23	1	rmpA_2	1	rmpA2_3	1	JXY419
JXY420	GDFK0499	CG36	1	rmpA_2	1	rmpA2_46	1	JXY420
JXY421	GDFK0500	CG218	1	rmpA_2	1	rmpA2_8	1	JXY421
JXY422	GDFK0501	CG23	1	rmpA_2	1	rmpA2_8	1	JXY422
JXY423	GDFK0502	CG25	0	NA	0	NA	0	JXY423
JXY424	GDFK0503	CG65	1	rmpA_2	1	rmpA2_6	1	JXY424
JXY425	GDFK0504	CG23	0	rmpA_2	1	rmpA2_6	1	JXY425
JXY426	GDFK0505	CG86	1	rmpA_2	1	rmpA2_43	1	JXY426
JXY427	GDFK0506	CG23	1	rmpA_2,rmpA_11	1	rmpA2_6	1	JXY427
JXY428	GDFK0508	CG23	1	rmpA_2	1	rmpA2_3	1	JXY428
JXY429	GDFK0509	CG23	1	NA	1	rmpA2_6	1	JXY429
JXY430	GDFK0510	CG592	1	rmpA_2	1	rmpA2_28	1	JXY430
JXY431	GDFK0511	CG36	0	rmpA_77	1	rmpA2_12	1	JXY431
JXY432	GDFK0512	CG380	1	rmpA_3	1	NA	0	JXY432
JXY433	GDFK0513	CG65	1	rmpA_2	1	rmpA2_3	1	JXY433
JXY434	GDFK0514	CG65	1	rmpA_2	1	rmpA2_6	1	JXY434
JXY435	GDFK0515	CG30	0	rmpA_2	1	rmpA2_6	1	JXY435
JXY436	GDFK0516	CG412	1	rmpA_22	1	rmpA2_15	1	JXY436
JXY437	GDFK0517	CG23	1	rmpA_2	1	rmpA2_5	1	JXY437
JXY438	GDFK0518	CG23	1	rmpA_2	1	rmpA2_5	1	JXY438
JXY439	GDFK0519	CG86	1	rmpA_2	1	rmpA2_43	1	JXY439
JXY440	GDFK0520	CG111	1	rmpA_2	1	NA	0	JXY440
JXY441	GDFK0521	CG23	1	rmpA_2	1	rmpA2_5	1	JXY441
JXY442	GDFK0523	CG25	1	rmpA_2	1	rmpA2_66	1	JXY442
JXY443	GDFK0524	CG29	0	rmpA_2	1	NA	0	JXY443
JXY444	GDFK0525	CG86	1	rmpA_2	1	rmpA2_11	1	JXY444
JXY445	GDFK0527	CG314	1	rmpA_2	1	NA	0	JXY445
JXY446	GDFK0528	Singleton	1	rmpA_2	1	NA	0	JXY446
JXY447	GDFK0529	CG380	1	rmpA_3	1	NA	0	JXY447
JXY448	GDFK0530	CG23	1	rmpA_2	1	rmpA2_5	1	JXY448
JXY449	GDFK0531	CG23	1	rmpA_2	1	rmpA2_28	1	JXY449
JXY450	GDFK0532	CG258	0	NA	1	rmpA2_3	1	JXY450
JXY451	GDFK0533	CG258	0	NA	0	rmpA2_3	1	JXY451
JXY452	GDFK0534	CG258	0	NA	1	rmpA2_3	1	JXY452
JXY453	GDFK0535	CG258	0	NA	0	rmpA2_3	1	JXY453
JXY454	GDFK0536	CG258	1	NA	0	rmpA2_3	1	JXY454
JXY455	GDFK0538	CG218	1	rmpA_2	1	rmpA2_8	1	JXY455
JXY456	GDFK0539	CG23	0	rmpA_2	1	rmpA2_3	1	JXY456
JXY457	GDFK0540	CG111	1	rmpA_2	1	NA	0	JXY457
JXY458	GDFK0541	CG592	1	rmpA_2	1	NA	0	JXY458
JXY459	GDFK0542	CG65	1	rmpA_2	1	rmpA2_6	1	JXY459
JXY460	GDFK0543	CG23	1	rmpA_2	1	rmpA2_5	1	JXY460
JXY461	GDFK0544	CG65	1	rmpA_2	1	rmpA2_6	1	JXY461
JXY462	GDFK0545	CG412	1	rmpA_2	1	rmpA2_3	1	JXY462
JXY463	GDFK0547	CG23	0	rmpA_2	1	rmpA2_5	1	JXY463
JXY464	GDFK0548	CG23	0	rmpA_2	1	rmpA2_5	1	JXY464
JXY465	GDFK0549	CG23	1	rmpA_2	1	rmpA2_5	1	JXY465
JXY466	GDFK0550	CG30	1	rmpA_2	1	rmpA2_5	1	JXY466
JXY467	GDFK0551	CG30	1	rmpA_2	1	rmpA2_5	1	JXY467
JXY468	GDFK0552	CG412	0	rmpA_22	1	rmpA2_15	1	JXY468
JXY469	GDFK0553	CG86	1	rmpA_2	1	rmpA2_11	1	JXY469
JXY470	GDFK0554	CG23	1	rmpA_2	1	rmpA2_28	1	JXY470
JXY471	GDFK0555	CG36	1	rmpA_22	1	rmpA2_10	1	JXY471
JXY472	GDFK0556	CG218	1	rmpA_2	1	rmpA2_8	1	JXY472
JXY473	GDFK0559	CG23	1	rmpA_2	1	rmpA2_8	1	JXY473
JXY474	GDFK0560	CG412	1	rmpA_22	1	rmpA2_15	1	JXY474
JXY475	GDFK0561	CG23	1	rmpA_2	1	rmpA2_5	1	JXY475
JXY476	GDFK0562	CG660	0	rmpA_2	1	rmpA2_5	1	JXY476
JXY477	GDFK0563	CG412	1	rmpA_2	1	rmpA2_3	1	JXY477
JXY478	GDFK0564	CG23	0	rmpA_2	1	rmpA2_3	1	JXY478
JXY479	GDFK0565	CG29	0	rmpA_5	1	rmpA2_8	1	JXY479
JXY480	GDFK0566	CG29	1	rmpA_2	1	rmpA2_8	1	JXY480
JXY481	GDFK0567	CG86	1	rmpA_2	1	rmpA2_101	1	JXY481
JXY482	GDFK0568	CG23	1	rmpA_2	1	rmpA2_8	1	JXY482
JXY483	GDFK0571	CG65	1	rmpA_2	1	rmpA2_5	1	JXY483
JXY484	GDFK0572	CG29	1	rmpA_2	1	NA	0	JXY484
JXY485	GDFK0573	CG111	1	rmpA_2	1	NA	0	JXY485
JXY486	GDFK0574	CG23	1	rmpA_2	1	rmpA2_28	1	JXY486
JXY487	GDFK0575	CG23	1	rmpA_2	1	rmpA2_6	1	JXY487
JXY488	GDFK0577	CG23	1	rmpA_2	1	rmpA2_12	1	JXY488
JXY489	GDFK0578	CG111	1	rmpA_2	1	NA	0	JXY489
JXY490	GDFK0579	CG23	1	rmpA_2	1	rmpA2_66	1	JXY490
JXY491	GDFK0580	CG375	1	NA	1	NA	0	JXY491
JXY492	GDFK0581	CG25	1	rmpA_2	1	rmpA2_6	1	JXY492
JXY493	GDFK0582	CG24	0	NA	0	NA	0	JXY493
JXY494	GDFK0583	CG163	0	NA	0	NA	0	JXY494
JXY495	GDFK0584	CG375	1	rmpA_2	1	rmpA2_6	1	JXY495
JXY496	GDFK0585	CG23	0	rmpA_2	1	rmpA2_3	1	JXY496
JXY497	GDFK0586	CG23	1	rmpA_2	1	rmpA2_3	1	JXY497
JXY498	GDFK0587	CG412	1	rmpA_22	1	NA	0	JXY498
JXY499	GDFK0589	CG23	0	rmpA_2	1	rmpA2_5	1	JXY499
JXY500	GDFK0590	CG65	1	rmpA_2	1	rmpA2_3	1	JXY500
JXY501	GDFK0591	CG23	1	rmpA_2,rmpA_11	1	rmpA2_5	1	JXY501
JXY502	GDFK0592	CG65	1	rmpA_2	1	rmpA2_28	1	JXY502
JXY503	GDFK0593	CG23	1	rmpA_2	1	rmpA2_5	1	JXY503
JXY504	GDFK0594	CG65	1	rmpA_2	1	rmpA2_28	1	JXY504
JXY505	GDFK0595	CG1265	1	rmpA_2	1	rmpA2_8	1	JXY505
JXY506	GDFK0596	CG65	0	rmpA_2	1	NA	1	JXY506
JXY507	GDFK0597	CG23	1	rmpA_2	1	rmpA2_6	1	JXY507
JXY508	GDFK0598	CG23	1	rmpA_2	1	rmpA2_3	1	JXY508
JXY509	GDFK0599	CG23	1	rmpA_2	1	rmpA2_3	1	JXY509
JXY510	GDFK0600	CG23	1	rmpA_2	1	rmpA2_3	1	JXY510
JXY511	GDFK0601	CG29	1	rmpA_2	1	rmpA2_8	1	JXY511
JXY512	GDFK0602	CG29	1	rmpA_2	1	NA	0	JXY512
JXY513	GDFK0603	CG23	1	rmpA_2	1	rmpA2_49	1	JXY513
JXY514	GDFK0604	CG23	1	rmpA_2	1	rmpA2_5	1	JXY514
JXY515	GDFK0605	Singleton	1	rmpA_2	1	rmpA2_28	1	JXY515
JXY516	GDFK0606	CG65	0	NA	1	rmpA2_6	1	JXY516
JXY517	GDFK0607	CG23	1	rmpA_2	1	rmpA2_77	1	JXY517
JXY518	GDFK0608	CG420	0	rmpA_2	1	rmpA2_5	1	JXY518
JXY519	GDFK0609	CG23	1	rmpA_2	1	rmpA2_63	1	JXY519
JXY520	GDFK0610	CG23	1	rmpA_2	1	rmpA2_3	1	JXY520
JXY521	GDFK0611	CG23	1	rmpA_2	1	rmpA2_3	1	JXY521
JXY522	GDFK0612	CG29	1	rmpA_2	1	NA	0	JXY522
JXY523	GDFK0613	CG35	0	rmpA_2	1	NA	0	JXY523
JXY524	GDFK0614	CG86	1	rmpA_2	1	NA	1	JXY524
JXY525	GDFK0615	CG86	1	rmpA_2	1	NA	1	JXY525
JXY526	GDFK0616	CG412	1	rmpA_2	1	rmpA2_3	1	JXY526
JXY527	GDFK0617	CG412	1	rmpA_2	1	NA	0	JXY527
JXY528	GDFK0618	CG218	1	rmpA_2	1	rmpA2_8	1	JXY528
JXY529	GDFK0621	CG23	1	rmpA_2	1	rmpA2_5	1	JXY529
JXY530	GDFK0622	CG29	1	rmpA_2	1	rmpA2_8	1	JXY530
JXY531	GDFK0623	CG65	1	rmpA_2	1	rmpA2_5	1	JXY531
JXY532	GDFK0624	CG23	1	rmpA_2	1	rmpA2_3	1	JXY532
JXY533	GDFK0625	CG23	0	rmpA_2	1	rmpA2_66	1	JXY533
JXY534	GDFK0626	CG23	1	rmpA_2	1	rmpA2_3	1	JXY534
JXY535	GDFK0627	CG23	1	rmpA_2	1	rmpA2_3	1	JXY535
JXY536	GDFK0628	CG23	1	rmpA_2	1	rmpA2_5	1	JXY536
JXY537	GDFK0629	CG23	1	rmpA_2	1	rmpA2_77	1	JXY537
JXY538	GDFK0630	CG889	0	rmpA_2	1	rmpA2_5	1	JXY538
JXY539	GDFK0631	CG23	1	rmpA_2	1	rmpA2_8	1	JXY539
JXY540	GDFK0632	CG86	1	rmpA_2	1	NA	1	JXY540
JXY541	GDFK0633	CG23	1	rmpA_2	1	rmpA2_3	1	JXY541
JXY542	GDFK0634	CG23	1	rmpA_2	1	rmpA2_3	1	JXY542
JXY543	GDFK0635	CG412	1	rmpA_2	1	NA	1	JXY543
JXY544	GDFK0636	CG65	1	rmpA_2	1	rmpA2_6	1	JXY544
JXY545	GDFK0637	CG412	1	rmpA_22	1	rmpA2_15	1	JXY545
JXY546	GDFK0638	Singleton	0	NA	0	rmpA2_6	1	JXY546
JXY547	GDFK0639	CG23	1	rmpA_2	1	rmpA2_66	1	JXY547
JXY548	GDFK0640	CG23	1	rmpA_2	1	rmpA2_5	1	JXY548
JXY549	GDFK0641	CG23	1	rmpA_2	1	rmpA2_3	1	JXY549
JXY550	GDFK0642	CG23	1	rmpA_2	1	rmpA2_3	1	JXY550
JXY551	GDFK0643	CG23	1	rmpA_2	1	rmpA2_6	1	JXY551
JXY552	GDFK0644	CG23	1	rmpA_2	1	rmpA2_6	1	JXY552
JXY553	GDFK0645	CG23	1	rmpA_2	1	rmpA2_3	1	JXY553
JXY554	GDFK0646	CG23	1	rmpA_2	1	rmpA2_28	1	JXY554
JXY555	GDFK0647	CG23	0	rmpA_2	1	rmpA2_66	1	JXY555
JXY556	GDFK0648	CG23	1	rmpA_2	1	rmpA2_5	1	JXY556
JXY557	GDFK0649	CG23	1	rmpA_2	1	rmpA2_6	1	JXY557
JXY558	GDFK0650	CG23	0	rmpA_2	1	rmpA2_3	1	JXY558
JXY559	GDFK0651	CG29	1	rmpA_2	1	rmpA2_8	1	JXY559
JXY560	GDFK0652	CG23	0	rmpA_2	1	rmpA2_5	1	JXY560
JXY561	GDFK0653	CG23	1	rmpA_2	1	rmpA2_6	1	JXY561
JXY562	GDFK0654	CG23	1	rmpA_2	1	rmpA2_49	1	JXY562
JXY563	GDFK0655	CG23	1	rmpA_2	1	rmpA2_5	1	JXY563
JXY564	GDFK0656	CG23	1	rmpA_2	1	rmpA2_6	1	JXY564
JXY565	GDFK0657	CG375	1	rmpA_2	1	rmpA2_8	1	JXY565
JXY566	GDFK0658	CG65	1	rmpA_2	1	rmpA2_66	1	JXY566
JXY567	GDFK0659	CG23	1	rmpA_2	1	rmpA2_3	1	JXY567
JXY568	GDFK0660	CG86	1	rmpA_2	1	NA	1	JXY568
JXY569	GDFK0661	CG23	1	rmpA_2	1	rmpA2_63	1	JXY569
JXY570	GDFK0662	CG23	1	rmpA_2	1	rmpA2_5	1	JXY570
JXY571	GDFK0663	CG23	1	rmpA_2	1	rmpA2_5	1	JXY571
JXY572	GDFK0664	CG23	1	rmpA_2	1	rmpA2_5	1	JXY572
JXY573	GDFK0665	CG23	1	rmpA_2	1	rmpA2_5	1	JXY573
JXY574	GDFK0666	CG23	1	rmpA_2	1	rmpA2_6	1	JXY574
JXY575	GDFK0667	CG23	1	rmpA_2	1	rmpA2_5	1	JXY575
JXY576	GDFK0668	CG412	1	rmpA_2	1	rmpA2_3	1	JXY576
JXY577	GDFK0669	CG23	1	rmpA_2	1	rmpA2_5	1	JXY577
JXY578	GDFK0670	CG65	1	rmpA_2	1	rmpA2_5	1	JXY578
JXY579	GDFK0671	CG23	1	rmpA_2	1	rmpA2_66	1	JXY579
JXY580	GDFK0672	CG23	1	rmpA_2	1	rmpA2_3	1	JXY580
JXY581	GDFK0673	CG23	1	rmpA_2	1	rmpA2_3	1	JXY581
JXY582	GDFK0674	CG23	1	rmpA_2	1	rmpA2_5	1	JXY582
JXY583	GDFK0675	CG23	0	rmpA_2	1	rmpA2_5	1	JXY583
JXY584	GDFK0677	Singleton	1	rmpA_2	1	rmpA2_2	1	JXY584
JXY585	GDFK0678	CG23	1	rmpA_2	1	rmpA2_3	1	JXY585
JXY586	GDFK0679	CG23	1	rmpA_2	1	rmpA2_6	1	JXY586
JXY587	GDFK0680	CG23	1	rmpA_2	1	rmpA2_5	1	JXY587
JXY588	GDFK0681	CG23	1	rmpA_2	1	rmpA2_6	1	JXY588
JXY589	GDFK0682	CG23	1	rmpA_2	1	rmpA2_6	1	JXY589
JXY590	GDFK0683	CG23	1	rmpA_2	1	rmpA2_6	1	JXY590
JXY591	GDFK0684	CG23	1	rmpA_36	1	rmpA2_5	1	JXY591
JXY592	GDFK0685	CG29	1	rmpA_2	1	rmpA2_8	1	JXY592
JXY593	GDFK0686	CG23	1	rmpA_2	1	rmpA2_5	1	JXY593
JXY594	GDFK0687	CG700	1	rmpA_11	0	NA	0	JXY594
JXY595	GDFK0689	CG700	1	rmpA_11	0	NA	0	JXY595
JXY596	GDFK0690	CG700	1	rmpA_11	0	NA	0	JXY596
JXY597	GDFK0691	CG23	0	rmpA_2	1	rmpA2_6	1	JXY597
JXY598	GDFK0692	CG65	0	rmpA_2	1	rmpA2_5	1	JXY598
JXY599	GDFK0693	CG23	0	rmpA_2	1	rmpA2_6	1	JXY599
JXY600	GDFK0694	CG23	1	rmpA_2	1	rmpA2_5	1	JXY600
JXY601	GDFK0695	CG375	1	rmpA_2	1	rmpA2_3	1	JXY601
JXY602	GDFK0696	CG23	1	rmpA_2	1	rmpA2_77	1	JXY602
JXY603	GDFK0697	CG700	1	rmpA_11	0	NA	0	JXY603
JXY604	GDFK0698	CG25	1	rmpA_11	0	NA	0	JXY604
JXY605	GDFK0699	CG23	1	rmpA_2	1	rmpA2_3	1	JXY605
JXY606	GDFK0700	CG86	1	rmpA_2	1	NA	1	JXY606
JXY607	GDFK0701	CG700	1	rmpA_11	0	NA	0	JXY607
JXY608	GDFK0702	CG23	1	rmpA_2	1	rmpA2_5	1	JXY608
JXY609	GDFK0703	CG23	1	rmpA_2	1	rmpA2_3	1	JXY609
JXY610	GDFK0704	CG420	0	rmpA_2	1	NA	1	JXY610
JXY611	GDFK0705	CG375	1	rmpA_2	1	rmpA2_5	1	JXY611
JXY612	GDFK0706	CG65	1	rmpA_2	1	rmpA2_28	1	JXY612
JXY613	GDFK0707	CG65	1	rmpA_2	1	rmpA2_5	1	JXY613
JXY614	GDFK0708	CG375	1	rmpA_2	1	rmpA2_8	1	JXY614
JXY615	GDFK0709	CG380	1	rmpA_3	1	NA	0	JXY615
JXY616	GDFK0710	CG86	1	rmpA_2	1	rmpA2_2	1	JXY616
JXY617	GDFK0711	CG23	1	rmpA_2	1	rmpA2_6	1	JXY617
JXY618	GDFK0712	CG23	0	rmpA_2,rmpA_13	1	rmpA2_5	1	JXY618
JXY619	GDFK0713	CG25	1	rmpA_2	1	rmpA2_5	1	JXY619
JXY620	GDFK0714	CG23	1	rmpA_2	1	rmpA2_6	1	JXY620
JXY621	GDFK0715	CG23	1	rmpA_2	1	rmpA2_3	1	JXY621
JXY622	GDFK0716	CG218	1	rmpA_2	1	rmpA2_8	1	JXY622
JXY623	GDFK0717	CG412	1	rmpA_2	1	rmpA2_3	1	JXY623
JXY624	GDFK0718	CG412	1	rmpA_22	1	rmpA2_15	1	JXY624
JXY625	GDFK0719	CG86	0	rmpA_2	1	rmpA2_34	1	JXY625
JXY626	GDFK0720	CG23	0	rmpA_2	1	rmpA2_5	1	JXY626
JXY627	GDFK0721	CG29	1	rmpA_2	1	rmpA2_8	1	JXY627
JXY628	GDFK0722	CG592	1	rmpA_2	1	rmpA2_3	1	JXY628
JXY629	GDFK0723	CG412	1	rmpA_22	1	rmpA2_15	1	JXY629
JXY630	GDFK0724	CG375	1	rmpA_2	1	rmpA2_8	1	JXY630
JXY631	GDFK0725	CG23	1	rmpA_2	1	rmpA2_5	1	JXY631
JXY632	GDFK0726	CG380	1	rmpA_3	1	NA	0	JXY632
JXY633	GDFK0727	CG23	1	rmpA_2	1	rmpA2_8	1	JXY633
JXY634	GDFK0728	CG23	0	rmpA_2	1	rmpA2_6	1	JXY634
JXY635	GDFK0729	CG23	1	rmpA_2	1	rmpA2_3	1	JXY635
JXY636	GDFK0730	CG86	1	rmpA_2	1	NA	1	JXY636
JXY637	GDFK0731	CG258	0	NA	0	NA	0	JXY637
JXY638	GDFK0732	CG258	0	NA	0	NA	0	JXY638
JXY639	GDFK0733	CG258	0	NA	0	NA	0	JXY639
JXY640	GDFK0734	CG258	0	NA	0	NA	0	JXY640
JXY641	GDFK0735	CG258	0	NA	0	NA	0	JXY641
JXY642	GDFK0736	CG258	0	NA	0	NA	0	JXY642
JXY643	GDFK0737	CG258	0	NA	0	NA	0	JXY643
JXY644	GDFK0738	CG380	1	rmpA_3	1	NA	0	JXY644
JXY645	GDFK0739	CG380	1	rmpA_3	1	NA	0	JXY645
JXY646	GDFK0740	CG258	0	NA	0	NA	0	JXY646
JXY647	GDFK0741	CG258	0	NA	0	NA	0	JXY647
JXY648	GDFK0742	CG258	0	NA	0	NA	0	JXY648
JXY649	GDFK0743	CG258	0	NA	0	NA	0	JXY649
JXY650	GDFK0744	CG258	0	NA	0	NA	0	JXY650
JXY651	GDFK0745	CG258	0	NA	0	NA	0	JXY651
JXY652	GDFK0746	CG258	0	NA	0	NA	0	JXY652
JXY653	GDFK0747	CG258	0	NA	0	NA	0	JXY653
JXY654	GDFK0748	CG258	0	NA	0	NA	0	JXY654
JXY655	GDFK0749	CG258	1	NA	0	NA	0	JXY655
JXY656	GDFK0750	CG258	0	NA	0	NA	0	JXY656
JXY657	GDFK0751	CG258	0	NA	0	NA	0	JXY657
JXY658	GDFK0752	CG258	0	NA	0	NA	0	JXY658
JXY659	GDFK0753	CG258	0	NA	0	NA	0	JXY659
JXY660	GDFK0754	CG258	0	NA	0	NA	0	JXY660
JXY661	GDFK0755	CG258	0	NA	0	NA	0	JXY661
JXY662	GDFK0756	CG258	0	NA	0	NA	0	JXY662
JXY663	GDFK0757	CG258	0	NA	0	NA	0	JXY663
JXY664	GDFK0758	CG258	0	NA	0	NA	0	JXY664
JXY665	GDFK0759	CG258	0	NA	0	NA	0	JXY665
JXY666	GDFK0760	CG258	0	NA	0	NA	0	JXY666
JXY667	GDFK0761	CG258	1	NA	0	NA	0	JXY667
JXY668	GDFK0762	CG258	0	NA	0	NA	0	JXY668
JXY669	GDFK0763	CG258	0	NA	0	NA	0	JXY669
JXY670	GDFK0764	CG258	0	NA	0	NA	0	JXY670
JXY671	GDFK0765	CG258	0	NA	0	NA	0	JXY671
JXY672	GDFK0766	CG29	0	rmpA_2	1	NA	0	JXY672
JXY673	GDFK0768	CG23	1	rmpA_2	1	rmpA2_5	1	JXY673
JXY674	GDFK0769	CG412	1	rmpA_22	1	rmpA2_15	1	JXY674
JXY675	GDFK0770	CG23	0	rmpA_2	1	rmpA2_5	1	JXY675
JXY676	GDFK0771	CG1049	1	rmpA_2	1	rmpA2_3	1	JXY676
JXY677	GDFK0772	CG412	1	rmpA_22	1	rmpA2_15	1	JXY677
JXY678	GDFK0774	CG36	1	rmpA_22	1	NA	1	JXY678
JXY679	GDFK0776	CG65	1	rmpA_2	1	rmpA2_6	1	JXY679
JXY680	GDFK0778	CG65	1	rmpA_2	1	rmpA2_5	1	JXY680
JXY681	GDFK0779	CG23	0	rmpA_2	1	rmpA2_8	1	JXY681
JXY682	GDFK0780	CG37	0	NA	0	NA	0	JXY682
JXY683	GDFK0781	CG375	1	rmpA_2	1	NA	0	JXY683
JXY684	GDFK0782	CG23	1	rmpA_2	1	rmpA2_6	1	JXY684
JXY685	GDFK0783	CG111	1	rmpA_2	1	NA	0	JXY685
JXY686	GDFK0785	CG23	1	rmpA_2	1	rmpA2_5	1	JXY686
JXY687	GDFK0786	CG23	0	rmpA_2	1	rmpA2_5	1	JXY687
JXY688	GDFK0787	CG86	1	rmpA_2	1	rmpA2_43	1	JXY688
JXY689	GDFK0788	CG23	1	rmpA_2	1	rmpA2_6	1	JXY689
JXY690	GDFK0789	CG23	1	rmpA_2	1	rmpA2_5	1	JXY690
JXY691	GDFK0790	CG23	1	rmpA_2	1	rmpA2_5	1	JXY691
JXY692	GDFK0792	CG412	1	rmpA_22	1	rmpA2_15	1	JXY692
JXY693	GDFK0793	CG700	1	rmpA_11	0	NA	0	JXY693
JXY694	GDFK0794	CG23	1	rmpA_2	1	rmpA2_5	1	JXY694
JXY695	GDFK0795	CG1049	1	rmpA_2	1	rmpA2_3	1	JXY695
JXY696	GDFK0796	CG23	0	rmpA_2	1	rmpA2_5	1	JXY696
JXY697	GDFK0797	CG86	1	rmpA_2	1	rmpA2_5	1	JXY697
JXY698	GDFK0798	CG111	1	rmpA_2	1	NA	0	JXY698
JXY699	GDFK0799	CG660	1	rmpA_2	1	rmpA2_5	1	JXY699
JXY700	GDFK0801	CG65	1	rmpA_2	1	rmpA2_6	1	JXY700
JXY701	GDFK0802	CG29	0	NA	0	rmpA2_8	1	JXY701
JXY702	GDFK0803	CG86	0	rmpA_68	1	rmpA2_30,rmpA2_92,rmpA2_93	1	JXY702
JXY703	GDFK0804	CG65	1	rmpA_2	1	rmpA2_6	1	JXY703
JXY704	GDFK0805	CG25	0	rmpA_11	0	NA	0	JXY704
JXY705	GDFK0809	CG65	1	rmpA_2	1	rmpA2_6	1	JXY705
JXY706	GDFK0811	CG218	1	rmpA_2	1	rmpA2_3	1	JXY706
JXY707	GDFK0812	Singleton	0	rmpA_2	1	rmpA2_12	1	JXY707
JXY708	GDFK0813	CG218	1	rmpA_2	1	rmpA2_3	1	JXY708
JXY709	GDFK0814	CG23	1	rmpA_2	1	rmpA2_3	1	JXY709
JXY710	GDFK0815	CG23	0	rmpA_2	1	rmpA2_5	1	JXY710
JXY711	GDFK0816	CG202	1	rmpA_2	1	rmpA2_8	1	JXY711
JXY712	GDFK0817	CG65	1	rmpA_2	1	rmpA2_5	1	JXY712
JXY713	GDFK0818	CG65	1	rmpA_2	1	rmpA2_5	1	JXY713
JXY714	GDFK0819	CG412	1	rmpA_2	1	rmpA2_3	1	JXY714
JXY715	GDFK0821	CG660	0	rmpA_2	1	rmpA2_6	1	JXY715
JXY716	GDFK0822	CG23	0	rmpA_2	1	rmpA2_5	1	JXY716
JXY717	GDFK0823	CG23	1	rmpA_2	1	rmpA2_5	1	JXY717
JXY718	GDFK0824	CG23	1	rmpA_2	1	NA	0	JXY718
JXY719	GDFK0825	CG23	1	rmpA_2	1	rmpA2_3	1	JXY719
JXY720	GDFK0826	CG23	0	rmpA_2	1	rmpA2_5	1	JXY720
JXY721	GDFK0827	CG36	0	rmpA_22	1	rmpA2_12	1	JXY721
JXY722	GDFK0829	CG258	0	NA	0	rmpA2_8	1	JXY722
JXY723	GDFK0830	CG258	0	NA	0	rmpA2_8	1	JXY723
JXY724	GDFK0831	CG258	1	NA	0	rmpA2_8	1	JXY724
JXY725	GDFK0832	CG258	0	NA	0	rmpA2_8	1	JXY725
JXY726	GDFK0833	CG258	0	NA	0	rmpA2_8	1	JXY726
JXY727	GDFK0834	CG258	0	NA	0	rmpA2_8	1	JXY727
JXY728	GDFK0835	CG258	0	NA	0	rmpA2_8	1	JXY728
JXY729	GDFK0836	CG258	0	NA	0	rmpA2_8	1	JXY729
JXY730	GDFK0837	CG258	0	NA	0	rmpA2_8	1	JXY730
JXY731	GDFK0838	CG258	0	NA	0	rmpA2_8	1	JXY731
JXY732	GDFK0839	CG258	0	NA	0	rmpA2_8	1	JXY732
JXY733	GDFK0840	CG258	0	NA	0	rmpA2_8	1	JXY733
JXY734	GDFK0841	CG258	0	NA	0	rmpA2_8	1	JXY734
JXY735	GDFK0842	CG258	0	NA	0	rmpA2_8	1	JXY735
JXY736	GDFK0843	CG258	0	NA	0	rmpA2_8	1	JXY736
JXY737	GDFK0844	CG258	0	NA	0	rmpA2_8	1	JXY737
JXY738	GDFK0845	CG258	0	NA	0	rmpA2_8	1	JXY738
JXY739	GDFK0846	CG258	0	NA	0	rmpA2_8	1	JXY739
JXY740	GDFK0847	CG258	0	NA	0	rmpA2_8	1	JXY740
JXY741	GDFK0848	CG258	0	NA	0	rmpA2_8	1	JXY741
JXY742	GDFK0849	CG23	1	rmpA_2	1	rmpA2_8	1	JXY742
JXY743	GDFK0850	Singleton	1	rmpA_2	1	rmpA2_12	1	JXY743
JXY744	GDFK0851	CG65	1	rmpA_2	1	rmpA2_3	1	JXY744
JXY745	GDFK0853	CG412	1	rmpA_22	1	rmpA2_15	1	JXY745
JXY746	GDFK0854	CG86	1	rmpA_2	1	NA	0	JXY746
JXY747	GDFK0855	CG412	1	rmpA_2	1	rmpA2_3	1	JXY747
JXY748	GDFK0856	CG111	1	rmpA_2	1	NA	0	JXY748
JXY749	GDFK0857	CG380	1	rmpA_3	1	NA	0	JXY749
JXY750	GDFK0858	CG86	1	rmpA_2	1	NA	0	JXY750
JXY751	GDFK0860	CG380	1	rmpA_3	1	NA	0	JXY751
JXY752	GDFK0861	CG412	1	rmpA_22	1	rmpA2_15	1	JXY752
JXY753	GDFK0862	CG592	1	rmpA_2	1	rmpA2_28	1	JXY753
JXY754	GDFK0863	CG23	1	rmpA_2	1	rmpA2_6	1	JXY754
JXY755	GDFK0865	CG412	1	rmpA_2	1	rmpA2_3	1	JXY755
JXY756	GDFK0866	CG29	0	rmpA_2	1	rmpA2_8	1	JXY756
JXY757	GDFK0867	CG412	1	rmpA_2	1	rmpA2_3	1	JXY757
JXY758	GDFK0868	CG23	1	rmpA_2	1	rmpA2_3	1	JXY758
JXY759	GDFK0869	CG23	1	rmpA_2	1	rmpA2_5	1	JXY759
JXY760	GDFK0870	CG23	0	rmpA_2	1	rmpA2_63	1	JXY760
JXY761	GDFK0871	CG23	1	rmpA_2	1	rmpA2_6	1	JXY761
JXY762	GDFK0872	CG412	1	rmpA_2	1	rmpA2_3	1	JXY762
JXY763	GDFK0873	CG23	1	rmpA_2	1	rmpA2_5	1	JXY763
JXY764	GDFK0874	CG412	0	rmpA_2	1	rmpA2_3	1	JXY764
JXY765	GDFK0875	CG65	1	rmpA_2	1	rmpA2_3	1	JXY765
JXY766	GDFK0877	CG218	1	rmpA_2	1	rmpA2_8	1	JXY766
JXY767	GDFK0878	CG23	0	rmpA_2	1	rmpA2_5	1	JXY767
JXY768	GDFK0879	CG86	1	rmpA_2	1	rmpA2_2	1	JXY768
JXY769	GDFK0880	CG65	1	rmpA_2	1	rmpA2_6	1	JXY769
JXY770	GDFK0881	CG412	1	rmpA_22	1	rmpA2_15	1	JXY770
JXY771	GDFK0882	CG23	1	rmpA_2	1	rmpA2_28	1	JXY771
JXY772	GDFK0883	CG29	0	rmpA_2	1	rmpA2_8	1	JXY772
JXY773	GDFK0884	CG29	1	rmpA_2	1	rmpA2_8	1	JXY773
JXY774	GDFK0885	CG420	0	rmpA_11	1	rmpA2_6	1	JXY774
JXY775	GDFK0886	CG23	1	rmpA_2	1	rmpA2_6	1	JXY775
JXY776	GDFK0888	CG23	1	rmpA_2	1	rmpA2_5	1	JXY776
JXY777	GDFK0889	CG36	0	rmpA_22	1	rmpA2_12	1	JXY777
JXY778	GDFK0890	CG65	1	rmpA_2	1	NA	1	JXY778
JXY779	GDFK0891	CG23	0	NA	0	rmpA2_5	1	JXY779
JXY780	GDFK0892	CG65	1	rmpA_2	1	rmpA2_6	1	JXY780
JXY781	GDFK0894	CG23	1	rmpA_2	1	rmpA2_3	1	JXY781
JXY782	GDFK0895	CG23	1	rmpA_2	1	rmpA2_5	1	JXY782
JXY783	GDFK0896	CG218	0	rmpA_2	1	rmpA2_8	1	JXY783
JXY784	GDFK0897	CG29	1	rmpA_2	1	NA	0	JXY784
JXY785	GDFK0898	CG30	0	rmpA_2	1	NA	1	JXY785
JXY786	GDFK0899	CG258	0	NA	0	rmpA2_8	1	JXY786
JXY787	GDFK0901	CG36	1	rmpA_2	1	rmpA2_2	1	JXY787
JXY788	GDFK0902	CG36	1	NA	1	rmpA2_2	1	JXY788
JXY789	GDFK0903	CG23	0	rmpA_2	1	rmpA2_3	1	JXY789
JXY790	GDFK0904	CG420	1	rmpA_2	1	NA	1	JXY790
JXY791	GDFK0905	CG218	1	rmpA_2	1	rmpA2_8	1	JXY791
JXY792	GDFK0907	CG258	0	NA	0	rmpA2_8	1	JXY792
JXY793	GDFK0908	CG23	1	rmpA_2	1	NA	0	JXY793
JXY794	GDFK0909	CG380	1	rmpA_3	1	NA	0	JXY794
JXY795	GDFK0910	CG111	0	NA	1	NA	0	JXY795
JXY796	GDFK0911	CG258	0	NA	0	rmpA2_8	1	JXY796
JXY797	GDFK0912	CG258	1	NA	0	rmpA2_8	1	JXY797
JXY798	GDFK0913	CG86	1	rmpA_2	1	NA	0	JXY798
JXY799	GDFK0914	CG412	0	rmpA_2	1	NA	0	JXY799
JXY800	GDFK0915	CG65	1	rmpA_2	1	NA	0	JXY800
JXY801	GDFK0918	CG23	1	rmpA_2	1	rmpA2_5	1	JXY801
JXY802	GDFK0919	CG2058	1	rmpA_3	1	NA	0	JXY802
JXY803	GDFK0920	CG882	1	rmpA_2	1	rmpA2_6	1	JXY803
JXY804	GDFK0922	CG258	0	rmpA_2	1	rmpA2_3	1	JXY804
JXY805	GDFK0923	CG592	1	NA	1	rmpA2_39	1	JXY805
JXY806	GDFK0924	CG86	0	rmpA_2	1	rmpA2_46	1	JXY806
JXY807	GDFK0925	CG65	1	rmpA_2	1	rmpA2_6	1	JXY807
JXY808	GDFK0926	CG23	1	rmpA_2	1	rmpA2_5	1	JXY808
JXY809	GDFK0927	CG65	1	rmpA_2	1	rmpA2_6	1	JXY809
JXY810	GDFK0928	CG36	0	rmpA_22	1	rmpA2_12	1	JXY810
JXY811	GDFK0929	CG65	1	rmpA_2	1	rmpA2_5	1	JXY811
JXY812	GDFK0930	CG828	1	rmpA_11	0	NA	0	JXY812
JXY813	GDFK0931	CG412	1	rmpA_2	1	rmpA2_5	1	JXY813
JXY814	GDFK0932	CG2846	1	rmpA_25	1	NA	0	JXY814
JXY815	GDFK0933	CG36	1	rmpA_22	1	rmpA2_12	1	JXY815
JXY816	GDFK0934	CG2058	1	rmpA_3	1	NA	0	JXY816
JXY817	GDFK0935	CG23	1	rmpA_2	1	rmpA2_5	1	JXY817
JXY818	GDFK0936	CG23	0	rmpA_2	1	rmpA2_77	1	JXY818
JXY819	GDFK0937	CG23	0	rmpA_2	1	rmpA2_3	1	JXY819
JXY820	GDFK0938	CG30	1	rmpA_2	1	rmpA2_5	1	JXY820
JXY821	GDFK0939	CG86	1	rmpA_2	1	rmpA2_9	1	JXY821
JXY822	GDFK0940	CG700	1	rmpA_11	0	NA	0	JXY822
JXY823	GDFK0941	CG65	1	rmpA_2	1	rmpA2_28	1	JXY823
JXY824	GDFK0943	CG412	0	rmpA_2	1	NA	0	JXY824
JXY825	GDFK0944	CG30	1	rmpA_2	1	rmpA2_66	1	JXY825
JXY826	GDFK0945	CG86	1	rmpA_2	1	rmpA2_14	1	JXY826
JXY827	GDFK0946	CG375	1	rmpA_2	1	rmpA2_8	1	JXY827
JXY828	GDFK0947	CG23	0	rmpA_2	1	rmpA2_3	1	JXY828
JXY829	GDFK0948	CG375	1	rmpA_2	1	rmpA2_8	1	JXY829
JXY830	GDFK0949	CG412	1	rmpA_2	1	NA	0	JXY830
JXY831	GDFK0950	CG258	0	NA	0	rmpA2_3	1	JXY831
JXY832	GDFK0951	CG258	0	NA	0	rmpA2_28	1	JXY832
JXY833	GDFK0952	CG420	1	rmpA_2	1	rmpA2_28	1	JXY833
JXY834	GDFK0953	CG23	1	rmpA_2	1	rmpA2_6	1	JXY834
JXY835	GDFK0954	CG412	1	rmpA_2	1	rmpA2_3	1	JXY835
JXY836	GDFK0956	CG23	1	rmpA_2	1	rmpA2_3	1	JXY836
JXY837	GDFK0957	CG23	1	rmpA_2	1	rmpA2_5	1	JXY837
JXY838	GDFK0958	CG23	1	rmpA_2	1	rmpA2_3	1	JXY838
JXY839	GDFK0959	CG36	1	rmpA_2	1	rmpA2_46	1	JXY839
JXY840	GDFK0960	CG36	1	rmpA_2	1	rmpA2_46	1	JXY840
JXY841	GDFK0961	CG23	0	rmpA_2	1	rmpA2_3	1	JXY841
JXY842	GDFK0962	CG23	1	rmpA_2	1	rmpA2_5	1	JXY842
JXY843	GDFK0963	CG1117	0	NA	0	NA	0	JXY843
JXY844	GDFK0964	CG1049	0	rmpA_2	1	rmpA2_3	1	JXY844
JXY845	GDFK0965	CG86	1	rmpA_2	1	rmpA2_2	1	JXY845
JXY846	GDFK0966	CG23	1	rmpA_2	1	rmpA2_3	1	JXY846
JXY847	GDFK0967	CG23	0	rmpA_2	1	rmpA2_28	1	JXY847
JXY848	GDFK0968	CG65	1	rmpA_2	1	NA	0	JXY848
JXY849	GDFK0970	CG258	0	NA	0	rmpA2_66	1	JXY849
JXY850	GDFK0971	CG23	1	rmpA_2	1	rmpA2_5	1	JXY850
JXY851	GDFK0972	CG23	1	rmpA_2	1	rmpA2_5	1	JXY851
JXY852	GDFK0974	CG375	1	rmpA_2	1	rmpA2_5	1	JXY852
JXY853	GDFK0975	CG258	0	NA	0	NA	0	JXY853
JXY854	GDFK0977	Singleton	1	rmpA_2	1	rmpA2_8	1	JXY854
JXY855	GDFK0978	Singleton	0	rmpA_2	1	NA	0	JXY855
JXY856	GDFK0980	Singleton	1	rmpA_2	1	rmpA2_8	1	JXY856
JXY857	GDFK0981	CG65	0	rmpA_2	1	rmpA2_6	1	JXY857
JXY858	GDFK0982	CG23	1	rmpA_2	1	NA	0	JXY858
JXY859	GDFK0983	CG23	1	rmpA_2	1	rmpA2_6	1	JXY859
JXY860	GDFK0984	CG412	1	rmpA_22	1	NA	0	JXY860
JXY861	GDFK0985	CG23	0	rmpA_2	1	rmpA2_66	1	JXY861
JXY862	GDFK0986	CG86	1	NA	1	NA	0	JXY862
JXY863	GDFK0987	CG592	1	rmpA_2	1	rmpA2_61	1	JXY863
JXY864	GDFK0988	CG700	1	rmpA_11	0	NA	0	JXY864
JXY865	GDFK0989	CG23	1	rmpA_2	1	rmpA2_8	1	JXY865
JXY866	GDFK0990	CG23	1	rmpA_2	1	rmpA2_6	1	JXY866
JXY867	GDFK0991	CG23	1	rmpA_2	1	rmpA2_8	1	JXY867
JXY868	GDFK0993	CG65	1	rmpA_2	1	rmpA2_6	1	JXY868
JXY869	GDFK0995	CG23	1	rmpA_2	1	rmpA2_3	1	JXY869
JXY870	GDFK0996	CG23	1	rmpA_2	1	rmpA2_5	1	JXY870
JXY871	GDFK0997	CG23	1	rmpA_2	1	rmpA2_6	1	JXY871
JXY872	GDFK0998	CG23	1	rmpA_2	1	rmpA2_1,rmpA2_2,rmpA2_3,rmpA2_5,rmpA2_8,rmpA2_12,rmpA2_15,rmpA2_18,rmpA2_29,rmpA2_30,rmpA2_31,rmpA2_35,rmpA2_36,rmpA2_38,rmpA2_42,rmpA2_48,rmpA2_50,rmpA2_55,rmpA2_81,rmpA2_92,rmpA2_93,rmpA2_94	1	JXY872
JXY873	GDFK0999	CG23	1	rmpA_2	1	rmpA2_6	1	JXY873
JXY874	GDFK1000	CG23	1	rmpA_2	1	rmpA2_5	1	JXY874
JXY875	GDFK1001	CG23	1	rmpA_2	1	rmpA2_3	1	JXY875
JXY876	GDFK1002	CG23	1	rmpA_2	1	rmpA2_5	1	JXY876
JXY877	GDFK1003	CG65	1	rmpA_2	1	rmpA2_6	1	JXY877
JXY878	GDFK1004	CG218	1	rmpA_2	1	rmpA2_8	1	JXY878
JXY879	GDFK1005	CG420	1	rmpA_2	1	rmpA2_3	1	JXY879
JXY880	GDFK1006	CG412	1	rmpA_2	1	rmpA2_3	1	JXY880
JXY881	GDFK1007	CG23	1	rmpA_2	1	rmpA2_5	1	JXY881
JXY882	GDFK1008	CG23	0	rmpA_2	1	rmpA2_5	1	JXY882
JXY883	GDFK1009	CG23	1	rmpA_2	1	rmpA2_28	1	JXY883
JXY884	GDFK1010	CG23	1	rmpA_2	1	rmpA2_3	1	JXY884
JXY885	GDFK1011	CG23	0	NA	0	rmpA2_28	1	JXY885
JXY886	GDFK1012	CG23	1	rmpA_2	1	rmpA2_3	1	JXY886
JXY887	GDFK1014	CG23	1	rmpA_2	1	rmpA2_28	1	JXY887
JXY888	GDFK1015	CG23	1	rmpA_2	1	rmpA2_6	1	JXY888
JXY889	GDFK1016	CG23	1	rmpA_2	1	rmpA2_5	1	JXY889
JXY890	GDFK1017	CG29	1	rmpA_2	1	rmpA2_8	1	JXY890
JXY891	GDFK1018	CG29	0	rmpA_2	1	rmpA2_8	1	JXY891
JXY892	GDFK1019	CG23	1	rmpA_2	1	rmpA2_3	1	JXY892
JXY893	GDFK1020	CG23	0	rmpA_2	1	rmpA2_77	1	JXY893
JXY894	GDFK1021	CG23	0	rmpA_2	1	rmpA2_28	1	JXY894
JXY895	GDFK1022	CG23	0	rmpA_2	1	rmpA2_5	1	JXY895
JXY896	GDFK1023	CG23	1	rmpA_2	1	NA	1	JXY896
JXY897	GDFK1024	CG23	1	rmpA_2	1	rmpA2_5	1	JXY897
JXY898	GDFK1025	CG86	1	rmpA_2	1	NA	0	JXY898
JXY899	GDFK1026	CG23	1	rmpA_2	1	rmpA2_6	1	JXY899
JXY900	GDFK1027	CG23	1	rmpA_2	1	rmpA2_28	1	JXY900

## Sheet: Table S8
Table S8. Subtypes of rmpA and rmpA2 of our 900 sequenced hvKp isolates.
Strain_ID	CG	String_Test	rmpA_Subtypes (100% coverage; 100% identity)		rmpA2_Subtypes (100% coverage; 100% identity)
GDFK0006	CG258	Negative	NA	—	NA	—
GDFK0026	CG258	Negative	NA	—	NA	—
GDFK0104	CG5020	Negative	NA	—	NA	—
GDFK0105	CG35	Negative	NA	—	NA	—
GDFK0107	CG258	Negative	NA	—	NA	—
GDFK0121	CG258	Negative	NA	—	NA	—
GDFK0235	CG76	Negative	NA	—	NA	—
GDFK0265	CG163	Negative	NA	—	NA	—
GDFK0268	Singleton	Negative	NA	—	NA	—
GDFK0284	CG661	Negative	NA	—	NA	—
GDFK0343	CG37	Negative	NA	—	NA	—
GDFK0361	CG24	Negative	NA	—	NA	—
GDFK0370	CG163	Negative	NA	—	NA	—
GDFK0382	CG35	Negative	NA	—	NA	—
GDFK0385	Singleton	Negative	NA	—	NA	—
GDFK0483	CG258	Negative	NA	—	NA	—
GDFK0502	CG25	Negative	NA	—	NA	—
GDFK0582	CG24	Negative	NA	—	NA	—
GDFK0583	CG163	Negative	NA	—	NA	—
GDFK0731	CG258	Negative	NA	—	NA	—
GDFK0732	CG258	Negative	NA	—	NA	—
GDFK0733	CG258	Negative	NA	—	NA	—
GDFK0734	CG258	Negative	NA	—	NA	—
GDFK0735	CG258	Negative	NA	—	NA	—
GDFK0736	CG258	Negative	NA	—	NA	—
GDFK0737	CG258	Negative	NA	—	NA	—
GDFK0740	CG258	Negative	NA	—	NA	—
GDFK0741	CG258	Negative	NA	—	NA	—
GDFK0742	CG258	Negative	NA	—	NA	—
GDFK0743	CG258	Negative	NA	—	NA	—
GDFK0744	CG258	Negative	NA	—	NA	—
GDFK0745	CG258	Negative	NA	—	NA	—
GDFK0746	CG258	Negative	NA	—	NA	—
GDFK0747	CG258	Negative	NA	—	NA	—
GDFK0748	CG258	Negative	NA	—	NA	—
GDFK0750	CG258	Negative	NA	—	NA	—
GDFK0751	CG258	Negative	NA	—	NA	—
GDFK0752	CG258	Negative	NA	—	NA	—
GDFK0753	CG258	Negative	NA	—	NA	—
GDFK0754	CG258	Negative	NA	—	NA	—
GDFK0755	CG258	Negative	NA	—	NA	—
GDFK0756	CG258	Negative	NA	—	NA	—
GDFK0757	CG258	Negative	NA	—	NA	—
GDFK0758	CG258	Negative	NA	—	NA	—
GDFK0759	CG258	Negative	NA	—	NA	—
GDFK0760	CG258	Negative	NA	—	NA	—
GDFK0762	CG258	Negative	NA	—	NA	—
GDFK0763	CG258	Negative	NA	—	NA	—
GDFK0764	CG258	Negative	NA	—	NA	—
GDFK0765	CG258	Negative	NA	—	NA	—
GDFK0780	CG37	Negative	NA	—	NA	—
GDFK0963	CG1117	Negative	NA	—	NA	—
GDFK0975	CG258	Negative	NA	—	NA	—
GDFK0749	CG258	Positive	NA	—	NA	—
GDFK0761	CG258	Positive	NA	—	NA	—
GDFK0951	CG258	Negative	NA	—	rmpA2_28	Mutated
GDFK1011	CG23	Negative	NA	—	rmpA2_28	Mutated
GDFK0156	CG258	Negative	NA	—	rmpA2_3	Mutated
GDFK0158	CG258	Negative	NA	—	rmpA2_3	Mutated
GDFK0339	CG258	Negative	NA	—	rmpA2_3	Mutated
GDFK0383	CG258	Negative	NA	—	rmpA2_3	Mutated
GDFK0389	CG258	Negative	NA	—	rmpA2_3	Mutated
GDFK0391	CG258	Negative	NA	—	rmpA2_3	Mutated
GDFK0533	CG258	Negative	NA	—	rmpA2_3	Mutated
GDFK0535	CG258	Negative	NA	—	rmpA2_3	Mutated
GDFK0950	CG258	Negative	NA	—	rmpA2_3	Mutated
GDFK0359	CG23	Negative	NA	—	rmpA2_5	Mutated
GDFK0891	CG23	Negative	NA	—	rmpA2_5	Mutated
GDFK0638	Singleton	Negative	NA	—	rmpA2_6	Mutated
GDFK0154	CG258	Negative	NA	—	rmpA2_66	Mutated
GDFK0155	CG258	Negative	NA	—	rmpA2_66	Mutated
GDFK0157	CG258	Negative	NA	—	rmpA2_66	Mutated
GDFK0970	CG258	Negative	NA	—	rmpA2_66	Mutated
GDFK0355	CG258	Negative	NA	—	rmpA2_8	Mutated
GDFK0397	CG258	Negative	NA	—	rmpA2_8	Mutated
GDFK0802	CG29	Negative	NA	—	rmpA2_8	Mutated
GDFK0829	CG258	Negative	NA	—	rmpA2_8	Mutated
GDFK0830	CG258	Negative	NA	—	rmpA2_8	Mutated
GDFK0832	CG258	Negative	NA	—	rmpA2_8	Mutated
GDFK0833	CG258	Negative	NA	—	rmpA2_8	Mutated
GDFK0834	CG258	Negative	NA	—	rmpA2_8	Mutated
GDFK0835	CG258	Negative	NA	—	rmpA2_8	Mutated
GDFK0836	CG258	Negative	NA	—	rmpA2_8	Mutated
GDFK0837	CG258	Negative	NA	—	rmpA2_8	Mutated
GDFK0838	CG258	Negative	NA	—	rmpA2_8	Mutated
GDFK0839	CG258	Negative	NA	—	rmpA2_8	Mutated
GDFK0840	CG258	Negative	NA	—	rmpA2_8	Mutated
GDFK0841	CG258	Negative	NA	—	rmpA2_8	Mutated
GDFK0842	CG258	Negative	NA	—	rmpA2_8	Mutated
GDFK0843	CG258	Negative	NA	—	rmpA2_8	Mutated
GDFK0844	CG258	Negative	NA	—	rmpA2_8	Mutated
GDFK0845	CG258	Negative	NA	—	rmpA2_8	Mutated
GDFK0846	CG258	Negative	NA	—	rmpA2_8	Mutated
GDFK0847	CG258	Negative	NA	—	rmpA2_8	Mutated
GDFK0848	CG258	Negative	NA	—	rmpA2_8	Mutated
GDFK0899	CG258	Negative	NA	—	rmpA2_8	Mutated
GDFK0907	CG258	Negative	NA	—	rmpA2_8	Mutated
GDFK0911	CG258	Negative	NA	—	rmpA2_8	Mutated
GDFK0536	CG258	Positive	NA	—	rmpA2_3	Mutated
GDFK0398	CG258	Positive	NA	—	rmpA2_8	Mutated
GDFK0831	CG258	Positive	NA	—	rmpA2_8	Mutated
GDFK0912	CG258	Positive	NA	—	rmpA2_8	Mutated
GDFK0123	CG5	Negative	rmpA_11	Functional	NA	—
GDFK0431	CG806	Negative	rmpA_11	Functional	NA	—
GDFK0805	CG25	Negative	rmpA_11	Functional	NA	—
GDFK0329	CG25	Positive	rmpA_11	Functional	NA	—
GDFK0698	CG25	Positive	rmpA_11	Functional	NA	—
GDFK0060	CG5	Positive	rmpA_11	Functional	NA	—
GDFK0183	CG55	Positive	rmpA_11	Functional	NA	—
GDFK0128	CG700	Positive	rmpA_11	Functional	NA	—
GDFK0176	CG700	Positive	rmpA_11	Functional	NA	—
GDFK0210	CG700	Positive	rmpA_11	Functional	NA	—
GDFK0212	CG700	Positive	rmpA_11	Functional	NA	—
GDFK0222	CG700	Positive	rmpA_11	Functional	NA	—
GDFK0223	CG700	Positive	rmpA_11	Functional	NA	—
GDFK0380	CG700	Positive	rmpA_11	Functional	NA	—
GDFK0687	CG700	Positive	rmpA_11	Functional	NA	—
GDFK0689	CG700	Positive	rmpA_11	Functional	NA	—
GDFK0690	CG700	Positive	rmpA_11	Functional	NA	—
GDFK0697	CG700	Positive	rmpA_11	Functional	NA	—
GDFK0701	CG700	Positive	rmpA_11	Functional	NA	—
GDFK0793	CG700	Positive	rmpA_11	Functional	NA	—
GDFK0940	CG700	Positive	rmpA_11	Functional	NA	—
GDFK0988	CG700	Positive	rmpA_11	Functional	NA	—
GDFK0248	CG828	Positive	rmpA_11	Functional	NA	—
GDFK0930	CG828	Positive	rmpA_11	Functional	NA	—
GDFK0885	CG420	Negative	rmpA_11	Functional	rmpA2_6	Mutated
GDFK0174	CG111	Negative	rmpA_2	Functional	NA	—
GDFK0524	CG29	Negative	rmpA_2	Functional	NA	—
GDFK0613	CG35	Negative	rmpA_2	Functional	NA	—
GDFK0766	CG29	Negative	rmpA_2	Functional	NA	—
GDFK0914	CG412	Negative	rmpA_2	Functional	NA	—
GDFK0943	CG412	Negative	rmpA_2	Functional	NA	—
GDFK0978	Singleton	Negative	rmpA_2	Functional	NA	—
GDFK0063	CG86	Positive	rmpA_2	Functional	NA	—
GDFK0064	CG412	Positive	rmpA_2	Functional	NA	—
GDFK0065	CG592	Positive	rmpA_2	Functional	NA	—
GDFK0171	CG111	Positive	rmpA_2	Functional	NA	—
GDFK0194	CG23	Positive	rmpA_2	Functional	NA	—
GDFK0277	CG65	Positive	rmpA_2	Functional	NA	—
GDFK0291	CG65	Positive	rmpA_2	Functional	NA	—
GDFK0297	CG592	Positive	rmpA_2	Functional	NA	—
GDFK0299	CG65	Positive	rmpA_2	Functional	NA	—
GDFK0303	CG111	Positive	rmpA_2	Functional	NA	—
GDFK0326	CG86	Positive	rmpA_2	Functional	NA	—
GDFK0333	CG39	Positive	rmpA_2	Functional	NA	—
GDFK0408	CG29	Positive	rmpA_2	Functional	NA	—
GDFK0425	CG412	Positive	rmpA_2	Functional	NA	—
GDFK0451	CG86	Positive	rmpA_2	Functional	NA	—
GDFK0466	CG23	Positive	rmpA_2	Functional	NA	—
GDFK0468	CG375	Positive	rmpA_2	Functional	NA	—
GDFK0470	CG23	Positive	rmpA_2	Functional	NA	—
GDFK0476	CG86	Positive	rmpA_2	Functional	NA	—
GDFK0496	Singleton	Positive	rmpA_2	Functional	NA	—
GDFK0520	CG111	Positive	rmpA_2	Functional	NA	—
GDFK0527	CG314	Positive	rmpA_2	Functional	NA	—
GDFK0528	Singleton	Positive	rmpA_2	Functional	NA	—
GDFK0540	CG111	Positive	rmpA_2	Functional	NA	—
GDFK0541	CG592	Positive	rmpA_2	Functional	NA	—
GDFK0572	CG29	Positive	rmpA_2	Functional	NA	—
GDFK0573	CG111	Positive	rmpA_2	Functional	NA	—
GDFK0578	CG111	Positive	rmpA_2	Functional	NA	—
GDFK0602	CG29	Positive	rmpA_2	Functional	NA	—
GDFK0612	CG29	Positive	rmpA_2	Functional	NA	—
GDFK0617	CG412	Positive	rmpA_2	Functional	NA	—
GDFK0781	CG375	Positive	rmpA_2	Functional	NA	—
GDFK0783	CG111	Positive	rmpA_2	Functional	NA	—
GDFK0798	CG111	Positive	rmpA_2	Functional	NA	—
GDFK0824	CG23	Positive	rmpA_2	Functional	NA	—
GDFK0854	CG86	Positive	rmpA_2	Functional	NA	—
GDFK0856	CG111	Positive	rmpA_2	Functional	NA	—
GDFK0858	CG86	Positive	rmpA_2	Functional	NA	—
GDFK0897	CG29	Positive	rmpA_2	Functional	NA	—
GDFK0908	CG23	Positive	rmpA_2	Functional	NA	—
GDFK0913	CG86	Positive	rmpA_2	Functional	NA	—
GDFK0915	CG65	Positive	rmpA_2	Functional	NA	—
GDFK0949	CG412	Positive	rmpA_2	Functional	NA	—
GDFK0968	CG65	Positive	rmpA_2	Functional	NA	—
GDFK0982	CG23	Positive	rmpA_2	Functional	NA	—
GDFK1025	CG86	Positive	rmpA_2	Functional	NA	—
GDFK0351	CG86	Negative	rmpA_2	Functional	rmpA2_11	Functional
GDFK0214	Singleton	Negative	rmpA_2	Functional	rmpA2_12	Functional
GDFK0812	Singleton	Negative	rmpA_2	Functional	rmpA2_12	Functional
GDFK0098	CG36	Negative	rmpA_2	Functional	rmpA2_2	Mutated
GDFK0488	CG36	Negative	rmpA_2	Functional	rmpA2_2	Mutated
GDFK0073	CG23	Negative	rmpA_2	Functional	rmpA2_28	Mutated
GDFK0076	CG23	Negative	rmpA_2	Functional	rmpA2_28	Mutated
GDFK0081	CG23	Negative	rmpA_2	Functional	rmpA2_28	Mutated
GDFK0084	CG420	Negative	rmpA_2	Functional	rmpA2_28	Mutated
GDFK0086	CG23	Negative	rmpA_2	Functional	rmpA2_28	Mutated
GDFK0301	CG65	Negative	rmpA_2	Functional	rmpA2_28	Mutated
GDFK0967	CG23	Negative	rmpA_2	Functional	rmpA2_28	Mutated
GDFK1021	CG23	Negative	rmpA_2	Functional	rmpA2_28	Mutated
GDFK0007	CG258	Negative	rmpA_2	Functional	rmpA2_3	Mutated
GDFK0008	CG258	Negative	rmpA_2	Functional	rmpA2_3	Mutated
GDFK0009	CG258	Negative	rmpA_2	Functional	rmpA2_3	Mutated
GDFK0010	CG258	Negative	rmpA_2	Functional	rmpA2_3	Mutated
GDFK0011	CG258	Negative	rmpA_2	Functional	rmpA2_3	Mutated
GDFK0021	CG258	Negative	rmpA_2	Functional	rmpA2_3	Mutated
GDFK0023	CG258	Negative	rmpA_2	Functional	rmpA2_3	Mutated
GDFK0024	CG258	Negative	rmpA_2	Functional	rmpA2_3	Mutated
GDFK0079	CG23	Negative	rmpA_2	Functional	rmpA2_3	Mutated
GDFK0082	CG23	Negative	rmpA_2	Functional	rmpA2_3	Mutated
GDFK0087	CG23	Negative	rmpA_2	Functional	rmpA2_3	Mutated
GDFK0095	CG412	Negative	rmpA_2	Functional	rmpA2_3	Mutated
GDFK0096	CG412	Negative	rmpA_2	Functional	rmpA2_3	Mutated
GDFK0097	CG412	Negative	rmpA_2	Functional	rmpA2_3	Mutated
GDFK0137	CG23	Negative	rmpA_2	Functional	rmpA2_3	Mutated
GDFK0302	CG23	Negative	rmpA_2	Functional	rmpA2_3	Mutated
GDFK0308	CG258	Negative	rmpA_2	Functional	rmpA2_3	Mutated
GDFK0309	CG258	Negative	rmpA_2	Functional	rmpA2_3	Mutated
GDFK0310	CG258	Negative	rmpA_2	Functional	rmpA2_3	Mutated
GDFK0311	CG258	Negative	rmpA_2	Functional	rmpA2_3	Mutated
GDFK0318	CG258	Negative	rmpA_2	Functional	rmpA2_3	Mutated
GDFK0340	CG258	Negative	rmpA_2	Functional	rmpA2_3	Mutated
GDFK0342	CG258	Negative	rmpA_2	Functional	rmpA2_3	Mutated
GDFK0350	CG258	Negative	rmpA_2	Functional	rmpA2_3	Mutated
GDFK0354	CG258	Negative	rmpA_2	Functional	rmpA2_3	Mutated
GDFK0357	CG258	Negative	rmpA_2	Functional	rmpA2_3	Mutated
GDFK0358	CG258	Negative	rmpA_2	Functional	rmpA2_3	Mutated
GDFK0387	CG258	Negative	rmpA_2	Functional	rmpA2_3	Mutated
GDFK0390	CG258	Negative	rmpA_2	Functional	rmpA2_3	Mutated
GDFK0392	CG258	Negative	rmpA_2	Functional	rmpA2_3	Mutated
GDFK0394	CG258	Negative	rmpA_2	Functional	rmpA2_3	Mutated
GDFK0539	CG23	Negative	rmpA_2	Functional	rmpA2_3	Mutated
GDFK0564	CG23	Negative	rmpA_2	Functional	rmpA2_3	Mutated
GDFK0585	CG23	Negative	rmpA_2	Functional	rmpA2_3	Mutated
GDFK0650	CG23	Negative	rmpA_2	Functional	rmpA2_3	Mutated
GDFK0874	CG412	Negative	rmpA_2	Functional	rmpA2_3	Mutated
GDFK0903	CG23	Negative	rmpA_2	Functional	rmpA2_3	Mutated
GDFK0922	CG258	Negative	rmpA_2	Functional	rmpA2_3	Mutated
GDFK0937	CG23	Negative	rmpA_2	Functional	rmpA2_3	Mutated
GDFK0947	CG23	Negative	rmpA_2	Functional	rmpA2_3	Mutated
GDFK0961	CG23	Negative	rmpA_2	Functional	rmpA2_3	Mutated
GDFK0964	CG1049	Negative	rmpA_2	Functional	rmpA2_3	Mutated
GDFK0719	CG86	Negative	rmpA_2	Functional	rmpA2_34	Mutated
GDFK0924	CG86	Negative	rmpA_2	Functional	rmpA2_46	Mutated
GDFK0075	CG660	Negative	rmpA_2	Functional	rmpA2_5	Mutated
GDFK0078	CG660	Negative	rmpA_2	Functional	rmpA2_5	Mutated
GDFK0080	CG660	Negative	rmpA_2	Functional	rmpA2_5	Mutated
GDFK0083	CG30	Negative	rmpA_2	Functional	rmpA2_5	Mutated
GDFK0085	CG889	Negative	rmpA_2	Functional	rmpA2_5	Mutated
GDFK0093	CG23	Negative	rmpA_2	Functional	rmpA2_5	Mutated
GDFK0099	CG420	Negative	rmpA_2	Functional	rmpA2_5	Mutated
GDFK0102	CG660	Negative	rmpA_2	Functional	rmpA2_5	Mutated
GDFK0122	CG23	Negative	rmpA_2	Functional	rmpA2_5	Mutated
GDFK0211	CG23	Negative	rmpA_2	Functional	rmpA2_5	Mutated
GDFK0346	CG65	Negative	rmpA_2	Functional	rmpA2_5	Mutated
GDFK0463	CG23	Negative	rmpA_2	Functional	rmpA2_5	Mutated
GDFK0547	CG23	Negative	rmpA_2	Functional	rmpA2_5	Mutated
GDFK0548	CG23	Negative	rmpA_2	Functional	rmpA2_5	Mutated
GDFK0562	CG660	Negative	rmpA_2	Functional	rmpA2_5	Mutated
GDFK0589	CG23	Negative	rmpA_2	Functional	rmpA2_5	Mutated
GDFK0608	CG420	Negative	rmpA_2	Functional	rmpA2_5	Mutated
GDFK0630	CG889	Negative	rmpA_2	Functional	rmpA2_5	Mutated
GDFK0652	CG23	Negative	rmpA_2	Functional	rmpA2_5	Mutated
GDFK0675	CG23	Negative	rmpA_2	Functional	rmpA2_5	Mutated
GDFK0692	CG65	Negative	rmpA_2	Functional	rmpA2_5	Mutated
GDFK0720	CG23	Negative	rmpA_2	Functional	rmpA2_5	Mutated
GDFK0770	CG23	Negative	rmpA_2	Functional	rmpA2_5	Mutated
GDFK0786	CG23	Negative	rmpA_2	Functional	rmpA2_5	Mutated
GDFK0796	CG23	Negative	rmpA_2	Functional	rmpA2_5	Mutated
GDFK0815	CG23	Negative	rmpA_2	Functional	rmpA2_5	Mutated
GDFK0822	CG23	Negative	rmpA_2	Functional	rmpA2_5	Mutated
GDFK0826	CG23	Negative	rmpA_2	Functional	rmpA2_5	Mutated
GDFK0878	CG23	Negative	rmpA_2	Functional	rmpA2_5	Mutated
GDFK1008	CG23	Negative	rmpA_2	Functional	rmpA2_5	Mutated
GDFK1022	CG23	Negative	rmpA_2	Functional	rmpA2_5	Mutated
GDFK0001	CG258	Negative	rmpA_2	Functional	rmpA2_6	Mutated
GDFK0012	CG258	Negative	rmpA_2	Functional	rmpA2_6	Mutated
GDFK0013	CG258	Negative	rmpA_2	Functional	rmpA2_6	Mutated
GDFK0014	CG258	Negative	rmpA_2	Functional	rmpA2_6	Mutated
GDFK0015	CG258	Negative	rmpA_2	Functional	rmpA2_6	Mutated
GDFK0016	CG258	Negative	rmpA_2	Functional	rmpA2_6	Mutated
GDFK0072	CG23	Negative	rmpA_2	Functional	rmpA2_6	Mutated
GDFK0074	CG23	Negative	rmpA_2	Functional	rmpA2_6	Mutated
GDFK0077	CG23	Negative	rmpA_2	Functional	rmpA2_6	Mutated
GDFK0089	CG660	Negative	rmpA_2	Functional	rmpA2_6	Mutated
GDFK0091	CG23	Negative	rmpA_2	Functional	rmpA2_6	Mutated
GDFK0094	CG660	Negative	rmpA_2	Functional	rmpA2_6	Mutated
GDFK0139	CG23	Negative	rmpA_2	Functional	rmpA2_6	Mutated
GDFK0224	CG23	Negative	rmpA_2	Functional	rmpA2_6	Mutated
GDFK0250	CG65	Negative	rmpA_2	Functional	rmpA2_6	Mutated
GDFK0253	CG65	Negative	rmpA_2	Functional	rmpA2_6	Mutated
GDFK0405	CG23	Negative	rmpA_2	Functional	rmpA2_6	Mutated
GDFK0438	CG23	Negative	rmpA_2	Functional	rmpA2_6	Mutated
GDFK0452	CG23	Negative	rmpA_2	Functional	rmpA2_6	Mutated
GDFK0504	CG23	Negative	rmpA_2	Functional	rmpA2_6	Mutated
GDFK0515	CG30	Negative	rmpA_2	Functional	rmpA2_6	Mutated
GDFK0691	CG23	Negative	rmpA_2	Functional	rmpA2_6	Mutated
GDFK0693	CG23	Negative	rmpA_2	Functional	rmpA2_6	Mutated
GDFK0728	CG23	Negative	rmpA_2	Functional	rmpA2_6	Mutated
GDFK0821	CG660	Negative	rmpA_2	Functional	rmpA2_6	Mutated
GDFK0981	CG65	Negative	rmpA_2	Functional	rmpA2_6	Mutated
GDFK0249	CG23	Negative	rmpA_2	Functional	rmpA2_63	Mutated
GDFK0870	CG23	Negative	rmpA_2	Functional	rmpA2_63	Mutated
GDFK0428	CG23	Negative	rmpA_2	Functional	rmpA2_66	Mutated
GDFK0446	CG23	Negative	rmpA_2	Functional	rmpA2_66	Mutated
GDFK0625	CG23	Negative	rmpA_2	Functional	rmpA2_66	Mutated
GDFK0647	CG23	Negative	rmpA_2	Functional	rmpA2_66	Mutated
GDFK0985	CG23	Negative	rmpA_2	Functional	rmpA2_66	Mutated
GDFK0100	CG163	Negative	rmpA_2	Functional	rmpA2_77	Mutated
GDFK0936	CG23	Negative	rmpA_2	Functional	rmpA2_77	Mutated
GDFK1020	CG23	Negative	rmpA_2	Functional	rmpA2_77	Mutated
GDFK0002	CG685	Negative	rmpA_2	Functional	rmpA2_8	Mutated
GDFK0088	CG29	Negative	rmpA_2	Functional	rmpA2_8	Mutated
GDFK0090	CG29	Negative	rmpA_2	Functional	rmpA2_8	Mutated
GDFK0779	CG23	Negative	rmpA_2	Functional	rmpA2_8	Mutated
GDFK0866	CG29	Negative	rmpA_2	Functional	rmpA2_8	Mutated
GDFK0883	CG29	Negative	rmpA_2	Functional	rmpA2_8	Mutated
GDFK0896	CG218	Negative	rmpA_2	Functional	rmpA2_8	Mutated
GDFK1018	CG29	Negative	rmpA_2	Functional	rmpA2_8	Mutated
GDFK0596	CG65	Negative	rmpA_2	Functional	Unknown_rmpA2	—
GDFK0704	CG420	Negative	rmpA_2	Functional	Unknown_rmpA2	—
GDFK0898	CG30	Negative	rmpA_2	Functional	Unknown_rmpA2	—
GDFK0200	CG86	Positive	rmpA_2	Functional	rmpA2_101	Mutated
GDFK0217	CG86	Positive	rmpA_2	Functional	rmpA2_101	Mutated
GDFK0232	CG86	Positive	rmpA_2	Functional	rmpA2_101	Mutated
GDFK0567	CG86	Positive	rmpA_2	Functional	rmpA2_101	Mutated
GDFK0050	CG86	Positive	rmpA_2	Functional	rmpA2_11	Functional
GDFK0363	CG86	Positive	rmpA_2	Functional	rmpA2_11	Functional
GDFK0525	CG86	Positive	rmpA_2	Functional	rmpA2_11	Functional
GDFK0553	CG86	Positive	rmpA_2	Functional	rmpA2_11	Functional
GDFK0292	CG23	Positive	rmpA_2	Functional	rmpA2_12	Functional
GDFK0577	CG23	Positive	rmpA_2	Functional	rmpA2_12	Functional
GDFK0850	Singleton	Positive	rmpA_2	Functional	rmpA2_12	Functional
GDFK0945	CG86	Positive	rmpA_2	Functional	rmpA2_14	Functional
GDFK0101	CG36	Positive	rmpA_2	Functional	rmpA2_2	Mutated
GDFK0307	CG86	Positive	rmpA_2	Functional	rmpA2_2	Mutated
GDFK0402	CG375	Positive	rmpA_2	Functional	rmpA2_2	Mutated
GDFK0420	CG375	Positive	rmpA_2	Functional	rmpA2_2	Mutated
GDFK0677	Singleton	Positive	rmpA_2	Functional	rmpA2_2	Mutated
GDFK0710	CG86	Positive	rmpA_2	Functional	rmpA2_2	Mutated
GDFK0879	CG86	Positive	rmpA_2	Functional	rmpA2_2	Mutated
GDFK0901	CG36	Positive	rmpA_2	Functional	rmpA2_2	Mutated
GDFK0965	CG86	Positive	rmpA_2	Functional	rmpA2_2	Mutated
GDFK0036	CG23	Positive	rmpA_2	Functional	rmpA2_28	Mutated
GDFK0037	CG23	Positive	rmpA_2	Functional	rmpA2_28	Mutated
GDFK0180	CG23	Positive	rmpA_2	Functional	rmpA2_28	Mutated
GDFK0186	CG23	Positive	rmpA_2	Functional	rmpA2_28	Mutated
GDFK0196	CG23	Positive	rmpA_2	Functional	rmpA2_28	Mutated
GDFK0209	CG65	Positive	rmpA_2	Functional	rmpA2_28	Mutated
GDFK0229	CG23	Positive	rmpA_2	Functional	rmpA2_28	Mutated
GDFK0230	CG65	Positive	rmpA_2	Functional	rmpA2_28	Mutated
GDFK0246	CG23	Positive	rmpA_2	Functional	rmpA2_28	Mutated
GDFK0251	CG23	Positive	rmpA_2	Functional	rmpA2_28	Mutated
GDFK0252	CG23	Positive	rmpA_2	Functional	rmpA2_28	Mutated
GDFK0274	CG23	Positive	rmpA_2	Functional	rmpA2_28	Mutated
GDFK0288	CG592	Positive	rmpA_2	Functional	rmpA2_28	Mutated
GDFK0290	CG23	Positive	rmpA_2	Functional	rmpA2_28	Mutated
GDFK0324	CG65	Positive	rmpA_2	Functional	rmpA2_28	Mutated
GDFK0409	CG420	Positive	rmpA_2	Functional	rmpA2_28	Mutated
GDFK0422	CG65	Positive	rmpA_2	Functional	rmpA2_28	Mutated
GDFK0510	CG592	Positive	rmpA_2	Functional	rmpA2_28	Mutated
GDFK0531	CG23	Positive	rmpA_2	Functional	rmpA2_28	Mutated
GDFK0554	CG23	Positive	rmpA_2	Functional	rmpA2_28	Mutated
GDFK0574	CG23	Positive	rmpA_2	Functional	rmpA2_28	Mutated
GDFK0592	CG65	Positive	rmpA_2	Functional	rmpA2_28	Mutated
GDFK0594	CG65	Positive	rmpA_2	Functional	rmpA2_28	Mutated
GDFK0605	Singleton	Positive	rmpA_2	Functional	rmpA2_28	Mutated
GDFK0646	CG23	Positive	rmpA_2	Functional	rmpA2_28	Mutated
GDFK0706	CG65	Positive	rmpA_2	Functional	rmpA2_28	Mutated
GDFK0862	CG592	Positive	rmpA_2	Functional	rmpA2_28	Mutated
GDFK0882	CG23	Positive	rmpA_2	Functional	rmpA2_28	Mutated
GDFK0941	CG65	Positive	rmpA_2	Functional	rmpA2_28	Mutated
GDFK0952	CG420	Positive	rmpA_2	Functional	rmpA2_28	Mutated
GDFK1009	CG23	Positive	rmpA_2	Functional	rmpA2_28	Mutated
GDFK1014	CG23	Positive	rmpA_2	Functional	rmpA2_28	Mutated
GDFK1027	CG23	Positive	rmpA_2	Functional	rmpA2_28	Mutated
GDFK0017	CG218	Positive	rmpA_2	Functional	rmpA2_3	Mutated
GDFK0041	CG23	Positive	rmpA_2	Functional	rmpA2_3	Mutated
GDFK0043	CG23	Positive	rmpA_2	Functional	rmpA2_3	Mutated
GDFK0045	CG23	Positive	rmpA_2	Functional	rmpA2_3	Mutated
GDFK0055	CG375	Positive	rmpA_2	Functional	rmpA2_3	Mutated
GDFK0059	CG23	Positive	rmpA_2	Functional	rmpA2_3	Mutated
GDFK0130	CG375	Positive	rmpA_2	Functional	rmpA2_3	Mutated
GDFK0150	CG23	Positive	rmpA_2	Functional	rmpA2_3	Mutated
GDFK0151	CG23	Positive	rmpA_2	Functional	rmpA2_3	Mutated
GDFK0164	CG23	Positive	rmpA_2	Functional	rmpA2_3	Mutated
GDFK0177	CG23	Positive	rmpA_2	Functional	rmpA2_3	Mutated
GDFK0184	CG23	Positive	rmpA_2	Functional	rmpA2_3	Mutated
GDFK0192	CG23	Positive	rmpA_2	Functional	rmpA2_3	Mutated
GDFK0220	CG1049	Positive	rmpA_2	Functional	rmpA2_3	Mutated
GDFK0227	CG23	Positive	rmpA_2	Functional	rmpA2_3	Mutated
GDFK0236	CG420	Positive	rmpA_2	Functional	rmpA2_3	Mutated
GDFK0237	CG420	Positive	rmpA_2	Functional	rmpA2_3	Mutated
GDFK0239	CG23	Positive	rmpA_2	Functional	rmpA2_3	Mutated
GDFK0244	CG23	Positive	rmpA_2	Functional	rmpA2_3	Mutated
GDFK0270	CG412	Positive	rmpA_2	Functional	rmpA2_3	Mutated
GDFK0273	CG23	Positive	rmpA_2	Functional	rmpA2_3	Mutated
GDFK0305	CG23	Positive	rmpA_2	Functional	rmpA2_3	Mutated
GDFK0312	CG23	Positive	rmpA_2	Functional	rmpA2_3	Mutated
GDFK0314	CG23	Positive	rmpA_2	Functional	rmpA2_3	Mutated
GDFK0315	CG23	Positive	rmpA_2	Functional	rmpA2_3	Mutated
GDFK0320	CG258	Positive	rmpA_2	Functional	rmpA2_3	Mutated
GDFK0323	CG375	Positive	rmpA_2	Functional	rmpA2_3	Mutated
GDFK0348	CG258	Positive	rmpA_2	Functional	rmpA2_3	Mutated
GDFK0352	CG258	Positive	rmpA_2	Functional	rmpA2_3	Mutated
GDFK0367	CG23	Positive	rmpA_2	Functional	rmpA2_3	Mutated
GDFK0371	CG23	Positive	rmpA_2	Functional	rmpA2_3	Mutated
GDFK0384	CG23	Positive	rmpA_2	Functional	rmpA2_3	Mutated
GDFK0396	CG258	Positive	rmpA_2	Functional	rmpA2_3	Mutated
GDFK0403	CG412	Positive	rmpA_2	Functional	rmpA2_3	Mutated
GDFK0404	CG23	Positive	rmpA_2	Functional	rmpA2_3	Mutated
GDFK0413	CG65	Positive	rmpA_2	Functional	rmpA2_3	Mutated
GDFK0414	CG23	Positive	rmpA_2	Functional	rmpA2_3	Mutated
GDFK0418	CG23	Positive	rmpA_2	Functional	rmpA2_3	Mutated
GDFK0462	CG23	Positive	rmpA_2	Functional	rmpA2_3	Mutated
GDFK0482	CG412	Positive	rmpA_2	Functional	rmpA2_3	Mutated
GDFK0491	CG23	Positive	rmpA_2	Functional	rmpA2_3	Mutated
GDFK0497	CG23	Positive	rmpA_2	Functional	rmpA2_3	Mutated
GDFK0498	CG23	Positive	rmpA_2	Functional	rmpA2_3	Mutated
GDFK0508	CG23	Positive	rmpA_2	Functional	rmpA2_3	Mutated
GDFK0513	CG65	Positive	rmpA_2	Functional	rmpA2_3	Mutated
GDFK0545	CG412	Positive	rmpA_2	Functional	rmpA2_3	Mutated
GDFK0563	CG412	Positive	rmpA_2	Functional	rmpA2_3	Mutated
GDFK0586	CG23	Positive	rmpA_2	Functional	rmpA2_3	Mutated
GDFK0590	CG65	Positive	rmpA_2	Functional	rmpA2_3	Mutated
GDFK0598	CG23	Positive	rmpA_2	Functional	rmpA2_3	Mutated
GDFK0599	CG23	Positive	rmpA_2	Functional	rmpA2_3	Mutated
GDFK0600	CG23	Positive	rmpA_2	Functional	rmpA2_3	Mutated
GDFK0610	CG23	Positive	rmpA_2	Functional	rmpA2_3	Mutated
GDFK0611	CG23	Positive	rmpA_2	Functional	rmpA2_3	Mutated
GDFK0616	CG412	Positive	rmpA_2	Functional	rmpA2_3	Mutated
GDFK0624	CG23	Positive	rmpA_2	Functional	rmpA2_3	Mutated
GDFK0626	CG23	Positive	rmpA_2	Functional	rmpA2_3	Mutated
GDFK0627	CG23	Positive	rmpA_2	Functional	rmpA2_3	Mutated
GDFK0633	CG23	Positive	rmpA_2	Functional	rmpA2_3	Mutated
GDFK0634	CG23	Positive	rmpA_2	Functional	rmpA2_3	Mutated
GDFK0641	CG23	Positive	rmpA_2	Functional	rmpA2_3	Mutated
GDFK0642	CG23	Positive	rmpA_2	Functional	rmpA2_3	Mutated
GDFK0645	CG23	Positive	rmpA_2	Functional	rmpA2_3	Mutated
GDFK0659	CG23	Positive	rmpA_2	Functional	rmpA2_3	Mutated
GDFK0668	CG412	Positive	rmpA_2	Functional	rmpA2_3	Mutated
GDFK0672	CG23	Positive	rmpA_2	Functional	rmpA2_3	Mutated
GDFK0673	CG23	Positive	rmpA_2	Functional	rmpA2_3	Mutated
GDFK0678	CG23	Positive	rmpA_2	Functional	rmpA2_3	Mutated
GDFK0695	CG375	Positive	rmpA_2	Functional	rmpA2_3	Mutated
GDFK0699	CG23	Positive	rmpA_2	Functional	rmpA2_3	Mutated
GDFK0703	CG23	Positive	rmpA_2	Functional	rmpA2_3	Mutated
GDFK0715	CG23	Positive	rmpA_2	Functional	rmpA2_3	Mutated
GDFK0717	CG412	Positive	rmpA_2	Functional	rmpA2_3	Mutated
GDFK0722	CG592	Positive	rmpA_2	Functional	rmpA2_3	Mutated
GDFK0729	CG23	Positive	rmpA_2	Functional	rmpA2_3	Mutated
GDFK0771	CG1049	Positive	rmpA_2	Functional	rmpA2_3	Mutated
GDFK0795	CG1049	Positive	rmpA_2	Functional	rmpA2_3	Mutated
GDFK0811	CG218	Positive	rmpA_2	Functional	rmpA2_3	Mutated
GDFK0813	CG218	Positive	rmpA_2	Functional	rmpA2_3	Mutated
GDFK0814	CG23	Positive	rmpA_2	Functional	rmpA2_3	Mutated
GDFK0819	CG412	Positive	rmpA_2	Functional	rmpA2_3	Mutated
GDFK0825	CG23	Positive	rmpA_2	Functional	rmpA2_3	Mutated
GDFK0851	CG65	Positive	rmpA_2	Functional	rmpA2_3	Mutated
GDFK0855	CG412	Positive	rmpA_2	Functional	rmpA2_3	Mutated
GDFK0865	CG412	Positive	rmpA_2	Functional	rmpA2_3	Mutated
GDFK0867	CG412	Positive	rmpA_2	Functional	rmpA2_3	Mutated
GDFK0868	CG23	Positive	rmpA_2	Functional	rmpA2_3	Mutated
GDFK0872	CG412	Positive	rmpA_2	Functional	rmpA2_3	Mutated
GDFK0875	CG65	Positive	rmpA_2	Functional	rmpA2_3	Mutated
GDFK0894	CG23	Positive	rmpA_2	Functional	rmpA2_3	Mutated
GDFK0954	CG412	Positive	rmpA_2	Functional	rmpA2_3	Mutated
GDFK0956	CG23	Positive	rmpA_2	Functional	rmpA2_3	Mutated
GDFK0958	CG23	Positive	rmpA_2	Functional	rmpA2_3	Mutated
GDFK0966	CG23	Positive	rmpA_2	Functional	rmpA2_3	Mutated
GDFK0995	CG23	Positive	rmpA_2	Functional	rmpA2_3	Mutated
GDFK1001	CG23	Positive	rmpA_2	Functional	rmpA2_3	Mutated
GDFK1005	CG420	Positive	rmpA_2	Functional	rmpA2_3	Mutated
GDFK1006	CG412	Positive	rmpA_2	Functional	rmpA2_3	Mutated
GDFK1010	CG23	Positive	rmpA_2	Functional	rmpA2_3	Mutated
GDFK1012	CG23	Positive	rmpA_2	Functional	rmpA2_3	Mutated
GDFK1019	CG23	Positive	rmpA_2	Functional	rmpA2_3	Mutated
GDFK0319	CG23	Positive	rmpA_2	Functional	rmpA2_42	Mutated
GDFK0505	CG86	Positive	rmpA_2	Functional	rmpA2_43	Mutated
GDFK0519	CG86	Positive	rmpA_2	Functional	rmpA2_43	Mutated
GDFK0787	CG86	Positive	rmpA_2	Functional	rmpA2_43	Mutated
GDFK0285	CG86	Positive	rmpA_2	Functional	rmpA2_45	Mutated
GDFK0410	CG86	Positive	rmpA_2	Functional	rmpA2_45	Mutated
GDFK0203	CG23	Positive	rmpA_2	Functional	rmpA2_46	Mutated
GDFK0469	CG86	Positive	rmpA_2	Functional	rmpA2_46	Mutated
GDFK0499	CG36	Positive	rmpA_2	Functional	rmpA2_46	Mutated
GDFK0959	CG36	Positive	rmpA_2	Functional	rmpA2_46	Mutated
GDFK0960	CG36	Positive	rmpA_2	Functional	rmpA2_46	Mutated
GDFK0603	CG23	Positive	rmpA_2	Functional	rmpA2_49	Mutated
GDFK0654	CG23	Positive	rmpA_2	Functional	rmpA2_49	Mutated
GDFK0030	CG23	Positive	rmpA_2	Functional	rmpA2_5	Mutated
GDFK0031	CG23	Positive	rmpA_2	Functional	rmpA2_5	Mutated
GDFK0033	CG23	Positive	rmpA_2	Functional	rmpA2_5	Mutated
GDFK0034	CG660	Positive	rmpA_2	Functional	rmpA2_5	Mutated
GDFK0039	CG23	Positive	rmpA_2	Functional	rmpA2_5	Mutated
GDFK0040	CG23	Positive	rmpA_2	Functional	rmpA2_5	Mutated
GDFK0048	CG65	Positive	rmpA_2	Functional	rmpA2_5	Mutated
GDFK0051	CG412	Positive	rmpA_2	Functional	rmpA2_5	Mutated
GDFK0058	CG412	Positive	rmpA_2	Functional	rmpA2_5	Mutated
GDFK0061	CG30	Positive	rmpA_2	Functional	rmpA2_5	Mutated
GDFK0062	CG30	Positive	rmpA_2	Functional	rmpA2_5	Mutated
GDFK0108	CG375	Positive	rmpA_2	Functional	rmpA2_5	Mutated
GDFK0138	CG23	Positive	rmpA_2	Functional	rmpA2_5	Mutated
GDFK0148	CG23	Positive	rmpA_2	Functional	rmpA2_5	Mutated
GDFK0159	CG23	Positive	rmpA_2	Functional	rmpA2_5	Mutated
GDFK0166	CG65	Positive	rmpA_2	Functional	rmpA2_5	Mutated
GDFK0168	CG23	Positive	rmpA_2	Functional	rmpA2_5	Mutated
GDFK0178	CG23	Positive	rmpA_2	Functional	rmpA2_5	Mutated
GDFK0182	CG23	Positive	rmpA_2	Functional	rmpA2_5	Mutated
GDFK0185	CG420	Positive	rmpA_2	Functional	rmpA2_5	Mutated
GDFK0188	CG23	Positive	rmpA_2	Functional	rmpA2_5	Mutated
GDFK0189	CG23	Positive	rmpA_2	Functional	rmpA2_5	Mutated
GDFK0193	CG23	Positive	rmpA_2	Functional	rmpA2_5	Mutated
GDFK0201	CG23	Positive	rmpA_2	Functional	rmpA2_5	Mutated
GDFK0202	CG23	Positive	rmpA_2	Functional	rmpA2_5	Mutated
GDFK0205	CG23	Positive	rmpA_2	Functional	rmpA2_5	Mutated
GDFK0208	CG23	Positive	rmpA_2	Functional	rmpA2_5	Mutated
GDFK0228	CG23	Positive	rmpA_2	Functional	rmpA2_5	Mutated
GDFK0231	CG23	Positive	rmpA_2	Functional	rmpA2_5	Mutated
GDFK0245	CG23	Positive	rmpA_2	Functional	rmpA2_5	Mutated
GDFK0258	CG23	Positive	rmpA_2	Functional	rmpA2_5	Mutated
GDFK0259	CG23	Positive	rmpA_2	Functional	rmpA2_5	Mutated
GDFK0262	CG65	Positive	rmpA_2	Functional	rmpA2_5	Mutated
GDFK0266	CG23	Positive	rmpA_2	Functional	rmpA2_5	Mutated
GDFK0267	CG23	Positive	rmpA_2	Functional	rmpA2_5	Mutated
GDFK0269	CG23	Positive	rmpA_2	Functional	rmpA2_5	Mutated
GDFK0276	CG23	Positive	rmpA_2	Functional	rmpA2_5	Mutated
GDFK0293	CG65	Positive	rmpA_2	Functional	rmpA2_5	Mutated
GDFK0296	CG23	Positive	rmpA_2	Functional	rmpA2_5	Mutated
GDFK0322	CG23	Positive	rmpA_2	Functional	rmpA2_5	Mutated
GDFK0327	CG23	Positive	rmpA_2	Functional	rmpA2_5	Mutated
GDFK0330	CG30	Positive	rmpA_2	Functional	rmpA2_5	Mutated
GDFK0332	CG23	Positive	rmpA_2	Functional	rmpA2_5	Mutated
GDFK0338	CG23	Positive	rmpA_2	Functional	rmpA2_5	Mutated
GDFK0349	CG23	Positive	rmpA_2	Functional	rmpA2_5	Mutated
GDFK0379	CG25	Positive	rmpA_2	Functional	rmpA2_5	Mutated
GDFK0399	CG23	Positive	rmpA_2	Functional	rmpA2_5	Mutated
GDFK0401	CG30	Positive	rmpA_2	Functional	rmpA2_5	Mutated
GDFK0406	CG65	Positive	rmpA_2	Functional	rmpA2_5	Mutated
GDFK0407	CG65	Positive	rmpA_2	Functional	rmpA2_5	Mutated
GDFK0411	CG23	Positive	rmpA_2	Functional	rmpA2_5	Mutated
GDFK0417	CG23	Positive	rmpA_2	Functional	rmpA2_5	Mutated
GDFK0421	CG592	Positive	rmpA_2	Functional	rmpA2_5	Mutated
GDFK0423	CG23	Positive	rmpA_2	Functional	rmpA2_5	Mutated
GDFK0424	CG65	Positive	rmpA_2	Functional	rmpA2_5	Mutated
GDFK0430	CG65	Positive	rmpA_2	Functional	rmpA2_5	Mutated
GDFK0434	CG23	Positive	rmpA_2	Functional	rmpA2_5	Mutated
GDFK0442	CG23	Positive	rmpA_2	Functional	rmpA2_5	Mutated
GDFK0443	CG23	Positive	rmpA_2	Functional	rmpA2_5	Mutated
GDFK0445	CG65	Positive	rmpA_2	Functional	rmpA2_5	Mutated
GDFK0450	CG23	Positive	rmpA_2	Functional	rmpA2_5	Mutated
GDFK0455	CG65	Positive	rmpA_2	Functional	rmpA2_5	Mutated
GDFK0472	CG375	Positive	rmpA_2	Functional	rmpA2_5	Mutated
GDFK0477	CG65	Positive	rmpA_2	Functional	rmpA2_5	Mutated
GDFK0489	CG23	Positive	rmpA_2	Functional	rmpA2_5	Mutated
GDFK0495	CG23	Positive	rmpA_2	Functional	rmpA2_5	Mutated
GDFK0517	CG23	Positive	rmpA_2	Functional	rmpA2_5	Mutated
GDFK0518	CG23	Positive	rmpA_2	Functional	rmpA2_5	Mutated
GDFK0521	CG23	Positive	rmpA_2	Functional	rmpA2_5	Mutated
GDFK0530	CG23	Positive	rmpA_2	Functional	rmpA2_5	Mutated
GDFK0543	CG23	Positive	rmpA_2	Functional	rmpA2_5	Mutated
GDFK0549	CG23	Positive	rmpA_2	Functional	rmpA2_5	Mutated
GDFK0550	CG30	Positive	rmpA_2	Functional	rmpA2_5	Mutated
GDFK0551	CG30	Positive	rmpA_2	Functional	rmpA2_5	Mutated
GDFK0561	CG23	Positive	rmpA_2	Functional	rmpA2_5	Mutated
GDFK0571	CG65	Positive	rmpA_2	Functional	rmpA2_5	Mutated
GDFK0593	CG23	Positive	rmpA_2	Functional	rmpA2_5	Mutated
GDFK0604	CG23	Positive	rmpA_2	Functional	rmpA2_5	Mutated
GDFK0621	CG23	Positive	rmpA_2	Functional	rmpA2_5	Mutated
GDFK0623	CG65	Positive	rmpA_2	Functional	rmpA2_5	Mutated
GDFK0628	CG23	Positive	rmpA_2	Functional	rmpA2_5	Mutated
GDFK0640	CG23	Positive	rmpA_2	Functional	rmpA2_5	Mutated
GDFK0648	CG23	Positive	rmpA_2	Functional	rmpA2_5	Mutated
GDFK0655	CG23	Positive	rmpA_2	Functional	rmpA2_5	Mutated
GDFK0662	CG23	Positive	rmpA_2	Functional	rmpA2_5	Mutated
GDFK0663	CG23	Positive	rmpA_2	Functional	rmpA2_5	Mutated
GDFK0664	CG23	Positive	rmpA_2	Functional	rmpA2_5	Mutated
GDFK0665	CG23	Positive	rmpA_2	Functional	rmpA2_5	Mutated
GDFK0667	CG23	Positive	rmpA_2	Functional	rmpA2_5	Mutated
GDFK0669	CG23	Positive	rmpA_2	Functional	rmpA2_5	Mutated
GDFK0670	CG65	Positive	rmpA_2	Functional	rmpA2_5	Mutated
GDFK0674	CG23	Positive	rmpA_2	Functional	rmpA2_5	Mutated
GDFK0680	CG23	Positive	rmpA_2	Functional	rmpA2_5	Mutated
GDFK0686	CG23	Positive	rmpA_2	Functional	rmpA2_5	Mutated
GDFK0694	CG23	Positive	rmpA_2	Functional	rmpA2_5	Mutated
GDFK0702	CG23	Positive	rmpA_2	Functional	rmpA2_5	Mutated
GDFK0705	CG375	Positive	rmpA_2	Functional	rmpA2_5	Mutated
GDFK0707	CG65	Positive	rmpA_2	Functional	rmpA2_5	Mutated
GDFK0713	CG25	Positive	rmpA_2	Functional	rmpA2_5	Mutated
GDFK0725	CG23	Positive	rmpA_2	Functional	rmpA2_5	Mutated
GDFK0768	CG23	Positive	rmpA_2	Functional	rmpA2_5	Mutated
GDFK0778	CG65	Positive	rmpA_2	Functional	rmpA2_5	Mutated
GDFK0785	CG23	Positive	rmpA_2	Functional	rmpA2_5	Mutated
GDFK0789	CG23	Positive	rmpA_2	Functional	rmpA2_5	Mutated
GDFK0790	CG23	Positive	rmpA_2	Functional	rmpA2_5	Mutated
GDFK0794	CG23	Positive	rmpA_2	Functional	rmpA2_5	Mutated
GDFK0797	CG86	Positive	rmpA_2	Functional	rmpA2_5	Mutated
GDFK0799	CG660	Positive	rmpA_2	Functional	rmpA2_5	Mutated
GDFK0817	CG65	Positive	rmpA_2	Functional	rmpA2_5	Mutated
GDFK0818	CG65	Positive	rmpA_2	Functional	rmpA2_5	Mutated
GDFK0823	CG23	Positive	rmpA_2	Functional	rmpA2_5	Mutated
GDFK0869	CG23	Positive	rmpA_2	Functional	rmpA2_5	Mutated
GDFK0873	CG23	Positive	rmpA_2	Functional	rmpA2_5	Mutated
GDFK0888	CG23	Positive	rmpA_2	Functional	rmpA2_5	Mutated
GDFK0895	CG23	Positive	rmpA_2	Functional	rmpA2_5	Mutated
GDFK0918	CG23	Positive	rmpA_2	Functional	rmpA2_5	Mutated
GDFK0926	CG23	Positive	rmpA_2	Functional	rmpA2_5	Mutated
GDFK0929	CG65	Positive	rmpA_2	Functional	rmpA2_5	Mutated
GDFK0931	CG412	Positive	rmpA_2	Functional	rmpA2_5	Mutated
GDFK0935	CG23	Positive	rmpA_2	Functional	rmpA2_5	Mutated
GDFK0938	CG30	Positive	rmpA_2	Functional	rmpA2_5	Mutated
GDFK0957	CG23	Positive	rmpA_2	Functional	rmpA2_5	Mutated
GDFK0962	CG23	Positive	rmpA_2	Functional	rmpA2_5	Mutated
GDFK0971	CG23	Positive	rmpA_2	Functional	rmpA2_5	Mutated
GDFK0972	CG23	Positive	rmpA_2	Functional	rmpA2_5	Mutated
GDFK0974	CG375	Positive	rmpA_2	Functional	rmpA2_5	Mutated
GDFK0996	CG23	Positive	rmpA_2	Functional	rmpA2_5	Mutated
GDFK1000	CG23	Positive	rmpA_2	Functional	rmpA2_5	Mutated
GDFK1002	CG23	Positive	rmpA_2	Functional	rmpA2_5	Mutated
GDFK1007	CG23	Positive	rmpA_2	Functional	rmpA2_5	Mutated
GDFK1016	CG23	Positive	rmpA_2	Functional	rmpA2_5	Mutated
GDFK1024	CG23	Positive	rmpA_2	Functional	rmpA2_5	Mutated
GDFK0049	CG592	Positive	rmpA_2	Functional	rmpA2_52	Mutated
GDFK0133	CG375	Positive	rmpA_2	Functional	rmpA2_55	Mutated
GDFK0032	CG23	Positive	rmpA_2	Functional	rmpA2_6	Mutated
GDFK0035	CG23	Positive	rmpA_2	Functional	rmpA2_6	Mutated
GDFK0044	CG23	Positive	rmpA_2	Functional	rmpA2_6	Mutated
GDFK0046	CG23	Positive	rmpA_2	Functional	rmpA2_6	Mutated
GDFK0054	CG65	Positive	rmpA_2	Functional	rmpA2_6	Mutated
GDFK0092	CG23	Positive	rmpA_2	Functional	rmpA2_6	Mutated
GDFK0129	CG23	Positive	rmpA_2	Functional	rmpA2_6	Mutated
GDFK0144	CG23	Positive	rmpA_2	Functional	rmpA2_6	Mutated
GDFK0149	CG23	Positive	rmpA_2	Functional	rmpA2_6	Mutated
GDFK0172	CG65	Positive	rmpA_2	Functional	rmpA2_6	Mutated
GDFK0173	CG23	Positive	rmpA_2	Functional	rmpA2_6	Mutated
GDFK0191	CG23	Positive	rmpA_2	Functional	rmpA2_6	Mutated
GDFK0195	CG23	Positive	rmpA_2	Functional	rmpA2_6	Mutated
GDFK0198	CG23	Positive	rmpA_2	Functional	rmpA2_6	Mutated
GDFK0199	CG23	Positive	rmpA_2	Functional	rmpA2_6	Mutated
GDFK0204	CG30	Positive	rmpA_2	Functional	rmpA2_6	Mutated
GDFK0213	CG23	Positive	rmpA_2	Functional	rmpA2_6	Mutated
GDFK0226	CG23	Positive	rmpA_2	Functional	rmpA2_6	Mutated
GDFK0238	CG65	Positive	rmpA_2	Functional	rmpA2_6	Mutated
GDFK0240	CG23	Positive	rmpA_2	Functional	rmpA2_6	Mutated
GDFK0247	CG65	Positive	rmpA_2	Functional	rmpA2_6	Mutated
GDFK0256	CG25	Positive	rmpA_2	Functional	rmpA2_6	Mutated
GDFK0257	CG25	Positive	rmpA_2	Functional	rmpA2_6	Mutated
GDFK0260	CG25	Positive	rmpA_2	Functional	rmpA2_6	Mutated
GDFK0275	CG23	Positive	rmpA_2	Functional	rmpA2_6	Mutated
GDFK0278	CG65	Positive	rmpA_2	Functional	rmpA2_6	Mutated
GDFK0279	CG65	Positive	rmpA_2	Functional	rmpA2_6	Mutated
GDFK0295	CG65	Positive	rmpA_2	Functional	rmpA2_6	Mutated
GDFK0313	CG23	Positive	rmpA_2	Functional	rmpA2_6	Mutated
GDFK0334	CG65	Positive	rmpA_2	Functional	rmpA2_6	Mutated
GDFK0337	CG23	Positive	rmpA_2	Functional	rmpA2_6	Mutated
GDFK0368	CG65	Positive	rmpA_2	Functional	rmpA2_6	Mutated
GDFK0415	CG25	Positive	rmpA_2	Functional	rmpA2_6	Mutated
GDFK0426	CG23	Positive	rmpA_2	Functional	rmpA2_6	Mutated
GDFK0429	CG23	Positive	rmpA_2	Functional	rmpA2_6	Mutated
GDFK0432	CG65	Positive	rmpA_2	Functional	rmpA2_6	Mutated
GDFK0433	CG65	Positive	rmpA_2	Functional	rmpA2_6	Mutated
GDFK0436	CG65	Positive	rmpA_2	Functional	rmpA2_6	Mutated
GDFK0437	CG23	Positive	rmpA_2	Functional	rmpA2_6	Mutated
GDFK0439	CG65	Positive	rmpA_2	Functional	rmpA2_6	Mutated
GDFK0441	CG25	Positive	rmpA_2	Functional	rmpA2_6	Mutated
GDFK0449	CG23	Positive	rmpA_2	Functional	rmpA2_6	Mutated
GDFK0485	CG23	Positive	rmpA_2	Functional	rmpA2_6	Mutated
GDFK0486	CG23	Positive	rmpA_2	Functional	rmpA2_6	Mutated
GDFK0492	CG25	Positive	rmpA_2	Functional	rmpA2_6	Mutated
GDFK0494	CG23	Positive	rmpA_2	Functional	rmpA2_6	Mutated
GDFK0503	CG65	Positive	rmpA_2	Functional	rmpA2_6	Mutated
GDFK0514	CG65	Positive	rmpA_2	Functional	rmpA2_6	Mutated
GDFK0542	CG65	Positive	rmpA_2	Functional	rmpA2_6	Mutated
GDFK0544	CG65	Positive	rmpA_2	Functional	rmpA2_6	Mutated
GDFK0575	CG23	Positive	rmpA_2	Functional	rmpA2_6	Mutated
GDFK0581	CG25	Positive	rmpA_2	Functional	rmpA2_6	Mutated
GDFK0584	CG375	Positive	rmpA_2	Functional	rmpA2_6	Mutated
GDFK0597	CG23	Positive	rmpA_2	Functional	rmpA2_6	Mutated
GDFK0636	CG65	Positive	rmpA_2	Functional	rmpA2_6	Mutated
GDFK0643	CG23	Positive	rmpA_2	Functional	rmpA2_6	Mutated
GDFK0644	CG23	Positive	rmpA_2	Functional	rmpA2_6	Mutated
GDFK0649	CG23	Positive	rmpA_2	Functional	rmpA2_6	Mutated
GDFK0653	CG23	Positive	rmpA_2	Functional	rmpA2_6	Mutated
GDFK0656	CG23	Positive	rmpA_2	Functional	rmpA2_6	Mutated
GDFK0666	CG23	Positive	rmpA_2	Functional	rmpA2_6	Mutated
GDFK0679	CG23	Positive	rmpA_2	Functional	rmpA2_6	Mutated
GDFK0681	CG23	Positive	rmpA_2	Functional	rmpA2_6	Mutated
GDFK0682	CG23	Positive	rmpA_2	Functional	rmpA2_6	Mutated
GDFK0683	CG23	Positive	rmpA_2	Functional	rmpA2_6	Mutated
GDFK0711	CG23	Positive	rmpA_2	Functional	rmpA2_6	Mutated
GDFK0714	CG23	Positive	rmpA_2	Functional	rmpA2_6	Mutated
GDFK0776	CG65	Positive	rmpA_2	Functional	rmpA2_6	Mutated
GDFK0782	CG23	Positive	rmpA_2	Functional	rmpA2_6	Mutated
GDFK0788	CG23	Positive	rmpA_2	Functional	rmpA2_6	Mutated
GDFK0801	CG65	Positive	rmpA_2	Functional	rmpA2_6	Mutated
GDFK0804	CG65	Positive	rmpA_2	Functional	rmpA2_6	Mutated
GDFK0809	CG65	Positive	rmpA_2	Functional	rmpA2_6	Mutated
GDFK0863	CG23	Positive	rmpA_2	Functional	rmpA2_6	Mutated
GDFK0871	CG23	Positive	rmpA_2	Functional	rmpA2_6	Mutated
GDFK0880	CG65	Positive	rmpA_2	Functional	rmpA2_6	Mutated
GDFK0886	CG23	Positive	rmpA_2	Functional	rmpA2_6	Mutated
GDFK0892	CG65	Positive	rmpA_2	Functional	rmpA2_6	Mutated
GDFK0920	CG882	Positive	rmpA_2	Functional	rmpA2_6	Mutated
GDFK0925	CG65	Positive	rmpA_2	Functional	rmpA2_6	Mutated
GDFK0927	CG65	Positive	rmpA_2	Functional	rmpA2_6	Mutated
GDFK0953	CG23	Positive	rmpA_2	Functional	rmpA2_6	Mutated
GDFK0983	CG23	Positive	rmpA_2	Functional	rmpA2_6	Mutated
GDFK0990	CG23	Positive	rmpA_2	Functional	rmpA2_6	Mutated
GDFK0993	CG65	Positive	rmpA_2	Functional	rmpA2_6	Mutated
GDFK0997	CG23	Positive	rmpA_2	Functional	rmpA2_6	Mutated
GDFK0999	CG23	Positive	rmpA_2	Functional	rmpA2_6	Mutated
GDFK1003	CG65	Positive	rmpA_2	Functional	rmpA2_6	Mutated
GDFK1015	CG23	Positive	rmpA_2	Functional	rmpA2_6	Mutated
GDFK1026	CG23	Positive	rmpA_2	Functional	rmpA2_6	Mutated
GDFK0416	CG23	Positive	rmpA_2	Functional	rmpA2_60	Mutated
GDFK0987	CG592	Positive	rmpA_2	Functional	rmpA2_61	Mutated
GDFK0609	CG23	Positive	rmpA_2	Functional	rmpA2_63	Mutated
GDFK0661	CG23	Positive	rmpA_2	Functional	rmpA2_63	Mutated
GDFK0120	CG592	Positive	rmpA_2	Functional	rmpA2_66	Mutated
GDFK0152	CG30	Positive	rmpA_2	Functional	rmpA2_66	Mutated
GDFK0163	CG86	Positive	rmpA_2	Functional	rmpA2_66	Mutated
GDFK0263	CG23	Positive	rmpA_2	Functional	rmpA2_66	Mutated
GDFK0493	CG65	Positive	rmpA_2	Functional	rmpA2_66	Mutated
GDFK0523	CG25	Positive	rmpA_2	Functional	rmpA2_66	Mutated
GDFK0579	CG23	Positive	rmpA_2	Functional	rmpA2_66	Mutated
GDFK0639	CG23	Positive	rmpA_2	Functional	rmpA2_66	Mutated
GDFK0658	CG65	Positive	rmpA_2	Functional	rmpA2_66	Mutated
GDFK0671	CG23	Positive	rmpA_2	Functional	rmpA2_66	Mutated
GDFK0944	CG30	Positive	rmpA_2	Functional	rmpA2_66	Mutated
GDFK0261	CG828	Positive	rmpA_2	Functional	rmpA2_68	Mutated
GDFK0162	CG163	Positive	rmpA_2	Functional	rmpA2_77	Mutated
GDFK0289	CG23	Positive	rmpA_2	Functional	rmpA2_77	Mutated
GDFK0607	CG23	Positive	rmpA_2	Functional	rmpA2_77	Mutated
GDFK0629	CG23	Positive	rmpA_2	Functional	rmpA2_77	Mutated
GDFK0696	CG23	Positive	rmpA_2	Functional	rmpA2_77	Mutated
GDFK0027	CG29	Positive	rmpA_2	Functional	rmpA2_8	Mutated
GDFK0029	CG29	Positive	rmpA_2	Functional	rmpA2_8	Mutated
GDFK0038	CG29	Positive	rmpA_2	Functional	rmpA2_8	Mutated
GDFK0047	CG29	Positive	rmpA_2	Functional	rmpA2_8	Mutated
GDFK0052	CG412	Positive	rmpA_2	Functional	rmpA2_8	Mutated
GDFK0110	CG218	Positive	rmpA_2	Functional	rmpA2_8	Mutated
GDFK0153	CG23	Positive	rmpA_2	Functional	rmpA2_8	Mutated
GDFK0161	CG23	Positive	rmpA_2	Functional	rmpA2_8	Mutated
GDFK0169	CG29	Positive	rmpA_2	Functional	rmpA2_8	Mutated
GDFK0170	CG29	Positive	rmpA_2	Functional	rmpA2_8	Mutated
GDFK0243	CG29	Positive	rmpA_2	Functional	rmpA2_8	Mutated
GDFK0306	CG29	Positive	rmpA_2	Functional	rmpA2_8	Mutated
GDFK0356	CG23	Positive	rmpA_2	Functional	rmpA2_8	Mutated
GDFK0400	CG29	Positive	rmpA_2	Functional	rmpA2_8	Mutated
GDFK0419	CG375	Positive	rmpA_2	Functional	rmpA2_8	Mutated
GDFK0427	CG29	Positive	rmpA_2	Functional	rmpA2_8	Mutated
GDFK0447	CG29	Positive	rmpA_2	Functional	rmpA2_8	Mutated
GDFK0487	CG23	Positive	rmpA_2	Functional	rmpA2_8	Mutated
GDFK0490	CG23	Positive	rmpA_2	Functional	rmpA2_8	Mutated
GDFK0500	CG218	Positive	rmpA_2	Functional	rmpA2_8	Mutated
GDFK0501	CG23	Positive	rmpA_2	Functional	rmpA2_8	Mutated
GDFK0538	CG218	Positive	rmpA_2	Functional	rmpA2_8	Mutated
GDFK0556	CG218	Positive	rmpA_2	Functional	rmpA2_8	Mutated
GDFK0559	CG23	Positive	rmpA_2	Functional	rmpA2_8	Mutated
GDFK0566	CG29	Positive	rmpA_2	Functional	rmpA2_8	Mutated
GDFK0568	CG23	Positive	rmpA_2	Functional	rmpA2_8	Mutated
GDFK0595	CG1265	Positive	rmpA_2	Functional	rmpA2_8	Mutated
GDFK0601	CG29	Positive	rmpA_2	Functional	rmpA2_8	Mutated
GDFK0618	CG218	Positive	rmpA_2	Functional	rmpA2_8	Mutated
GDFK0622	CG29	Positive	rmpA_2	Functional	rmpA2_8	Mutated
GDFK0631	CG23	Positive	rmpA_2	Functional	rmpA2_8	Mutated
GDFK0651	CG29	Positive	rmpA_2	Functional	rmpA2_8	Mutated
GDFK0657	CG375	Positive	rmpA_2	Functional	rmpA2_8	Mutated
GDFK0685	CG29	Positive	rmpA_2	Functional	rmpA2_8	Mutated
GDFK0708	CG375	Positive	rmpA_2	Functional	rmpA2_8	Mutated
GDFK0716	CG218	Positive	rmpA_2	Functional	rmpA2_8	Mutated
GDFK0721	CG29	Positive	rmpA_2	Functional	rmpA2_8	Mutated
GDFK0724	CG375	Positive	rmpA_2	Functional	rmpA2_8	Mutated
GDFK0727	CG23	Positive	rmpA_2	Functional	rmpA2_8	Mutated
GDFK0816	CG202	Positive	rmpA_2	Functional	rmpA2_8	Mutated
GDFK0849	CG23	Positive	rmpA_2	Functional	rmpA2_8	Mutated
GDFK0877	CG218	Positive	rmpA_2	Functional	rmpA2_8	Mutated
GDFK0884	CG29	Positive	rmpA_2	Functional	rmpA2_8	Mutated
GDFK0905	CG218	Positive	rmpA_2	Functional	rmpA2_8	Mutated
GDFK0946	CG375	Positive	rmpA_2	Functional	rmpA2_8	Mutated
GDFK0948	CG375	Positive	rmpA_2	Functional	rmpA2_8	Mutated
GDFK0977	Singleton	Positive	rmpA_2	Functional	rmpA2_8	Mutated
GDFK0980	Singleton	Positive	rmpA_2	Functional	rmpA2_8	Mutated
GDFK0989	CG23	Positive	rmpA_2	Functional	rmpA2_8	Mutated
GDFK0991	CG23	Positive	rmpA_2	Functional	rmpA2_8	Mutated
GDFK1004	CG218	Positive	rmpA_2	Functional	rmpA2_8	Mutated
GDFK1017	CG29	Positive	rmpA_2	Functional	rmpA2_8	Mutated
GDFK0165	CG23	Positive	rmpA_2	Functional	rmpA2_86	Mutated
GDFK0179	CG86	Positive	rmpA_2	Functional	rmpA2_9	Functional
GDFK0272	CG86	Positive	rmpA_2	Functional	rmpA2_9	Functional
GDFK0939	CG86	Positive	rmpA_2	Functional	rmpA2_9	Functional
GDFK0998	CG23	Positive	rmpA_2	Functional	Unknown_rmpA2	—
GDFK0234	CG86	Positive	rmpA_2	Functional	Unknown_rmpA2	—
GDFK0028	CG23	Positive	rmpA_2	Functional	Unknown_rmpA2	—
GDFK0109	CG86	Positive	rmpA_2	Functional	Unknown_rmpA2	—
GDFK0146	CG420	Positive	rmpA_2	Functional	Unknown_rmpA2	—
GDFK0181	CG23	Positive	rmpA_2	Functional	Unknown_rmpA2	—
GDFK0190	CG65	Positive	rmpA_2	Functional	Unknown_rmpA2	—
GDFK0225	CG65	Positive	rmpA_2	Functional	Unknown_rmpA2	—
GDFK0264	CG23	Positive	rmpA_2	Functional	Unknown_rmpA2	—
GDFK0325	CG23	Positive	rmpA_2	Functional	Unknown_rmpA2	—
GDFK0328	CG86	Positive	rmpA_2	Functional	Unknown_rmpA2	—
GDFK0448	CG23	Positive	rmpA_2	Functional	Unknown_rmpA2	—
GDFK0481	CG86	Positive	rmpA_2	Functional	Unknown_rmpA2	—
GDFK0614	CG86	Positive	rmpA_2	Functional	Unknown_rmpA2	—
GDFK0615	CG86	Positive	rmpA_2	Functional	Unknown_rmpA2	—
GDFK0632	CG86	Positive	rmpA_2	Functional	Unknown_rmpA2	—
GDFK0635	CG412	Positive	rmpA_2	Functional	Unknown_rmpA2	—
GDFK0660	CG86	Positive	rmpA_2	Functional	Unknown_rmpA2	—
GDFK0700	CG86	Positive	rmpA_2	Functional	Unknown_rmpA2	—
GDFK0730	CG86	Positive	rmpA_2	Functional	Unknown_rmpA2	—
GDFK0890	CG65	Positive	rmpA_2	Functional	Unknown_rmpA2	—
GDFK0904	CG420	Positive	rmpA_2	Functional	Unknown_rmpA2	—
GDFK1023	CG23	Positive	rmpA_2	Functional	Unknown_rmpA2	—
GDFK0375	CG420	Positive	rmpA_2, rmpA_11	Functional	rmpA2_5	Mutated
GDFK0376	CG420	Positive	rmpA_2, rmpA_11	Functional	rmpA2_5	Mutated
GDFK0412	CG23	Positive	rmpA_2, rmpA_11	Functional	rmpA2_5	Mutated
GDFK0591	CG23	Positive	rmpA_2, rmpA_11	Functional	rmpA2_5	Mutated
GDFK0506	CG23	Positive	rmpA_2, rmpA_11	Functional	rmpA2_6	Mutated
GDFK0712	CG23	Negative	rmpA_2, rmpA_13	Functional	rmpA2_5	Mutated
GDFK0587	CG412	Positive	rmpA_22	Functional	NA	—
GDFK0984	CG412	Positive	rmpA_22	Functional	NA	—
GDFK0003	CG36	Negative	rmpA_22	Functional	rmpA2_12	Functional
GDFK0218	CG36	Negative	rmpA_22	Functional	rmpA2_12	Functional
GDFK0219	CG36	Negative	rmpA_22	Functional	rmpA2_12	Functional
GDFK0827	CG36	Negative	rmpA_22	Functional	rmpA2_12	Functional
GDFK0889	CG36	Negative	rmpA_22	Functional	rmpA2_12	Functional
GDFK0928	CG36	Negative	rmpA_22	Functional	rmpA2_12	Functional
GDFK0552	CG412	Negative	rmpA_22	Functional	rmpA2_15	Functional
GDFK0286	CG412	Negative	rmpA_22	Functional	Unknown_rmpA2	—
GDFK0555	CG36	Positive	rmpA_22	Functional	rmpA2_10	Functional
GDFK0056	CG36	Positive	rmpA_22	Functional	rmpA2_12	Functional
GDFK0435	CG36	Positive	rmpA_22	Functional	rmpA2_12	Functional
GDFK0933	CG36	Positive	rmpA_22	Functional	rmpA2_12	Functional
GDFK0124	CG412	Positive	rmpA_22	Functional	rmpA2_15	Functional
GDFK0127	CG412	Positive	rmpA_22	Functional	rmpA2_15	Functional
GDFK0206	CG412	Positive	rmpA_22	Functional	rmpA2_15	Functional
GDFK0280	CG412	Positive	rmpA_22	Functional	rmpA2_15	Functional
GDFK0316	CG412	Positive	rmpA_22	Functional	rmpA2_15	Functional
GDFK0362	CG412	Positive	rmpA_22	Functional	rmpA2_15	Functional
GDFK0453	CG412	Positive	rmpA_22	Functional	rmpA2_15	Functional
GDFK0458	CG412	Positive	rmpA_22	Functional	rmpA2_15	Functional
GDFK0460	CG5405	Positive	rmpA_22	Functional	rmpA2_15	Functional
GDFK0516	CG412	Positive	rmpA_22	Functional	rmpA2_15	Functional
GDFK0560	CG412	Positive	rmpA_22	Functional	rmpA2_15	Functional
GDFK0637	CG412	Positive	rmpA_22	Functional	rmpA2_15	Functional
GDFK0718	CG412	Positive	rmpA_22	Functional	rmpA2_15	Functional
GDFK0723	CG412	Positive	rmpA_22	Functional	rmpA2_15	Functional
GDFK0769	CG412	Positive	rmpA_22	Functional	rmpA2_15	Functional
GDFK0772	CG412	Positive	rmpA_22	Functional	rmpA2_15	Functional
GDFK0792	CG412	Positive	rmpA_22	Functional	rmpA2_15	Functional
GDFK0853	CG412	Positive	rmpA_22	Functional	rmpA2_15	Functional
GDFK0861	CG412	Positive	rmpA_22	Functional	rmpA2_15	Functional
GDFK0881	CG412	Positive	rmpA_22	Functional	rmpA2_15	Functional
GDFK0774	CG36	Positive	rmpA_22	Functional	Unknown_rmpA2	—
GDFK0932	CG2846	Positive	rmpA_25	Functional	NA	—
GDFK0142	CG380	Positive	rmpA_3	Functional	NA	—
GDFK0254	CG380	Positive	rmpA_3	Functional	NA	—
GDFK0456	CG380	Positive	rmpA_3	Functional	NA	—
GDFK0457	CG380	Positive	rmpA_3	Functional	NA	—
GDFK0475	CG380	Positive	rmpA_3	Functional	NA	—
GDFK0512	CG380	Positive	rmpA_3	Functional	NA	—
GDFK0529	CG380	Positive	rmpA_3	Functional	NA	—
GDFK0709	CG380	Positive	rmpA_3	Functional	NA	—
GDFK0726	CG380	Positive	rmpA_3	Functional	NA	—
GDFK0738	CG380	Positive	rmpA_3	Functional	NA	—
GDFK0739	CG380	Positive	rmpA_3	Functional	NA	—
GDFK0857	CG380	Positive	rmpA_3	Functional	NA	—
GDFK0860	CG380	Positive	rmpA_3	Functional	NA	—
GDFK0909	CG380	Positive	rmpA_3	Functional	NA	—
GDFK0919	CG2058	Positive	rmpA_3	Functional	NA	—
GDFK0934	CG2058	Positive	rmpA_3	Functional	NA	—
GDFK0684	CG23	Positive	rmpA_36	Functional	rmpA2_5	Mutated
GDFK0444	CG86	Positive	rmpA_4	Mutated	NA	—
GDFK0474	CG375	Positive	rmpA_4	Mutated	rmpA2_6	Mutated
GDFK0378	CG420	Positive	rmpA_4, rmpA_11	Functional	rmpA2_5	Mutated
GDFK0187	CG23	Positive	rmpA_4, rmpA_11	Functional	rmpA2_6	Mutated
GDFK0341	CG258	Negative	rmpA_5	Mutated	rmpA2_3	Mutated
GDFK0242	CG65	Negative	rmpA_5	Mutated	rmpA2_5	Mutated
GDFK0565	CG29	Negative	rmpA_5	Mutated	rmpA2_8	Mutated
GDFK0478	CG36	Negative	rmpA_63	Mutated	rmpA2_12	Functional
GDFK0053	CG86	Positive	rmpA_68	Functional	NA	—
GDFK0282	CG86	Positive	rmpA_68	Functional	NA	—
GDFK0294	CG86	Positive	rmpA_68	Functional	NA	—
GDFK0803	CG86	Negative	rmpA_68	Functional	Unknown_rmpA2	—
GDFK0304	CG86	Positive	rmpA_68	Functional	rmpA2_66	Mutated
GDFK0511	CG36	Negative	rmpA_77	Mutated	rmpA2_12	Functional
GDFK0004	CG36	Negative	rmpA_77	Mutated	rmpA2_29	Mutated
GDFK0005	CG36	Negative	rmpA_77	Mutated	rmpA2_29	Mutated
GDFK0335	CG48	Negative	rmpA_92	Functional	rmpA2_8	Mutated
GDFK0345	CG48	Negative	rmpA_92	Functional	rmpA2_8	Mutated
GDFK0347	CG48	Negative	rmpA_92	Functional	rmpA2_8	Mutated
GDFK0479	CG412	Negative	Unknown_type	—	NA	—
GDFK0910	CG111	Negative	Unknown_type	—	NA	—
GDFK0580	CG375	Positive	Unknown_type	—	NA	—
GDFK0986	CG86	Positive	Unknown_type	—	NA	—
GDFK0018	CG258	Negative	Unknown_type	—	rmpA2_3	Mutated
GDFK0019	CG258	Negative	Unknown_type	—	rmpA2_3	Mutated
GDFK0020	CG258	Negative	Unknown_type	—	rmpA2_3	Mutated
GDFK0022	CG258	Negative	Unknown_type	—	rmpA2_3	Mutated
GDFK0532	CG258	Negative	Unknown_type	—	rmpA2_3	Mutated
GDFK0534	CG258	Negative	Unknown_type	—	rmpA2_3	Mutated
GDFK0606	CG65	Negative	Unknown_type	—	rmpA2_6	Mutated
GDFK0902	CG36	Positive	Unknown_type	—	rmpA2_2	Mutated
GDFK0923	CG592	Positive	Unknown_type	—	rmpA2_39	Mutated
GDFK0298	CG23	Positive	Unknown_type	—	rmpA2_6	Mutated
GDFK0509	CG23	Positive	Unknown_type	—	rmpA2_6	Mutated
